# Supplementary material for: Allelic Variation in a Cellulose Synthase Gene (PtoCesA4) Associated with Growth and Wood Properties in Populus tomentosa
Source: G3 (Bethesda). 2013 Nov 1;3(11):2069–84. doi: 10.1534/g3.113.007724 (PMC3815066; doi:10.1534/g3.113.007724)
Supplement: Supporting Information [file supp_g3.113.007724_FileS1.xlsx]

## Sheet: File S1
Relative expression level (Arbitrary units), internal control (Actin gene)
	Biological repetition
Technical repetition	Root 1	Root 2	Root 3
1	0.1348	0.1264	0.1073
2	0.1361	0.1289	0.1107
3	0.1356	0.1301	0.1124	mean value = 0.1247
	Bark 1	Bark 2	Bark 3
1	0.0864	0.0854	0.0802
2	0.0848	0.0869	0.0798
3	0.0831	0.0852	0.0824	mean value = 0.0838
	Phloem 1	Phloem 2	Phloem 3
1	0.0382	0.0389	0.0402
2	0.0398	0.0351	0.0394
3	0.0356	0.0385	0.0426	mean value = 0.0387
	Cambium 1	Cambium 2	Cambium 3
1	0.0045	0.0054	0.0048
2	0.0045	0.0052	0.0049
3	0.0043	0.005	0.0046	mean value = 0.0048
	Developing xylem 1	Developing xylem 2	Developing xylem 3
1	0.3516	0.3458	0.3496
2	0.3499	0.3478	0.3502
3	0.3487	0.3481	0.3493	mean value = 0.349
	Mature xylem1	Mature xylem2	Mature xylem3
1	0.3012	0.3065	0.3001
2	0.3007	0.3058	0.2997
3	0.3024	0.3047	0.2996	mean value = 0.3023
	Mature leaf 1	Mature leaf 2	Mature leaf 3
1	0.8552	0.8485	0.8513
2	0.8538	0.8497	0.8507
3	0.8537	0.8488	0.85	mean value = 0.8513
	Apical shoot meristem 1	Apical shoot meristem 2	Apical shoot meristem 3
1	0.1125	0.109	0.1057
2	0.112	0.1086	0.1068
3	0.1107	0.1094	0.1081	mean value = 0.1092
