# Supplementary material for: Allelic Variation in a Cellulose Synthase Gene (PtoCesA4) Associated with Growth and Wood Properties in Populus tomentosa
Source: G3 (Bethesda). 2013 Nov 1;3(11):2069–84. doi: 10.1534/g3.113.007724 (PMC3815066; doi:10.1534/g3.113.007724)
Supplement: Supporting Information [file supp_g3.113.007724_FileS2.xlsx]

## Sheet: File S2
<Trait>	Lignin content (%)	Holocellulose content (%)	α-cellulose content (%)	Fibre length (mm)	Fiber width (µm)	Microfiber angle (degree)	Tree height (m)	Diameter at breast height (cm)	Stem volume (m3)
001	21.78	77.03	41.19	1.267	23.365	17.1605	16.4	17.32	0.386197
002	19.98	76.96	41.03	1.325	27.503	19.3797	15.2	16.7	0.332772
003	22.61	76.12	39.71	1.339	25.363	14.0572	14.8	14.41	0.241246
004	16.71	72.85	44.49	1.198	25.294	18.4286	13.5	16.05	0.272994
005	18.92	73.55	43.03	1.137	23.606	16.9569	13.6	17.9	0.34207
007	22.93	77.42	44.75	1.226	24.26	12.3909	13.9	14.49	0.229098
008	25.05	64.52	38.11	1.129	24.526	15.6351	15.5	14.98	0.273039
009	17.35	77.03	47.51	1.026	22.288	20.3003	14.6	14.2	0.2311
010	18.31	75.59	45.48	1.157	21.938	15.9836	14.6	19.62	0.441185
011	17.78	77.08	42.3	1.161	21.418	15.2678	11.9	12.72	0.151144
012	23.14	73.25	33.84	1.125	23.091	20.9066	12.1	12.59	0.150559
013	17.24	75.98	44.32	1.369	24.597	14.0574	18.5	22.77	0.752952
014	22.26	75.23	43.99	1.133	23.79	16.7309	16.9	34.54	1.58271
015	23.64	75.22	41.71	1.199	24.28	17.6874	18.6	22.92	0.767029
016	21.43	73.61	44.76	1.087	22.947	21.1199	15.6	17.22	0.363129
017	19.06	74.24	45.48	1.213	20.692	14.9879	11.5	15.52	0.141506
018	22.08	72.16	38.12	1.165	24.289	14.7352	12	20.22	0.385135
020	18.68	74.41	50.27	1.132	22.163	15.6974	19.1	33.04	1.63675
021	22.72	76.22	52.29	1.308	25.826	13.3656	14.9	15.7	0.288307
022	20.43	75.23	44.54	1.189	23.024	16.9508	12.8	17.56	0.309834
023	20.7	76.87	44.21	1.086	21.929	19.7262	14.2	23.12	0.595845
024	20.62	71.93	39.6	1.162	26.352	22.2722	12.1	14.8	0.208055
025	17.55	72.24	40.56	1.13	25.047	19.0648	14.5	25	0.711406
026	24.51	75.48	43.83	1.193	22.507	15.9648	10.2	13.41	0.143988
027	23.47	73.61	40.6	1.19	22.01	23.1458	11.5	18.54	0.310304
028	26.23	76.34	41.68	1.177	24.722	13.1383	16.3	17.68	0.399965
029	22.55	73.46	47.2	1.194	24.312	14.5221	13.4	14.49	0.220857
030	19.37	70.37	41.67	1.089	25.194	16.5117	15.7	29.6	1.07982
031	26.32	76.51	43.92	1.176	20.623	17.1298	12.9	22.56	0.515392
032	17.89	79.24	43.27	1.046	24.719	16.1355	11.5	24.65	0.548531
034	16.83	73.02	45.28	1.31	25.078	15.5223	11.8	16.92	0.265187
035	17.57	70.39	50.06	1.116	23.155	13.1768	16.5	29.78	1.14869
036	17.5	77.82	44.28	1.151	23.805	14.6034	16.5	16.39	0.347946
037	20.51	69.98	47.6	1.078	22.862	14.4049	20.9	33.81	1.87545
038	17.64	71.87	43.94	1.203	23.237	22.0132	17.5	26.82	0.988155
039	20.02	76.02	43.29	1.209	24.375	17.3679	11.5	18.77	0.31805
040	21.53	67.63	38.75	1.217	21.353	16.4985	12.9	20.81	0.438534
041	22.27	75.55	42.88	1.225	23.769	22.2417	20.9	27.27	1.22007
042	20.12	69.82	45.42	1.163	24.213	17.3577	12.7	21.93	0.479458
043	20.55	77.17	44.57	1.283	23.069	17.5278	15.6	20.3	0.504645
044	19.35	77.48	46.58	1.108	25.348	17.7596	18.3	19.92	0.570032
045	16.55	76.87	48.98	1.126	25.615	23.8039	15.9	21.2	0.560969
046	22.77	74.08	34.29	1.27	25.588	14.7033	20.6	25.7	1.06808
047	19.74	77.03	43.28	1.125	25.486	16.9571	10.8	15.52	0.112512
048	19.13	70.85	53.43	1.359	27.243	12.2152	16.5	18.42	0.349221
049	22.71	68.15	31.93	1.135	24.826	13.7362	10.7	13.76	0.159034
050	21.59	78.58	42.48	1.16	23.837	17.9931	13.9	17.24	0.314976
051	19.65	77.23	43.18	1.245	23.311	13.0303	15.8	27.47	0.935931
052	21.69	69.31	40.47	1.096	25.099	17.9958	17.3	23.54	0.752538
053	21.22	70.99	39.24	1.202	23.173	20.4276	15.4	20.11	0.488894
054	21.5	71.71	45.34	1.094	22.856	14.5138	11.8	19.86	0.365351
055	20.51	79.55	44.85	1.2	24.517	22.1843	15	22.22	0.581365
056	24.31	75.56	41.04	1.191	21.205	22.9921	17.7	23.93	0.795661
057	24.48	75.15	35.5	0.991	23.126	17.1699	15	22.22	0.581365
058	25.66	71.61	40.31	1.218	25.356	16.6472	17.7	23.93	0.795661
059	18.42	73.23	44.68	1.074	21.963	17.9025	14.6	26.25	0.789735
060	23.52	66.63	30.09	1.104	23.253	16.3718	20.5	30.37	1.48427
061	20.19	71.46	36.56	1.153	24.768	14.1164	13.2	21.42	0.475426
062	22.17	77.41	40.87	1.14	20.858	18.1402	16.5	18.45	0.440906
063	22.88	79.48	44.82	1.134	20.983	22.9781	7.4	20.5	0.574019
064	16.97	70.51	44.18	1.14	22.501	18.8817	10.9	14.46	0.112374
065	20.37	76.01	40.22	1.42	23.658	15.3206	7.7	22.15	0.681695
066	18.32	74.78	44.47	1.075	19.434	16.824	10.9	14.46	0.112374
067	23.6	68.06	39.79	1.183	23.372	14.5901	7.7	22.15	0.681695
068	22.13	71.13	38.14	1.149	24.227	15.0607	17.4	21.55	0.634327
069	17.18	77.04	42.66	1.243	26.609	16.5513	16.6	24.38	0.774542
070	27.71	64.99	31.18	1.207	23.8	16.0922	15.3	22.69	0.618344
071	16.75	68.83	42.93	1.368	28.127	16.2073	11.7	15.47	0.219804
072	17.27	70.64	42.09	1.302	24.298	13.0806	12.8	16.73	0.281236
073	20.44	70.92	49.53	1.269	21.562	14.6213	16.1	16.14	0.329232
074	24.21	73.24	41.22	1.249	22.757	16.9691	11.8	13.33	0.164593
075	19.97	76.46	43.8	1.184	23.423	16.8298	17.4	19.82	0.53657
076	16.35	70.23	42.57	1.246	24.304	12.1236	10.5	15.54	0.129615
079	18.03	76.75	45.05	1.1	21.217	14.9112	13.8	21.29	0.491021
080	16.8	79.5	55.77	1.192	23.486	18.873	15.4	16.86	0.343641
081	20.27	77.88	37.32	1.133	24.237	14.9849	13.1	20.55	0.434275
082	20.85	72.79	42.58	1.312	25.759	13.6192	12.9	25.52	0.38585
083	17.37	77.06	44.35	1.083	24.17	14.0108	16.8	27.28	0.981449
084	22.88	74.32	42.35	1.157	23.962	16.1377	10.8	15.88	0.213793
086	27.19	77.81	43.14	1.031	22.19	22.2272	13.5	25.52	0.690184
087	23.24	71.9	42.13	1.137	23.381	13.1486	17.1	21.89	0.643217
088	24.34	71.41	47.69	1.174	22.534	22.0565	15.6	30.5	1.13918
089	20.62	77.45	51.5	1.095	21.322	14.2587	12.7	19.68	0.347878
090	25.7	73.49	47.33	1.18	25.643	13.103	10.8	11.88	0.119654
091	21.38	72.88	43.92	1.194	22.66	15.7055	15.3	19.23	0.44414
092	24.07	66.89	31.53	1.183	25.673	18.4253	12.8	22.92	0.527848
093	28.65	68.31	34.34	1.2	25.804	16.6979	12.8	20.72	0.431379
094	23.18	71.65	41.04	1.262	20.957	14.2529	15.1	18.32	0.39783
095	26.59	76.03	41.05	1.249	22.38	15.9281	13.7	15.29	0.251423
096	22.53	72.94	45.92	1.156	23.346	16.4027	16.3	16.38	0.343309
097	27.19	67.83	35.41	1.208	20.05	22.2437	16.9	22.21	0.654415
098	20.45	75.12	44.23	1.155	21.777	14.3808	12.8	16.41	0.270581
099	23.16	72.44	31.39	1.161	21.495	18.1955	12.5	18.67	0.342033
100	24.73	70.37	40.21	1.31	21	22.9781	16.3	16.38	0.343309
101	27.43	66.68	43.58	1.039	22.72	20.4276	14.2	16.05	0.28715
102	23.3	78.15	45.18	1.147	26.912	15.4853	15.9	21.81	0.593715
104	27.8	74.81	52.74	0.966	21.012	21.3147	12.5	20.11	0.287263
105	24.18	71.58	48.16	1.047	20.882	18.2634	12.8	20.02	0.402724
106	23.32	76.41	46.15	1.191	26.915	21.8022	15.4	23.2	0.650678
107	23.11	72.8	43.16	1.276	22.364	15.3225	17.2	25.5	0.877968
108	22.56	71.86	38.84	1.08	23.725	19.7262	12.5	17.11	0.287263
109	20.02	73.32	33.99	1.369	23.061	20.0042	12.7	11.86	0.140231
110	19.08	71.22	44.65	1.11	22.81	15.4583	19.6	20.98	0.677231
111	21.43	68.23	34.77	1.219	22.107	17.1699	14.1	21.5	0.511641
112	18.68	77.64	44.75	1.114	23.572	13.2577	14.8	23.98	0.668082
113	23.66	77.54	46.21	1.176	18.846	12.269	12.1	19.01	0.343257
114	25.2	71.75	44.05	1.161	23.877	16.1154	16.8	21.31	0.598888
115	21.41	74.42	45.53	1.176	22.367	16.6472	20.6	24.7	0.986577
116	19.81	76.96	42.28	1.211	22.612	14.7173	12.7	18.8	0.352362
117	19.89	82.23	45.32	1.165	20.288	16.5555	14.2	25.1	0.702272
119	18.72	72.01	42.25	1.134	21.353	12.7453	15.8	19.57	0.475016
120	18.5	76.42	35.66	1.198	23.696	12.448	17.6	23.62	0.770801
121	21.53	76.36	42.74	1.343	23.086	15.4717	18.2	22.95	0.7525
122	26.67	72.26	37.84	1.339	23.676	13.7892	12.9	17.09	0.201039
123	19.47	72.17	47.27	1.309	24.039	22.3105	13.6	14.8	0.233847
124	22.12	69.31	37.57	1.22	22.698	18.4527	16.6	22.15	0.63933
125	25.98	71.64	39.59	1.114	25.566	16.8298	17.6	23.62	0.770801
126	17.67	76.45	43.74	1.221	25.113	16.7355	13.5	16.5	0.165586
127	21.67	73.44	44.21	1.34	27.385	14.2587	18.2	22.95	0.7525
128	21.9	76.76	43.71	1.115	21.821	15.7659	19.7	21.45	0.711526
129	25.55	72.93	42.76	0.945	21.08	22.2706	16.5	25.39	0.834986
130	27.74	76.34	43.41	0.963	25.929	15.8918	13.6	20.09	0.430892
131	20.72	76.22	52.29	1.308	25.826	15.8271	11.7	15.41	0.214374
133	19.68	77.45	44.62	1.087	19.372	17.807	10.6	13.86	0.159846
134	23.59	73.86	36.26	1.227	21.982	15.2464	20.6	29.51	1.40824
135	19.22	74.89	44.81	1.162	21.051	20.9963	17.3	23.75	0.766025
136	23.89	79.02	47.49	1.273	23.39	18.3116	15.5	17.24	0.36164
137	25.14	70.15	41.92	1.266	23.245	13.6601	10.9	14.06	0.169148
138	22.46	70.67	46.95	1.151	25.197	15.0607	19.7	21.45	0.711526
139	24.08	73.98	44.49	1.098	22.998	17.6418	10.8	11.48	0.0931142
140	20.88	74.58	43.21	1.2	25.07	21.8022	16.5	25.39	0.834986
141	20.06	73.83	36.61	1.225	24.402	15.1375	16.6	22.93	0.68515
143	20.64	77.94	43.83	1.148	22.139	17.1806	10.8	13.23	0.148393
144	26.1	77.13	42.93	1.371	26.693	21.3485	16.5	26.8	0.9303
145	19.39	77.6	42.98	1.224	25.206	11.9225	17.4	18.43	0.463948
146	27.23	71.57	40.2	1.242	23.646	17.7124	12.5	18.41	0.332573
147	18.33	70.66	44.79	1.156	22.24	14.0147	19.3	34.36	1.78868
148	25.06	72.27	39.15	1.226	25.687	19.0829	17.7	30.48	1.29084
149	24.67	66.27	37.7	1.186	21.474	15.8764	12.7	20.56	0.421424
150	19.68	77.45	44.62	1.087	19.372	20.3454	14.9	15.61	0.285011
151	20.05	78.85	48.28	1.19	25.683	17.1515	11.9	18.61	0.323526
152	21.79	76.46	46.05	1.177	23.231	12.8382	17.7	28.41	1.12146
153	19.74	77.03	43.28	1.125	25.486	21.3485	18.4	20.38	0.599923
154	23.66	76.96	46.55	1.174	20.357	13.9893	16.5	23.68	0.726302
155	22.93	81.76	43.25	1.117	21.88	14.2279	10.6	21.38	0.516711
156	20.91	73.89	41.56	1.253	22.962	14.4196	14.8	19.56	0.444497
157	29.05	61.99	35.74	1.258	24.838	18.7665	17.2	22.03	0.65528
158	17.51	84.07	45.88	1.196	25.12	15.6003	17.1	26.01	0.908127
159	22.91	70.38	43.54	1.129	24.447	16.4967	10.25	11.89	0.113752
160	23.77	72.67	41.52	1.32	24.77	16.6979	17.4	18.43	0.463948
161	27.05	62.95	32.75	1.152	27.27	18.3228	17.2	26.41	0.941748
162	20.5	72.91	43.08	1.196	24.375	14.5515	12.3	20.67	0.41253
163	21.57	81.99	46.51	1.153	21.314	15.0438	19.1	31.24	1.46327
164	23.08	70.04	41.77	1.207	22.046	18.3994	14.8	14.92	0.258624
165	19.73	71.86	43.1	1.206	25.27	18.4759	17.9	29.13	1.19235
166	24.68	66.34	35.4	1.079	23.501	17.6588	18.1	19.08	0.517255
167	27.57	78.24	43.81	1.18	22.199	21.0275	16	15.63	0.306837
168	24.21	71.01	30.63	1.167	24.689	14.7861	15.9	18.94	0.447741
169	21.34	75.98	40.54	1.096	20.846	14.3081	16.6	28.79	1.08009
170	16.02	76.96	38.33	1.109	23.422	19.8318	17.1	22.51	0.680169
171	22.05	78.27	45.16	1.303	22.366	16.3073	16.1	22.62	0.646667
172	21.52	76.09	43.78	1.109	22.955	13.9935	12.9	16.93	0.290251
173	18.67	77.16	46.29	1.102	22.223	22.7893	9.45	8.465	0.0531564
174	19.88	74.7	42	1.251	21.694	21.8705	18.4	26.82	1.03897
175	17.94	77.01	45.89	1.232	21.496	15.914	18.1	21.52	0.65801
176	18.25	82.75	42.22	1.352	22.832	13.6915	14.7	19.64	0.445113
177	21.06	80.28	46.13	0.964	22.315	22.7818	16.4	17.38	0.388878
178	24.34	77.7	44.14	1.338	23.943	14.5595	13.1	20.43	0.429218
179	24.44	70.78	40.39	1.069	23.821	14.0461	15.6	26.73	0.689588
180	19.49	71.01	41.74	1.184	22.641	15.1454	18	22.41	0.70962
181	23.02	72.68	40.69	1.07	21.338	15.8566	16.8	20.65	0.562366
182	22.96	79.76	42.82	1.221	24.41	14.3466	14.9	32	1.19772
183	18.56	76.82	44.99	1.143	26.833	17.807	20.3	30	1.4342
184	20.52	78.11	45.04	1.184	23.681	16.7746	13.8	31.53	1.38911
185	19.78	72.95	34.02	1.077	22.424	18.0047	15.6	20.09	0.494258
186	20.08	81.34	48.09	1.132	23.42	15.8271	14.7	25.18	0.731642
187	22.02	74.9	38.68	1.04	18.971	18.7061	10.3	16.76	0.22712
188	24.89	83.89	43	1.198	21.713	21.6252	10.3	16.76	0.22712
189	19.34	74.48	46.15	1.216	24.386	13.6601	11.4	11.93	0.127367
190	17.33	75.76	40.35	1.137	23.468	15.0383	18.9	23.99	0.85387
191	21.79	75.91	38.08	1.142	24.019	18.3514	14.5	23.1	0.607382
192	22.66	70.83	39.23	1.204	22.753	16.5812	13.4	25.97	0.709444
193	21.06	78.48	47.22	1.235	25.919	14.7617	10.9	13.13	0.147511
194	19.82	73.14	43.25	1.118	19.427	17.6418	13.8	19.68	0.378009
195	24.01	72.59	36.25	1.149	22.388	15.5223	16.9	17.04	0.385208
196	16.81	75.65	41.24	1.129	20.914	22.6733	11.4	15.45	0.213615
197	20.05	75.77	41.75	1.119	21.705	21.5864	13.3	19.26	0.387288
198	20.18	77.72	43.51	1.197	27.36	14.0459	10.8	15.45	0.202372
199	19.12	80.76	39.79	1.172	20.703	15.8347	12.8	19.17	0.369253
200	21.85	74.86	38.38	1.242	22.241	16.7369	14.6	25.55	0.748177
201	22.26	73.98	39.04	1.188	24.01	15.8858	13.2	18.23	0.344363
202	19.34	68.13	41.74	1.192	25.334	17.3425	14.9	17.88	0.373931
203	20.44	69.98	45.85	1.067	22.47	14.3122	17.8	25.11	0.881015
204	23.12	81.29	44.51	1.24	25.759	18.0009	20.1	33.12	1.7308
205	20.32	69	45.82	1.088	23.36	21.7661	14.6	28.89	1.21865
206	22.73	73.77	39.22	1.187	22.588	14.488	13.8	21.56	0.503554
207	20.15	72.06	32.27	1.215	19.833	19.4818	16.8	33.03	1.43879
208	17.9	73.94	42.59	1.193	22.392	16.3209	10.7	13.75	0.158803
210	20.41	82.75	44.56	1.253	24.284	16.1352	13.3	19.34	0.390512
211	23.95	79.95	45.52	1.039	22.941	16.7355	10.1	14.58	0.168541
213	19.82	74.74	41.58	1.237	27.58	21.727	12.1	10.63	0.10733
214	20.6	76.9	44.62	1.251	22.831	20.9892	17.1	27.73	1.0322
215	19.69	77.26	42.3	1.194	27.943	12.5416	14.2	20.36	0.462076
216	20.5	73.2	43.17	1.303	22.322	16.1784	11.9	20.68	0.399501
217	20.71	73.09	39.76	1.157	22.133	22.6732	14.2	17.81	0.353578
218	21.42	69.67	35.77	1.169	22.93	16.5041	12.8	15.47	0.24047
219	19.39	78.55	42.19	1.183	22.579	15.7642	12.8	27.47	0.935931
220	21.44	74.96	40.57	1.077	24.638	14.526	10.7	18.61	0.290902
221	20.37	83.4	46.1	1.176	22.023	22.8942	12.5	24.9	0.608385
222	22.56	68.02	29.23	1.136	21.378	19.0829	13.8	29.23	0.400597
223	27.74	66.68	35.38	1.03	21.374	21.727	10.9	13.68	0.160128
224	19.3	73.73	46.08	1.198	24.58	21.6926	16.3	19.98	0.510797
225	19.86	75.92	43.97	1.196	22.806	16.841	13.7	24.06	0.62256
226	20.59	70.15	32.51	1.228	20.519	14.5114	15.5	23.73	0.685168
227	22.4	76.2	40.65	1.166	19.703	22.1843	10.7	13.75	0.158803
228	20.48	71.62	46.06	1.229	22.903	14.7097	11.2	17	0.225075
229	23.99	79.83	38.99	1.191	22.05	20.9348	11.7	17.72	0.288392
230	22.89	74.67	45.1	1.168	22.538	17.2319	10.1	14.58	0.168541
231	24.51	72.4	42.1	1.04	21.201	20.5317	12.6	14.04	0.193426
232	22.26	74.1	41.71	1.177	25.109	15.8918	13	31.09	0.986403
234	19.1	79.69	46.88	1.245	22.518	16.933	13.2	27.28	0.771138
235	18.76	76.4	45.22	1.144	21.452	14.1182	18.8	33.94	1.88086
237	21.86	76.14	45.32	1.132	25.352	15.7369	8.2	26.79	0.969044
240	20.42	70.79	44.63	1.23	18.477	19.7872	9	21.72	0.555496
241	19.83	76.02	38.03	1.072	23.142	14.5595	21.1	38.17	2.41322
242	18.34	74.29	44.23	1.289	22.936	15.7619	11.9	23.54	0.517642
243	16.84	77.87	44.98	1.238	24.546	16.5513	17.7	21.34	0.632749
244	19.9	73.45	44.3	1.123	20.505	16.933	17.1	22.84	0.700258
245	22.68	68.29	42.87	1.1	19.983	19.5005	15.1	29.22	1.01206
246	20.14	71.75	47.75	1.077	23.383	15.6468	14.3	24.17	0.655781
247	19.04	77.58	45.78	1.24	24.622	15.7049	14.3	23.41	0.615189
248	19.82	70.21	41.54	1.128	23.55	16.0022	14.5	27.17	0.840266
249	16.6	77.6	42.01	1.25	21.677	17.2025	11.4	17.39	0.270629
250	19.36	72.29	39.54	1.114	26.997	21.3475	16.3	17.04	0.371532
251	23.27	68.65	41.13	1.242	21.325	16.3681	14.5	24.08	0.66001
252	23.73	70.07	41.28	1.083	26.172	22.268	13.2	29.04	1.13865
253	16.1	79.52	41.04	1.097	22.106	14.367	10.5	24.63	0.885751
254	21.89	73.15	40.84	1.146	22.24	16.4854	10.9	12.3	0.129451
255	15.98	69.21	46.23	1.223	22.713	17.0309	13.9	31.29	1.06831
256	18.4	73.31	45.69	1.088	25.052	15.8764	13.8	27.6	0.825215
257	23.83	67.6	41.4	1.172	22.678	19.0221	15.5	29.81	1.08125
258	21.65	75.55	42.66	1.269	22.342	15.5792	18.7	23.95	0.84202
259	21	73.82	44.14	1.133	23.331	15.8581	15.7	23.85	0.835003
260	23.37	74.77	43.14	1.146	22.315	20.8342	11.3	24.94	0.551748
261	17.42	78.15	45.3	1.151	21.791	17.3145	10.6	15.92	0.210893
262	20.32	76.45	42.4	1.119	23.334	13.9847	15.6	25.04	0.866265
263	17.53	71.2	45.31	1.158	23.732	16.7615	15.8	27.18	1.03226
264	21.11	76.45	41.86	1.167	20.815	17.7472	10.6	25.97	0.21222
265	18.52	71.09	44.64	1.25	23.661	15.1375	14.5	34.18	1.32979
266	20.11	70.75	45.3	1.018	22.317	19.6127	17.5	22.27	0.681315
267	18.53	73.7	43.21	1.054	25.783	14.7617	11.9	22.93	0.491162
268	24.29	75.68	47.89	1.235	23.353	15.3296	17.3	24.56	0.809697
269	18.67	62.81	35.1	1.198	22.116	14.8809	10.8	21.75	0.401062
270	20.23	64.28	37.28	1.092	20.16	18.5661	12.4	24.49	0.583806
271	24.12	76.31	44.41	1.019	20.936	22.1166	13.8	21.9	0.153406
273	17.94	80.69	46.75	1.119	20.871	17.3368	20.5	35.69	2.04982
275	21.18	75.66	44.49	1.113	22.804	15.8312	11.9	15.9	0.236162
276	26.83	73.02	45.28	1.31	25.078	15.5717	11.1	15.59	0.21178
277	21.95	74.35	49.4	1.149	22.903	22.0268	12.1	20.22	0.388345
278	20.43	75.71	35.31	1.072	22.665	15.982	16.2	13.7	0.150283
279	21.71	69.94	42.3	1.115	22.352	22.0418	11.9	21.78	0.443131
280	23.85	69.32	43.71	1.137	21.913	16.1967	10.5	14.84	0.181521
281	21.09	78.88	37.92	1.22	21.474	17.3938	16.5	21.03	0.572838
282	22.87	73.1	50.04	1.257	28.038	18.5858	13.5	16.391	0.284718
283	26.7	73.66	38.85	1.128	21.181	16.291	15.5	29.81	1.08125
284	15.34	72.84	48.3	1.352	24.514	18.7196	12.8	20.72	0.431379
287	20.33	72.05	45.61	1.295	21.581	13.2685	14.8	25.6	0.761397
288	22.98	71.12	46.35	1.083	21.811	20.2936	16.7	18.96	0.471262
289	21.01	70.38	48.61	1.369	25.146	15.8583	16.6	29.63	1.14404
290	20.75	72.89	44.33	1.245	27.85	12.4949	15.3	29.59	1.18907
291	23.71	76.2	40.79	1.25	25.398	18.3764	16.7	21.68	0.616176
292	22.42	68.85	35.03	1.154	23.613	19.0283	12.6	13.86	0.190006
293	19.42	70.5	45.87	1.117	22.713	13.9701	16.6	32.94	1.41392
294	22.79	75.86	47.18	1.186	22.074	11.8034	12.9	26.2	0.85678
295	22.21	73.24	42.92	1.057	22.419	21.4474	16.1	20.4	0.525964
296	23.58	71.88	43.81	1.16	25.39	13.9847	11.8	19.22	0.187306
297	17.24	73.55	41.7	1.132	21.424	18.8938	17.3	18.76	0.477949
298	22.49	70.25	40.73	1.13	23.493	15.9422	16.3	15.22	0.296406
299	24.09	73.62	40.03	1.195	20.484	21.9896	10.8	21.75	0.401062
300	20.48	65.74	39.15	1.171	25.877	16.6839	12.4	24.49	0.583806
301	23.45	72.41	32.07	1.298	22.56	15.7049	11.2	23.22	0.474037
302	20.95	78.34	41	1.219	25.885	16.296	13.8	15.9	0.153406
305	18.86	71.41	45.56	1.196	26.403	18.0339	18	32.82	1.52202
306	19.02	78.79	43.68	1.14	22.318	14.9329	13.8	28.33	0.869445
308	19.01	71.44	42.41	1.093	22.43	18.7802	14.6	25.21	0.97788
309	24.22	71.43	43.71	1.012	26.917	21.9451	17.6	25.98	0.932525
310	24.48	65.15	35.5	0.991	23.126	18.3689	11.8	20.46	0.282384
311	20.88	72.17	47.73	1.279	20.181	17.6193	16.3	27.48	0.966253
312	25.55	67.07	41.44	1.185	24.698	23.0901	16.6	26.86	0.940134
313	27.19	77.23	48.39	1.113	21.664	13.8932	15.6	29.52	1.05347
314	20.37	77.56	45.32	1.205	25.541	14.2025	16.6	24.33	0.771369
315	18.16	67.3	38.14	1.132	22.349	20.3632	14.6	22	0.308536
316	18.71	72.53	37.36	1.29	23.376	13.7397	8	27	1.03008
317	18.26	69.25	37.16	1.361	19.206	16.4294	13.4	30.22	0.960646
318	18.41	77.86	42.59	1.147	23.089	17.2263	13.9	21.1	0.555689
321	21.66	81.47	46.49	1.191	23.77	13.2333	10.8	13.61	0.0954386
322	19.17	76.25	44.26	1.277	25.465	15.4107	20.4	31.59	1.59808
323	24.3	66.4	30.85	1.083	26.043	23.1232	14.5	18.02	0.369613
324	20.53	73.96	49.14	1.256	23.331	16.1944	17.8	32.93	1.48116
325	22.47	75.54	38.22	1.193	23.389	17.2382	14	22.29	0.546032
326	19.89	71.69	38.17	1.03	20.41	21.6926	11.4	16.82	0.297596
327	22.87	75.86	38.61	1.095	23.113	22.641	12.7	22.67	0.512361
328	21.95	70.86	49.82	1.275	23.862	19.5005	16.5	20.3	0.53376
329	20.94	72.33	45.12	1.126	24.807	20.3103	17.9	25.58	0.919441
330	22.48	77.3	43.63	1.281	23.244	17.3122	10.3	14.08	0.222541
331	18.5	71.54	45.66	1.137	20.991	18.3384	16.3	30.05	1.15544
332	21.58	81.1	48.73	1.224	22.878	22.4737	13.9	22.57	0.555837
334	18.2	78.93	43.11	1.163	26.869	20.7203	16.6	26.93	0.945041
336	16.17	65.66	42.54	1.092	21.46	16.5532	12.3	22.22	0.476719
337	20.25	76.57	46.88	1.121	26.137	23.3931	10.2	15.38	0.103694
339	16.68	79.29	42.81	1.068	24.923	22.95	12.5	20.06	0.394859
340	18.61	79.76	45.06	1.131	22.826	19.6146	16.6	25.4	0.840708
341	21.83	71.18	41.89	1.335	24.978	16.4104	14	19.5	0.417895
342	23.34	78.06	41.72	1.07	21.311	21.0421	14.2	20.1	0.45035
343	24.38	74.93	43.31	1.038	23.325	22.5117	8.4	25.75	0.801576
344	27.53	73.56	43.37	1.26	20.07	14.526	12.3	19.16	0.354459
345	19.41	77.56	41.32	1.21	26.64	19.5381	10.4	28.7	1.06042
346	21.32	74.02	40.5	1.212	23.17	18.0452	14.2	22.81	0.579974
347	23.83	84.1	45.23	1.19	22.108	22.5626	13.4	22.97	0.555004
349	20.44	78.92	44.67	1.169	24.676	18.012	12	25.01	0.305547
350	24.98	71.63	41.92	1.148	21.663	16.8403	16.6	24.33	0.771369
351	19.2	70.6	43.71	1.089	20.647	23.9829	12.2	20.92	0.419134
352	20.6	77.16	45.16	1.179	21.846	14.9082	16.5	22.88	0.678056
354	19.02	72.28	38.89	1.084	26.691	14.3686	17.4	34.78	1.65226
355	25.8	74.05	43.56	1.14	23.57	14.7097	16.2	17.88	0.406555
356	22.92	69.58	47.51	1.102	24.585	19.7535	14	17.76	0.272967
357	21.84	70.96	47.29	1.013	22.578	15.3632	18.2	20.63	0.60805
358	19.01	76.83	43.94	1.157	23.619	17.0529	16.8	24.87	0.8157
359	19.31	75.3	41.95	1.388	26.723	13.0629	15	24.76	0.86625
360	29.25	71.72	42.18	1.05	25.19	15.3296	12.1	22.86	0.496372
361	26.7	71	41.86	1.225	21.251	17.2989	16.1	22.57	0.643811
362	26.21	70.4	41.66	1.279	22.06	21.0575	15.9	23.25	0.563618
363	17.9	76.13	42.22	1.223	23.111	23.4108	14.6	21.81	0.657194
364	24.67	77.75	46.39	1.152	20.752	21.3475	15.9	19.23	0.461557
365	22.36	74.68	43.93	1.23	22.618	19.6379	15.5	28.82	1.20623
366	19.73	73.42	39.98	1.223	20.708	15.5792	14.2	19.89	0.440989
367	18.36	72.33	40.2	1.177	22.887	17.2989	14.3	19.99	0.448571
368	26.97	73.95	41.71	1.179	21.523	19.6127	12.4	18.68	0.20977
369	22.43	75.76	44.57	1.122	23.213	14.367	16.9	20.97	0.428403
370	19.76	78.66	40.65	1.12	23.897	14.113	13	19.22	0.376981
371	19.85	70.22	46.53	1.161	18.824	16.1801	13.4	19.07	0.382539
372	24.51	72.72	44.22	1.149	25.461	14.214	11.8	24.56	0.558738
373	24.37	72.27	45.52	1.297	20.599	19.6379	15.3	23.1	0.640892
375	20.23	68.35	40.71	1.234	22.919	19.7729	14.1	22.65	0.567839
376	23.3	75.06	43.77	1.318	19.868	15.5214	10	21.97	0.719919
377	17.79	73.45	44.41	1.11	22.793	14.7699	10.7	19.22	0.310285
378	24.29	71.4	40.09	1.213	25.063	18.5334	13.7	21.76	0.509223
379	22.24	69.43	41.08	1.111	26.814	22.3091	17.3	25.24	0.865156
380	23.77	67.3	36.93	1.032	24.397	22.2355	14.5	24.28	0.671019
381	16.72	76.96	43.38	1.065	22.138	21.5773	14.4	22.39	0.566683
382	19.8	74.4	40.68	1.137	25.783	19.4139	13.8	17.35	0.326098
383	16.73	69.15	45.28	1.195	22.937	17.8991	13.7	20.89	0.469318
384	22.14	70.19	32.05	1.111	24.869	14.0972	14.4	20.81	0.489527
385	22.45	73.59	42.34	1.051	27.222	15.2329	14.8	18.67	0.404967
386	19.8	75.47	36.33	1.231	23.397	19.9849	10.9	18.62	0.296658
387	21.05	76.98	40.98	1.261	22.609	14.1524	12.8	18.9	0.254023
388	27.34	76.49	46.72	1.114	23.864	16.3882	12.8	19.43	0.379337
389	23.26	75.38	42.31	1.2	23.884	17.5766	14.7	21.92	0.554457
390	18.36	70.09	45.33	1.157	23.192	13.4327	13.9	23.95	0.525719
391	23.22	73.56	41.51	1.256	22.572	20.7203	13.4	24.97	0.555004
392	19.51	69.48	41.54	1.25	23.483	22.0483	13.5	18.73	0.371774
393	21.82	70.31	39.85	1.206	22.275	17.6107	12.3	20.78	0.183347
394	23.42	68.77	35.97	1.176	23.34	16.803	17.1	20.34	0.555351
395	23.85	67	41.7	1.166	23.594	15.6708	17.6	18.47	0.47132
396	19.58	75.4	55.18	1.155	22.931	15.2756	15	19.96	0.484755
397	20.88	73.4	44.74	1.059	26.424	19.9775	15.2	23.54	0.66119
398	23.38	73.46	42.66	1.257	23.29	23.8619	11	18.6	0.184064
399	18.66	72.41	37.11	1.192	26.072	19.1509	10.4	20.19	0.0847718
400	22.38	70.36	44.88	1.131	22.492	23.5313	11.1	17.26	0.259582
401	22.2	70.96	42.54	1.224	25.525	16.9559	17.7	28.2	1.10495
402	22.74	72.2	43.38	1.178	26.026	16.5338	12	24.13	0.548486
403	19.8	75.47	46.33	1.231	23.397	15.1696	16.8	24.87	0.8157
404	25.79	72.5	39.02	1.1	23.228	18.0684	16.9	20.35	0.549396
405	20.55	75.36	42.58	1.189	23.973	21.8744	18.3	25.53	0.936316
406	21.94	67.28	37.62	1.1	23.419	17.532	19.8	25.91	0.679584
407	22.76	69.6	37.43	1.061	24.115	17.6819	12.6	19.84	0.389335
408	22.27	75.91	35.7	1.066	24.215	18.4872	13.4	25.25	0.431345
409	26.66	70.52	45.69	1.229	22.638	18.8199	16.6	22.67	0.669701
410	17.52	68.12	44.49	1.187	24.514	15.5525	11.9	15.92	0.236757
411	19.21	68.03	42.34	0.993	24.789	22.4823	13.6	22.84	0.606766
412	22.82	67.34	43.15	1.09	22.031	14.8403	17.3	15.93	0.77768
413	23.9	70.51	42.37	1.12	23.947	17.4401	10.8	12.95	0.101653
414	24.71	72.48	40.32	1.085	23.192	18.0491	11.9	17.5	0.286083
415	18.17	74.27	42.36	1.246	24.028	22.7007	9.9	29.15	1.12728
416	24.67	66.27	37.7	1.186	23.474	18.0339	13.3	22.43	0.525267
417	22.63	70.33	44.35	1.151	23.051	17.2319	12.8	16.88	0.286302
418	19.64	72.93	44.71	1.198	22.349	20.3005	15	25.17	0.74598
419	23.99	72.23	31.96	1.247	22.063	15.1696	13.6	17.48	0.255829
420	19.39	79.01	44.82	1.181	23.644	12.7524	14.5	16.25	0.300569
421	23.23	75.45	44.55	1.142	23.169	13.0728	15.6	23.63	0.683788
422	22.67	70.55	33.76	1.063	26.732	14.3612	13.4	19.82	0.41322
423	24.63	75.42	43.1	1.175	22.384	16.296	12.6	20.31	0.408
425	27.55	70.01	43.26	1.125	22.218	20.3736	10	21.56	0.65681
427	22.05	74.6	45.56	1.02	25.91	14.6598	13.8	16.39	0.291009
428	23.66	73.65	43.66	1.184	22.609	16.291	12.8	20.72	0.431379
429	23.34	76.43	42.92	1.034	22.983	21.9896	16.6	24.38	0.774542
431	21.64	72.59	48.92	1.246	24.627	13.3272	13.5	12.5	0.165586
432	17.32	70.33	42.6	1.101	22.418	14.2292	7.2	24.27	0.795312
433	22.01	72.32	40.85	1.312	24.215	16.6839	13.6	20.09	0.430892
434	24.94	64.77	38.34	1.164	23.697	16.2517	11.8	17.22	0.187306
435	24.36	72.23	45.2	1.12	22.956	15.0864	11.5	19.41	0.214374
436	23.89	75.86	43.37	1.041	24.641	18.4689	10.6	13.86	0.159846
437	25.82	79.25	40.53	1.153	26.727	18.0503	11.2	23.22	0.474037
438	26.84	78.33	45.4	1.257	23.852	13.6764	13.4	16.82	0.297596
439	22.17	68.1	38.08	1.153	23.607	21.68	16.5	20.3	0.53376
440	25.97	72.84	34.61	1.12	23.03	19.0749	11.9	18.06	0.184666
441	18.16	74.94	41.29	1.113	23.949	13.8167	10.8	13.48	0.0931142
442	18.86	72.41	45.56	1.196	26.403	18.8672	7.6	22.93	0.68515
443	19.96	73.52	42.7	1.044	24.984	21.6452	13.6	22.84	0.33978
444	21.03	78.02	42.9	1.099	23.511	18.5949	12.7	22.56	0.421424
445	23.27	72.57	35.45	1.117	22.65	20.2749	12.3	17.81	0.306269
446	20.52	72.64	44.5	1.14	23.716	21.7598	12.3	19.16	0.354459
447	25.61	76.09	39.56	1.305	24.605	18.1359	12.3	20.67	0.41253
448	26.52	75.05	43.78	1.21	24.545	16.7369	15.5	18.96	0.484755
449	15.03	73.15	41.65	1.153	23.872	16.0022	15.2	23.54	0.66119
450	20.99	75.44	43.99	1.057	21.51	16.0292	10.9	18.13	0.147511
451	23.27	67.62	29.2	1.281	25.855	14.8725	12.1	22.86	0.496372
452	26.66	75.51	46.4	1.13	25.239	13.8019	12.1	17.63	0.10733
453	19.21	73.21	33.62	1.133	23.686	17.5167	7.1	22.84	0.700258
454	23.43	77.44	42.44	1.096	23.981	17.8224	14.3	23.17	0.655781
455	24.28	74.99	43.73	1.239	23.582	22.0957	10.1	22.57	0.643811
456	22.6	70.23	38.16	1.185	22.108	22.9959	10.3	17.04	0.371532
457	19.19	67.87	40.57	1.251	27.533	13.3753	18.6	24.63	0.885751
458	26.2	74.89	40.09	1.252	23.874	12.734	15.3	23.1	0.640892
459	22.72	72.17	45.87	1.117	25.149	22.5852	18.7	23.95	0.84202
460	21.9	69.44	47.28	1.302	25.563	16.8388	17.5	22.27	0.681315
