# Supplementary material for: Allelic Variation in a Cellulose Synthase Gene (PtoCesA4) Associated with Growth and Wood Properties in Populus tomentosa
Source: G3 (Bethesda). 2013 Nov 1;3(11):2069–84. doi: 10.1534/g3.113.007724 (PMC3815066; doi:10.1534/g3.113.007724)
Supplement: Supporting Information [file supp_g3.113.007724_FileS3.xlsx]

## Sheet: File S3
	SNP1	SNP2	SNP3	SNP4	SNP5	SNP6	SNP7	SNP8	SNP9	SNP10	SNP11	SNP12	SNP13	SNP14	SNP15	SNP16	SNP17	SNP18	SNP19	SNP20	SNP21	SNP22	SNP23	SNP24	SNP25	SNP26	SNP27	SNP28	SNP29	SNP30	SNP31	SNP32	SNP33	SNP34	SNP35	SNP36	SNP37	SNP38	SNP39	SNP40	SNP41	SNP42	SNP43	SNP44	SNP45	SNP46	SNP47	SNP48	SNP49
1	C:T	T:T	G:G	C:T	C:C	T:T	C:G	A:G	C:T	G:A	T:C	G:A	A:G	A:G	G:T	C:T	A:G	A:A	C:C	C:C	A:G	A:A	C:T	A:T	A:G	A:G	T:T	A:T	C:C	A:G	C:T	A:C	T:C	G:G	C:T	A:T	G:T	G:T	G:T	A:G	T:T	C:T	C:T	G:G	A:C	T:C	C:T	T:T	C:C
2	C:T	T:T	A:G	C:C	C:C	G:T	G:G	A:G	C:T	G:A	T:C	A:A	A:G	G:G	G:T	T:T	A:G	T:T	T:C	C:C	A:G	A:G	C:T	A:T	A:A	A:G	T:T	T:T	C:C	A:G	T:T	A:C	C:C	G:T	C:T	A:A	G:T	G:T	G:T	A:A	C:T	C:T	C:T	G:T	A:A	T:C	C:T	A:T	C:C
3	C:T	T:T	A:G	C:C	C:C	G:T	C:G	A:G	C:T	G:G	T:C	G:A	A:G	A:G	G:T	C:T	A:G	A:T	C:C	C:C	A:G	A:G	C:T	A:T	A:A	A:G	T:T	T:T	C:C	A:G	T:T	A:C	C:C	G:G	T:T	A:T	G:T	G:G	G:T	A:A	C:T	C:T	C:T	G:T	A:C	T:C	C:T	A:T	C:C
4	C:T	T:T	A:G	C:C	C:C	G:T	C:G	A:G	C:T	G:A	C:C	G:A	A:G	A:G	G:T	C:T	A:G	T:T	C:C	C:C	A:G	A:G	C:T	A:T	A:G	A:G	G:T	A:T	C:C	A:G	C:T	A:C	T:C	G:G	C:T	A:A	G:T	G:G	G:T	A:A	C:T	C:T	C:T	G:T	A:A	T:C	C:T	T:T	A:A
5	C:T	G:T	G:G	C:T	C:C	G:T	C:G	A:G	C:T	A:A	T:C	G:A	A:G	A:G	G:G	C:T	A:G	A:T	T:C	C:C	A:G	A:G	C:T	A:T	A:G	A:G	G:T	A:T	T:C	A:G	C:T	A:C	C:C	G:T	C:T	A:T	G:T	G:T	G:G	A:G	C:C	C:T	C:T	G:G	A:C	T:C	C:T	A:T	C:C
7	C:T	T:T	G:G	C:T	C:C	G:T	G:G	A:G	C:T	A:A	C:C	A:A	A:G	G:G	G:T	C:T	A:A	A:T	T:C	C:C	A:G	A:G	C:T	A:T	A:G	A:G	G:T	A:T	C:C	A:G	C:T	A:C	C:C	G:T	C:T	A:A	G:T	G:G	G:T	A:G	C:C	C:T	C:T	G:G	A:C	T:C	C:T	A:T	C:C
8	C:T	G:T	G:G	C:T	C:C	G:G	G:G	A:G	C:T	A:A	T:C	A:A	A:G	G:G	G:T	C:T	A:G	A:T	T:C	T:C	A:G	A:G	C:T	A:T	A:G	A:G	G:T	A:T	T:C	A:G	C:T	A:C	C:C	G:T	C:T	A:T	G:T	G:T	G:T	A:G	C:C	C:T	C:T	G:G	A:C	T:C	C:T	A:T	C:C
9	C:T	T:T	G:G	C:T	C:C	G:T	C:C	A:G	C:T	G:A	C:C	G:G	A:G	A:G	G:G	C:C	A:G	T:T	T:C	T:C	A:G	A:G	C:T	A:T	A:G	A:G	G:T	A:T	C:C	A:G	C:T	A:C	T:C	G:T	C:T	A:A	G:T	G:G	G:G	A:G	C:T	C:T	C:T	G:G	A:C	T:C	C:T	A:T	C:C
10	C:T	G:T	G:G	C:T	C:C	G:G	G:G	A:G	C:T	A:A	T:C	A:A	A:G	G:G	G:T	T:T	A:G	A:T	C:C	C:C	A:G	A:G	C:T	A:T	A:G	A:G	G:T	A:T	T:C	A:G	T:T	A:C	C:C	G:G	C:T	A:T	G:T	G:T	G:T	A:G	C:C	C:T	C:T	G:G	A:C	T:C	C:T	A:T	C:C
11	C:T	G:T	G:G	C:T	C:C	G:T	C:G	A:G	C:T	G:G	T:C	G:A	A:G	G:G	G:T	C:T	A:G	T:T	T:C	T:C	G:G	A:G	C:T	A:T	A:G	A:G	T:T	A:T	T:C	A:G	T:T	A:C	T:C	G:G	T:T	A:T	G:T	G:T	G:T	A:G	C:T	C:T	C:T	G:T	A:C	T:C	C:T	A:T	C:C
12	C:T	G:T	G:G	C:T	C:C	G:T	C:G	A:G	C:T	G:A	C:C	G:A	A:G	A:G	G:T	C:T	A:G	A:A	C:C	C:C	A:G	A:G	C:T	A:T	A:G	A:G	T:T	A:T	T:C	A:G	T:T	A:C	T:C	G:G	C:T	A:A	G:G	G:G	G:T	A:A	C:C	C:T	C:T	G:G	A:C	T:C	C:T	A:T	C:C
13	C:T	G:T	G:G	C:T	A:C	G:T	C:C	A:G	C:T	G:A	C:C	G:G	A:G	A:G	G:G	C:C	A:G	A:A	C:C	C:C	A:G	A:G	C:T	A:T	A:G	A:G	G:T	A:T	T:C	A:G	C:T	A:C	T:C	G:T	C:T	A:A	G:T	G:G	G:G	A:G	C:C	C:T	C:T	G:G	A:C	T:C	T:T	A:T	C:C
14	C:T	T:T	G:G	C:T	C:C	T:T	C:G	A:G	C:T	G:A	C:C	G:A	A:G	A:G	G:T	C:T	A:G	A:T	C:C	C:C	A:G	A:G	C:T	A:T	A:G	A:G	G:T	A:T	C:C	A:G	C:T	A:C	T:C	G:G	C:T	A:A	G:T	G:G	G:T	A:G	T:T	T:T	T:T	G:G	A:C	T:C	C:T	T:T	C:C
15	C:T	T:T	G:G	C:T	A:C	G:T	C:G	A:G	C:T	G:A	C:C	G:A	A:G	A:G	G:T	C:T	A:G	A:T	C:C	C:C	A:G	A:A	C:T	A:A	A:G	G:G	G:T	A:T	C:C	A:G	C:T	A:C	C:C	G:G	C:T	A:A	G:T	G:G	G:T	A:G	C:C	C:T	C:T	G:G	A:C	C:C	T:T	A:T	C:C
16	C:T	T:T	G:G	C:T	C:C	G:T	C:G	A:G	C:T	A:A	C:C	G:A	A:G	A:G	G:T	C:T	A:G	A:T	C:C	C:C	A:G	A:G	C:T	A:T	A:G	A:G	G:T	A:T	T:C	A:G	C:T	A:C	C:C	G:T	C:T	A:A	G:T	G:G	G:T	A:G	C:C	C:T	C:T	G:G	A:C	T:C	C:T	A:T	C:C
17	C:T	G:T	G:G	C:T	C:C	G:G	C:G	A:G	C:T	G:A	T:C	G:A	A:G	A:G	G:T	C:T	A:G	A:A	C:C	C:C	A:G	A:G	C:T	A:A	A:G	A:G	T:T	A:T	T:C	A:G	C:T	A:C	T:C	G:G	C:T	A:T	G:T	G:G	G:T	A:G	C:C	C:T	C:T	G:G	A:C	C:C	T:T	A:T	C:C
18	C:T	T:T	G:G	C:T	C:C	G:T	C:C	A:G	C:T	G:A	C:C	G:G	A:G	A:A	G:T	C:C	A:G	A:T	T:C	C:C	A:G	A:G	C:T	A:T	A:G	A:G	T:T	A:T	C:C	A:G	C:T	A:C	T:C	G:G	C:T	A:A	G:T	G:G	G:T	A:G	C:C	C:T	C:T	G:G	A:C	T:C	C:T	A:T	C:C
20	C:T	G:T	G:G	C:T	C:C	G:T	C:C	A:G	C:T	G:G	T:C	G:A	A:G	A:G	G:T	C:T	A:G	T:T	T:C	C:C	A:G	A:G	C:T	A:T	A:G	A:G	T:T	A:T	T:C	A:G	C:T	A:C	C:C	G:T	C:T	A:T	G:T	G:T	G:T	A:G	C:T	C:T	C:T	G:T	A:C	T:C	C:T	A:A	C:C
21	C:T	T:T	G:G	C:T	C:C	T:T	C:G	A:G	C:T	G:A	T:C	G:A	A:G	A:G	G:T	C:T	A:G	A:A	T:C	C:C	A:G	A:G	C:T	A:T	A:G	A:G	G:T	A:T	C:C	A:G	C:T	A:C	T:C	G:T	C:T	A:T	G:T	G:G	G:T	A:G	C:C	C:T	C:T	G:G	A:C	T:C	C:T	A:T	A:A
22	C:T	T:T	G:G	C:T	C:C	G:T	C:G	A:A	C:T	A:A	C:C	G:A	A:G	A:G	G:T	C:T	A:G	T:T	T:C	T:C	A:G	A:G	C:T	A:T	A:G	A:G	G:T	A:T	C:C	A:G	C:T	A:C	C:C	G:T	C:T	A:A	G:T	G:G	G:T	A:G	C:C	C:T	C:T	G:G	A:C	T:C	C:T	A:A	C:C
23	C:T	G:T	G:G	C:T	C:C	G:G	G:G	A:G	C:T	G:A	T:C	G:A	A:G	A:G	G:T	C:T	A:G	T:T	C:C	C:C	A:G	A:G	C:T	A:A	A:G	A:G	T:T	A:T	T:C	A:G	T:T	A:C	C:C	G:T	C:T	A:T	G:T	G:T	G:T	A:G	T:T	C:T	C:T	G:G	A:A	C:C	T:T	A:T	C:C
24	C:T	G:T	G:G	C:T	C:C	T:T	G:G	A:G	C:T	G:A	T:C	A:A	A:G	G:G	G:G	T:T	A:G	T:T	T:C	C:C	A:G	A:G	C:T	A:A	A:G	A:G	T:T	A:T	T:C	A:G	C:T	A:C	T:C	T:T	C:T	A:T	G:T	G:T	G:G	A:G	C:T	C:T	C:T	G:G	A:C	C:C	T:T	A:T	C:C
25	C:T	T:T	A:A	C:T	C:C	G:T	C:G	A:G	C:T	G:A	T:C	G:A	A:G	A:G	G:T	C:T	A:G	A:A	T:C	C:C	A:G	A:A	C:T	A:T	A:G	A:G	T:T	A:T	C:C	A:G	C:T	A:C	T:C	T:T	T:T	A:T	G:T	G:G	G:T	A:G	C:C	C:T	T:T	G:G	A:C	T:C	C:T	A:A	A:C
26	C:T	G:T	A:G	C:T	C:C	G:T	C:G	A:G	C:T	A:A	T:C	G:A	A:G	A:G	G:T	C:T	A:G	T:T	T:C	C:C	A:G	A:G	C:T	A:T	A:G	A:G	G:T	A:T	T:C	A:G	C:T	A:C	C:C	G:T	C:T	A:T	G:T	G:G	G:T	A:G	C:C	C:T	C:T	G:G	A:A	T:C	C:T	A:A	C:C
27	C:T	T:T	G:G	C:T	C:C	G:T	C:C	A:G	C:T	G:A	T:C	G:G	A:G	A:A	G:T	C:C	A:G	T:T	T:C	C:C	A:G	A:G	C:T	A:A	A:G	A:G	T:T	A:T	C:C	A:G	C:T	A:C	C:C	T:T	C:T	A:T	G:T	G:G	G:T	A:G	T:T	C:T	C:T	G:G	A:A	C:C	T:T	A:T	C:C
28	C:T	G:T	G:G	C:T	C:C	G:T	C:G	A:G	C:T	A:A	C:C	G:A	A:G	A:G	G:T	C:T	A:G	T:T	T:C	T:C	A:G	A:G	C:T	A:T	A:G	A:G	G:T	A:T	T:C	A:G	C:T	A:C	C:C	G:T	C:T	A:A	G:T	G:G	G:T	A:G	C:T	C:T	C:T	G:T	A:A	T:C	C:T	A:T	C:C
29	C:T	T:T	G:G	C:T	C:C	G:T	C:G	A:G	C:T	G:A	T:C	G:A	A:G	A:G	G:T	C:T	A:G	T:T	T:C	C:C	A:G	A:A	C:T	A:T	A:G	A:G	G:T	A:T	C:C	A:G	C:T	A:C	C:C	T:T	C:T	A:T	G:T	G:G	G:T	A:G	C:T	C:T	C:T	G:G	A:A	T:C	C:T	A:T	C:C
30	C:T	G:T	A:G	C:T	C:C	G:T	C:G	A:G	C:T	G:A	C:C	G:A	A:G	A:G	G:T	T:T	A:G	A:A	T:C	T:C	A:G	A:G	C:T	A:T	A:G	A:G	G:T	A:T	T:C	A:G	C:T	A:C	C:C	T:T	C:T	A:T	G:T	G:G	G:T	A:G	C:C	C:T	C:T	G:G	C:C	T:C	C:T	A:T	C:C
31	C:C	T:T	G:G	C:T	C:C	G:T	C:C	A:G	C:T	A:A	C:C	G:A	A:G	A:G	G:T	C:T	A:G	T:T	T:C	C:C	A:G	A:G	C:T	A:T	A:G	A:G	G:T	A:T	C:C	A:G	C:T	A:C	C:C	T:T	C:T	A:A	G:T	G:G	G:T	A:G	C:T	C:T	C:T	G:G	C:C	T:C	C:T	A:T	C:C
32	C:T	T:T	G:G	C:T	C:C	G:G	C:G	A:G	C:T	G:G	T:C	G:A	A:G	A:G	G:T	C:T	A:G	T:T	T:C	C:C	A:G	A:G	C:T	A:T	A:G	A:G	T:T	A:T	C:C	A:G	C:T	A:C	T:C	T:T	C:T	A:A	G:T	G:T	G:T	A:A	T:T	C:T	C:C	G:G	A:A	T:C	C:T	T:T	C:C
34	C:T	T:T	A:G	C:T	C:C	G:T	G:G	A:A	C:T	G:A	T:C	A:A	A:G	A:G	G:T	T:T	A:G	T:T	C:C	C:C	A:G	A:A	C:T	A:A	A:G	A:G	G:T	A:T	C:C	A:G	C:T	A:C	T:C	G:T	C:T	A:T	G:T	G:T	G:T	A:G	C:T	C:T	C:T	G:G	C:C	C:C	T:T	A:T	C:C
35	C:T	G:T	G:G	C:T	C:C	G:T	C:G	A:G	C:T	A:A	T:C	G:A	A:G	A:G	G:T	C:T	A:G	T:T	T:C	T:C	A:G	A:A	C:T	A:T	A:G	A:G	G:T	A:T	T:C	A:G	C:T	A:C	C:C	G:T	C:T	A:T	G:T	G:G	G:T	A:G	C:C	C:T	C:T	G:G	C:C	T:C	T:T	A:T	A:C
36	C:T	T:T	G:G	C:T	C:C	G:T	C:G	A:G	C:T	G:G	T:C	G:A	A:G	A:G	G:T	C:T	A:G	A:A	T:C	C:C	A:G	A:G	C:T	A:T	A:G	A:G	T:T	A:T	C:C	A:G	C:T	A:C	T:C	G:T	C:T	A:T	G:T	G:G	G:T	A:G	C:C	C:C	C:T	G:G	C:C	T:C	T:T	A:T	C:C
37	C:T	G:T	G:G	C:T	A:C	G:T	C:G	A:G	C:T	G:A	T:C	G:A	A:G	A:G	G:T	C:T	A:G	A:A	T:C	T:C	A:G	A:A	C:T	A:T	A:G	A:G	G:T	A:T	T:C	A:G	C:T	A:C	C:C	T:T	C:T	A:T	G:T	G:G	G:T	A:G	C:C	C:T	C:T	G:G	C:C	T:C	C:T	A:A	A:C
38	C:T	G:T	G:G	C:T	C:C	G:T	G:G	A:G	C:T	G:G	T:C	A:A	A:G	G:G	G:T	T:T	A:G	T:T	T:C	C:C	A:G	A:G	C:T	A:T	A:G	A:G	T:T	A:T	C:C	A:G	C:T	A:C	C:C	T:T	C:T	A:T	G:T	G:T	G:T	A:G	C:C	C:C	C:T	G:G	C:C	T:C	T:T	A:T	C:C
39	C:T	G:T	A:G	C:T	C:C	G:T	G:G	A:G	C:T	G:A	T:C	G:A	A:G	G:G	G:T	C:T	A:G	T:T	T:C	C:C	A:G	A:G	C:T	A:A	A:G	A:G	G:T	A:T	T:C	A:G	C:T	A:C	C:C	T:T	C:T	A:T	G:T	G:T	G:T	A:G	C:T	C:T	C:T	G:G	C:C	C:C	T:T	A:T	C:C
40	C:T	T:T	A:G	C:T	C:C	G:T	G:G	A:G	C:T	G:A	T:C	G:A	A:G	A:G	G:T	C:T	A:G	T:T	T:C	C:C	A:G	A:G	C:T	A:T	A:G	A:G	T:T	A:T	C:C	A:G	C:T	A:C	T:C	T:T	C:T	A:T	G:T	G:T	G:T	A:G	C:T	C:T	C:T	G:T	A:A	T:C	T:T	A:T	C:C
41	C:T	T:T	A:G	C:T	C:C	G:T	C:C	A:G	C:T	G:G	T:C	G:G	A:G	A:G	G:T	C:C	A:G	T:T	T:C	C:C	A:G	A:G	C:T	A:T	A:G	A:G	G:T	A:T	C:C	A:G	C:T	A:C	T:C	G:T	C:T	A:A	G:T	G:G	G:T	A:G	C:T	C:T	C:T	G:G	C:C	T:C	C:T	A:T	C:C
42	C:T	T:T	G:G	C:T	C:C	G:T	C:G	A:G	C:T	G:G	T:C	G:A	A:G	A:G	G:T	C:T	A:G	T:T	T:C	C:C	A:G	A:A	C:T	A:T	A:G	A:G	G:T	A:T	C:C	A:G	C:T	A:C	T:C	G:T	C:T	A:T	G:T	G:T	G:T	A:G	C:T	C:T	C:T	G:G	C:C	T:C	C:T	A:T	C:C
43	C:T	G:T	A:G	C:T	C:C	G:T	C:C	A:G	C:T	A:A	C:C	G:G	A:G	A:A	G:T	C:T	A:G	T:T	T:C	C:C	A:G	A:G	C:T	A:T	A:G	A:G	T:T	A:T	T:C	A:G	C:T	A:C	C:C	T:T	C:T	A:T	G:T	G:G	G:T	A:G	C:T	C:T	C:T	G:T	A:A	T:C	C:T	A:T	C:C
44	C:T	T:T	G:G	C:T	C:C	G:T	C:G	A:G	C:T	G:G	T:C	G:A	A:G	A:G	G:T	C:T	A:G	T:T	T:C	C:C	A:G	A:G	C:T	A:A	A:G	A:G	G:T	A:T	C:C	A:G	C:T	A:C	T:C	T:T	C:T	A:T	G:T	G:G	G:T	A:G	C:T	C:T	C:T	G:T	A:A	C:C	T:T	A:T	C:C
45	C:T	G:T	G:G	C:T	C:C	G:T	C:G	A:G	C:T	G:G	T:C	G:A	A:G	A:G	G:T	C:T	A:G	T:T	T:C	T:C	A:G	A:G	C:T	A:T	A:G	A:G	G:T	A:T	T:C	A:G	C:T	A:C	T:C	G:T	T:T	A:T	G:T	G:G	G:T	A:G	C:T	C:T	C:T	G:G	A:A	T:C	C:T	A:A	A:C
46	C:T	G:T	G:G	C:T	C:C	T:T	C:C	A:G	C:T	G:A	T:C	G:A	A:G	A:A	G:T	C:C	A:G	A:A	T:C	T:C	A:G	A:G	C:T	A:T	A:G	A:G	G:T	A:T	C:C	A:G	C:T	A:C	T:C	G:T	C:T	A:A	G:T	G:G	G:T	A:G	C:C	C:T	C:T	G:G	C:C	T:C	C:T	A:T	C:C
47	C:T	G:T	G:G	C:T	C:C	G:T	C:G	A:G	C:T	G:A	T:C	G:A	A:G	A:G	G:T	C:T	A:G	A:A	T:C	C:C	A:G	A:G	C:T	A:T	A:G	A:G	T:T	A:T	T:C	A:G	C:T	A:C	T:C	G:T	C:T	A:A	G:T	G:G	G:T	A:G	C:C	C:T	C:T	G:G	C:C	T:C	C:T	A:T	C:C
48	C:T	T:T	G:G	C:T	C:C	G:T	G:G	A:G	C:T	G:G	T:C	A:A	A:G	G:G	G:T	T:T	A:G	T:T	T:C	C:C	A:G	A:G	C:T	A:T	A:G	A:G	T:T	A:T	C:C	A:G	C:T	A:C	C:C	G:T	T:T	A:T	G:T	G:T	G:T	A:G	C:T	C:T	C:T	G:G	A:A	T:C	C:T	A:T	C:C
49	C:T	G:T	A:G	C:T	C:C	G:T	G:G	A:G	C:T	G:A	T:C	A:A	A:G	G:G	G:T	T:T	A:G	T:T	C:C	C:C	A:G	A:G	C:T	A:T	A:G	A:G	G:T	A:T	T:C	A:G	C:T	A:C	C:C	G:T	C:T	A:A	G:T	G:T	G:T	A:G	C:T	C:T	C:T	G:T	A:A	T:C	T:T	A:T	C:C
50	C:T	T:T	A:G	C:T	C:C	G:T	C:G	A:G	C:T	G:A	T:C	G:A	A:G	A:G	G:T	C:T	A:G	T:T	C:C	T:C	A:G	A:G	C:T	A:A	A:G	A:G	G:T	A:T	C:C	A:G	C:T	A:C	T:C	T:T	C:T	A:T	G:T	G:T	G:T	A:G	C:T	C:T	C:T	G:T	A:A	C:C	T:T	T:T	A:A
51	C:T	T:T	G:G	C:T	C:C	G:T	C:G	A:G	C:T	G:A	T:C	G:G	A:G	A:G	G:T	C:T	A:G	A:A	C:C	C:C	A:G	A:G	C:T	A:T	A:G	A:G	G:T	A:T	C:C	A:G	C:C	A:C	C:C	T:T	C:T	A:T	G:T	G:G	G:T	A:G	C:C	C:T	C:T	T:T	C:C	T:C	T:T	A:T	C:C
52	C:C	T:T	A:G	C:T	C:C	G:T	G:G	A:G	C:T	G:G	T:C	G:A	A:G	G:G	G:T	T:T	A:G	T:T	T:C	C:C	A:G	A:G	C:T	A:T	A:A	A:G	G:T	A:A	C:C	A:G	C:T	A:C	T:C	T:T	C:T	A:A	G:T	G:T	G:T	A:A	C:T	C:T	C:T	G:T	A:A	T:C	C:T	A:T	C:C
53	C:T	G:T	A:G	C:T	C:C	G:T	G:G	G:G	C:T	G:A	T:C	G:A	A:G	A:G	G:T	C:T	A:G	A:A	T:C	T:C	A:G	A:G	C:T	A:T	A:G	A:G	T:T	A:T	T:C	A:G	C:T	A:C	C:C	G:T	C:T	A:A	G:T	G:G	G:T	A:A	C:C	C:T	C:T	G:T	C:C	T:C	C:T	A:A	C:C
54	C:T	G:T	G:G	C:T	C:C	G:T	C:G	A:G	C:T	A:A	C:C	G:A	A:G	A:G	G:T	C:T	A:G	T:T	T:C	T:C	A:G	A:G	C:T	A:T	A:G	A:G	G:T	A:T	T:C	A:G	C:T	A:C	C:C	G:T	C:T	A:A	G:T	G:G	G:T	A:G	C:C	C:T	C:T	G:G	C:C	T:C	C:T	A:A	C:C
55	C:T	G:T	G:G	C:T	C:C	G:T	C:C	A:G	C:T	G:A	C:C	G:G	A:G	A:G	G:T	T:T	A:G	T:T	T:C	C:C	A:G	A:G	C:T	A:T	A:G	A:G	T:T	A:T	T:C	A:G	C:T	A:C	C:C	G:T	C:T	A:A	G:T	G:G	G:T	A:G	C:T	C:T	C:T	G:G	A:A	T:C	C:T	T:T	C:C
56	C:C	G:T	G:G	C:T	C:C	G:T	C:G	A:G	C:T	G:G	T:C	G:A	A:G	A:G	G:T	C:T	A:G	T:T	C:C	C:C	A:G	A:G	C:T	A:T	A:G	A:G	G:T	A:T	T:C	A:G	C:T	A:C	T:C	T:T	T:T	A:T	G:T	G:G	G:T	A:G	C:T	C:T	C:T	G:T	A:A	T:C	C:T	A:T	C:C
57	C:T	G:T	A:G	C:T	C:C	G:T	G:G	A:G	C:T	G:A	T:C	A:A	A:G	G:G	G:T	T:T	A:G	A:A	T:C	T:C	A:G	A:G	C:T	A:T	A:G	A:G	T:T	A:T	T:C	A:G	C:T	A:C	C:C	T:T	C:T	A:A	G:T	G:T	G:T	A:A	C:C	C:T	C:T	G:G	C:C	T:C	C:T	A:A	C:C
58	C:T	T:T	A:G	C:T	C:C	G:T	G:G	A:G	C:T	G:G	T:C	G:A	A:G	G:G	G:T	T:T	A:G	T:T	T:C	C:C	A:G	A:A	C:T	A:T	A:G	A:G	T:T	A:T	C:C	A:G	C:T	A:C	T:C	G:T	T:T	A:T	G:T	G:T	G:T	A:G	C:C	C:T	C:T	G:G	A:A	T:C	C:T	A:T	C:C
59	C:T	G:T	G:G	C:T	A:C	G:T	C:G	A:G	C:T	A:A	C:C	G:A	A:G	A:G	G:T	C:T	A:G	T:T	C:C	C:C	A:G	A:G	C:T	A:T	A:G	A:G	G:T	A:T	T:C	A:G	C:T	A:C	C:C	T:T	C:T	A:A	G:T	G:G	G:T	A:A	T:T	C:T	C:T	G:G	A:A	T:C	C:T	A:T	C:C
60	C:T	T:T	G:G	C:T	C:C	G:T	C:G	A:G	C:T	G:A	T:C	G:A	A:G	A:G	G:T	C:T	A:G	T:T	T:C	T:C	A:G	A:G	C:T	A:T	A:G	A:G	G:T	A:T	C:C	A:G	C:T	A:C	T:C	T:T	C:T	A:T	G:T	G:G	G:T	A:G	C:T	C:T	C:T	G:G	C:C	T:C	T:T	T:T	C:C
61	C:T	T:T	A:G	C:T	C:C	G:T	C:C	A:G	C:T	G:A	T:C	G:G	A:G	A:G	G:T	C:C	A:G	T:T	T:C	C:C	A:G	A:G	C:T	A:T	A:G	A:G	G:T	A:T	C:C	A:G	C:T	A:C	T:C	G:T	T:T	A:T	G:T	G:T	G:T	A:G	C:T	C:T	C:T	G:T	A:A	T:C	C:T	A:T	C:C
62	C:T	T:T	G:G	C:T	C:C	G:T	C:G	A:G	C:T	G:G	C:C	G:A	A:G	A:G	G:T	C:C	A:G	T:T	T:C	C:C	A:G	A:G	C:T	A:T	A:G	A:G	G:T	A:T	C:C	A:G	C:T	A:C	T:C	G:T	T:T	A:A	G:T	G:G	G:T	A:G	C:C	C:T	C:T	G:G	C:C	T:C	T:T	A:T	C:C
63	C:T	T:T	G:G	C:T	C:C	G:T	C:G	A:G	C:T	G:A	T:C	G:G	A:G	A:G	G:T	T:T	A:G	T:T	T:C	C:C	A:G	A:G	C:T	A:T	A:G	A:G	G:T	A:T	C:C	A:G	C:T	A:C	T:C	G:T	C:T	A:T	G:T	G:G	G:T	A:G	C:T	C:T	T:T	G:G	C:C	T:C	C:T	A:T	C:C
64	C:T	T:T	G:G	C:T	C:C	T:T	C:G	A:G	C:T	G:A	C:C	G:A	A:G	A:G	G:G	C:T	A:G	T:T	C:C	C:C	A:G	A:G	C:T	A:A	A:G	A:G	G:T	A:T	C:C	A:G	C:T	A:C	T:C	G:T	C:T	A:A	G:T	G:G	G:G	A:A	C:T	C:T	C:C	G:G	C:C	C:C	T:T	A:T	C:C
65	C:T	G:T	G:G	C:T	A:C	G:T	C:G	A:G	C:T	G:A	T:C	G:A	A:G	A:G	G:T	C:T	A:G	A:A	C:C	C:C	A:G	A:G	C:T	A:A	A:G	A:G	G:T	A:T	T:C	A:G	C:T	A:C	C:C	T:T	C:T	A:T	G:T	G:G	G:T	A:G	C:C	C:T	C:T	G:G	C:C	C:C	T:T	A:T	C:C
66	C:T	G:T	A:G	C:T	A:C	G:T	C:C	A:G	C:T	G:A	T:C	G:A	A:G	A:G	G:T	C:T	A:G	T:T	T:C	T:C	A:G	A:A	C:T	A:T	A:A	A:G	G:T	T:T	T:C	A:G	C:T	A:C	C:C	T:T	C:T	A:A	G:T	G:T	G:T	A:G	C:T	C:T	C:T	G:T	A:A	T:C	C:T	A:T	C:C
67	C:T	T:T	G:G	C:T	C:C	G:T	C:G	A:G	C:T	G:G	C:C	G:A	A:G	A:G	G:T	C:T	A:G	T:T	C:C	C:C	A:G	A:G	C:T	A:T	A:G	A:G	G:T	A:T	C:C	A:G	C:T	A:C	C:C	G:T	C:T	A:A	G:T	G:G	G:T	A:A	C:T	C:T	C:T	G:G	C:C	T:C	C:T	A:T	C:C
68	C:T	G:T	G:G	C:T	C:C	T:T	C:G	A:G	C:T	G:A	C:C	G:A	A:G	A:G	G:T	C:T	A:G	A:A	C:C	C:C	A:G	A:G	C:T	A:A	A:G	A:G	G:T	A:T	T:C	A:G	C:T	A:C	C:C	G:T	C:T	A:A	G:T	G:G	G:T	A:G	C:C	C:T	C:T	T:T	C:C	C:C	T:T	A:T	C:C
69	C:T	G:T	G:G	C:T	C:C	G:T	G:G	A:G	C:T	G:A	T:C	A:A	A:G	G:G	G:T	T:T	A:G	T:T	T:C	C:C	A:G	A:G	C:T	A:T	A:G	A:G	T:T	A:T	T:C	A:G	C:T	A:C	C:C	T:T	C:T	A:A	G:T	G:T	G:T	A:G	C:T	C:T	C:T	G:G	A:A	T:C	C:T	A:A	C:C
70	C:T	T:T	G:G	C:T	C:C	G:T	C:G	A:G	C:T	G:A	T:C	G:A	A:G	A:G	G:T	C:T	A:G	T:T	C:C	C:C	A:G	A:G	C:T	A:A	A:G	A:G	G:T	A:T	C:C	A:G	C:T	A:C	T:C	G:T	C:T	A:T	G:T	G:T	G:T	A:G	C:T	C:T	C:T	G:G	C:C	C:C	T:T	A:T	C:C
71	C:C	G:T	A:G	C:T	C:C	G:T	C:G	A:G	C:T	G:A	T:C	G:A	A:G	A:G	G:T	C:T	A:G	T:T	T:C	T:C	A:G	A:G	C:T	A:A	A:G	A:G	G:T	A:T	T:C	A:G	C:C	A:C	C:C	G:T	C:T	A:T	G:T	G:T	G:T	A:G	C:T	C:T	C:T	T:T	C:C	C:C	T:T	A:T	C:C
72	C:T	G:T	A:G	C:T	C:C	G:T	G:G	A:G	C:T	G:A	C:C	G:A	A:G	G:G	G:T	C:T	A:G	A:A	C:C	C:C	A:G	A:G	C:T	A:A	A:G	A:G	G:T	A:T	T:C	A:G	C:T	A:C	C:C	G:T	T:T	A:A	G:T	G:T	G:T	A:G	C:C	C:T	C:T	G:G	C:C	C:C	T:T	A:A	C:C
73	C:T	G:T	G:G	C:T	C:C	G:T	C:G	A:G	C:T	G:A	C:C	G:A	A:G	A:G	G:T	C:T	A:G	A:A	T:C	C:C	A:G	A:G	C:T	A:T	A:G	A:G	T:T	A:T	T:C	A:G	C:T	A:C	C:C	T:T	C:T	A:A	G:T	G:G	G:T	A:G	C:C	C:T	C:T	G:G	C:C	T:C	C:T	A:T	C:C
74	C:T	T:T	G:G	C:T	A:C	G:T	C:G	A:G	C:T	G:A	T:C	G:A	A:G	A:G	G:T	C:T	A:G	A:A	C:C	C:C	A:G	A:G	C:T	A:A	A:G	A:G	G:T	A:T	C:C	A:G	C:T	A:C	T:C	T:T	T:T	A:T	G:T	G:G	G:T	A:G	C:C	C:T	C:T	G:G	C:C	C:C	T:T	A:T	C:C
75	C:C	G:T	A:G	C:T	C:C	G:T	C:C	A:G	C:T	G:A	T:C	G:G	A:G	A:G	G:T	C:T	A:G	T:T	C:C	C:C	A:G	A:G	C:T	A:T	A:G	A:G	T:T	A:T	T:C	A:G	C:T	A:C	C:C	T:T	C:T	A:T	G:T	G:G	G:T	A:G	C:T	C:T	C:T	G:T	A:C	T:C	C:T	A:T	C:C
76	C:T	T:T	G:G	C:T	C:C	G:G	G:G	A:G	C:T	G:A	C:C	A:A	A:G	G:G	G:T	T:T	A:G	A:A	C:C	C:C	A:G	A:G	C:T	A:T	A:G	A:G	G:T	A:T	T:C	A:G	C:T	A:C	T:C	T:T	C:T	A:A	G:T	G:G	G:T	A:G	C:C	C:T	C:T	G:G	C:C	T:C	C:T	A:T	C:C
79	C:T	T:T	A:G	C:T	C:C	G:T	G:G	A:G	C:T	G:A	T:C	G:A	A:G	A:G	G:T	C:T	A:G	T:T	T:C	T:C	A:G	A:G	C:T	A:T	A:G	A:G	T:T	A:T	C:C	A:G	C:T	A:C	T:C	T:T	C:T	A:T	G:T	G:T	G:T	G:G	C:T	C:T	C:T	G:G	C:C	T:C	C:T	T:T	A:A
80	C:T	T:T	G:G	C:T	C:C	G:T	C:G	A:G	C:T	G:G	T:C	G:A	A:G	A:G	G:G	C:T	A:G	T:T	T:C	C:C	A:G	A:G	C:T	A:T	A:G	A:G	T:T	A:T	C:C	A:G	C:T	A:C	T:C	G:T	C:T	A:A	G:T	G:G	G:G	A:G	C:T	C:T	C:T	G:G	C:C	T:C	T:T	A:T	A:C
81	C:T	T:T	G:G	C:T	C:C	G:T	G:G	A:G	C:T	G:A	T:C	A:A	A:G	G:G	G:T	C:T	A:G	T:T	T:C	C:C	A:G	A:G	C:T	A:T	A:G	A:G	G:T	A:T	C:C	A:G	C:T	A:C	C:C	T:T	C:T	A:T	G:T	G:T	G:T	A:G	C:T	C:T	C:T	G:G	A:C	T:C	C:T	A:T	C:C
82	C:T	G:T	A:G	C:T	C:C	G:T	C:G	A:G	C:T	G:A	T:C	G:A	A:G	A:G	G:T	C:T	A:G	T:T	T:C	C:C	A:G	A:G	C:T	A:T	A:G	A:G	T:T	A:T	T:C	A:G	C:T	A:C	T:C	G:T	C:T	A:A	G:T	G:G	G:T	A:G	C:T	C:T	C:T	G:T	C:C	T:C	C:T	A:T	C:C
83	T:T	T:T	A:G	C:T	C:C	G:T	C:G	A:G	C:T	G:A	T:C	G:A	A:G	A:G	G:T	C:T	A:G	T:T	C:C	C:C	A:G	A:A	C:T	A:T	A:G	A:G	T:T	A:T	C:C	A:G	C:T	A:C	C:C	G:T	C:C	A:T	G:T	G:G	G:T	A:A	C:T	C:T	C:T	G:G	A:C	T:C	C:T	A:T	C:C
84	C:T	G:T	G:G	C:T	C:C	T:T	C:G	A:G	C:T	G:A	T:C	G:A	A:G	A:G	G:T	C:T	A:G	T:T	T:C	T:C	A:G	A:G	C:T	A:T	A:G	A:G	T:T	A:T	T:C	A:G	C:T	A:C	C:C	G:T	C:T	A:T	G:T	G:G	G:T	A:G	C:T	C:C	C:T	G:G	C:C	T:C	C:T	A:T	C:C
86	T:T	T:T	G:G	C:T	C:C	G:T	C:G	A:G	C:T	G:A	T:C	G:A	A:G	A:G	G:T	C:T	A:G	T:T	T:C	C:C	A:G	A:G	C:T	A:T	A:G	A:G	G:T	A:T	C:C	A:G	C:T	A:C	T:C	G:T	C:T	A:T	G:T	G:T	G:T	A:A	C:T	C:T	C:T	G:G	A:C	T:C	C:T	A:T	C:C
87	C:T	G:T	G:G	C:T	C:C	T:T	C:G	A:G	C:T	G:A	T:C	G:A	A:G	A:G	G:T	C:T	A:G	T:T	T:C	T:C	A:G	A:G	C:T	A:T	A:G	A:G	G:T	A:T	T:C	A:G	C:T	A:C	T:C	T:T	T:T	A:T	G:T	G:G	G:T	A:G	C:T	C:T	C:T	G:G	C:C	T:C	T:T	A:T	C:C
88	C:T	G:T	G:G	C:T	C:C	G:G	C:G	A:G	C:T	G:A	T:C	G:A	A:G	A:G	G:T	C:T	A:G	T:T	C:C	C:C	A:G	A:G	C:T	A:A	A:G	A:G	T:T	A:T	T:C	A:G	T:T	A:C	T:C	G:T	C:T	A:T	G:T	G:T	G:T	A:G	T:T	C:T	C:T	G:G	A:C	C:C	T:T	A:T	C:C
89	C:T	T:T	A:G	C:T	C:C	G:T	C:G	A:G	C:T	G:A	C:C	G:G	A:G	A:G	G:T	C:C	A:G	T:T	T:C	C:C	A:G	A:G	C:T	A:T	A:G	A:G	T:T	A:T	C:C	A:G	C:T	A:C	C:C	G:T	C:T	A:A	G:T	G:G	G:T	A:G	C:T	C:T	C:T	G:T	A:C	T:C	C:T	A:T	A:C
90	C:T	T:T	G:G	C:T	C:C	T:T	C:G	A:G	C:T	G:A	T:C	G:A	A:G	A:G	G:T	C:C	A:G	T:T	T:C	C:C	A:G	A:G	C:T	A:A	A:G	A:G	G:T	A:T	C:C	A:G	C:T	A:C	T:C	G:T	C:T	A:T	G:T	G:G	G:T	A:G	C:T	C:C	C:T	G:G	C:C	C:C	T:T	A:T	C:C
91	C:T	T:T	G:G	C:T	C:C	G:T	C:G	A:G	C:T	G:G	T:C	G:A	A:G	A:G	G:T	C:C	A:G	A:A	T:C	T:C	A:G	A:G	C:T	A:T	A:G	A:G	T:T	A:T	C:C	A:G	C:T	A:C	T:C	G:T	C:T	A:T	G:T	G:T	G:T	A:G	C:C	C:T	C:T	G:G	C:C	T:C	C:T	A:T	C:C
92	C:T	T:T	G:G	C:T	C:C	G:T	G:G	A:G	C:T	G:A	T:C	A:A	A:G	G:G	G:T	T:T	A:G	T:T	T:C	T:C	A:G	A:G	C:T	A:T	A:G	A:G	G:T	A:T	C:C	A:G	C:T	A:C	C:C	G:T	C:T	A:A	G:T	G:T	G:T	A:G	C:T	C:T	C:T	G:G	A:C	T:C	C:T	A:T	A:C
93	C:T	T:T	A:G	C:T	C:C	G:T	C:G	A:G	C:T	G:A	C:C	G:A	A:G	A:G	G:T	C:T	A:G	T:T	T:C	C:C	A:G	A:G	C:T	A:T	A:G	A:G	G:T	A:T	C:C	A:G	C:T	A:C	T:C	G:T	T:T	A:A	G:T	G:T	G:T	A:A	C:T	C:T	C:T	G:G	C:C	T:C	C:T	A:A	C:C
94	C:T	G:T	A:A	C:T	C:C	G:T	C:G	A:G	C:T	G:G	T:C	G:A	A:G	A:G	G:T	C:T	A:G	T:T	T:C	T:C	A:G	A:G	C:T	A:T	A:G	A:G	G:T	A:T	T:C	A:G	C:T	A:C	C:C	G:T	C:T	A:T	G:T	G:G	G:T	A:G	C:C	C:T	C:T	G:G	C:C	T:C	C:T	A:T	C:C
95	C:T	G:T	A:G	C:T	C:C	G:T	C:G	A:G	C:T	G:A	T:C	G:A	A:G	A:G	G:T	C:T	A:G	T:T	T:C	C:C	A:A	A:G	C:T	A:T	A:G	A:G	G:T	A:T	C:C	A:G	C:T	A:C	T:C	G:T	C:T	A:A	G:T	G:T	G:T	A:G	C:T	C:T	C:T	G:G	A:C	T:C	C:T	A:T	C:C
96	C:T	T:T	G:G	C:T	C:C	T:T	C:G	A:G	C:T	G:A	T:C	G:G	A:G	A:G	G:T	C:T	A:G	A:A	T:C	T:C	A:G	A:G	C:T	A:T	A:G	A:G	T:T	A:T	C:C	A:G	C:T	A:C	C:C	G:T	C:T	A:T	G:T	G:G	G:T	A:G	C:C	C:T	C:T	G:G	C:C	T:C	C:T	A:T	C:C
97	C:T	T:T	G:G	C:T	C:C	G:T	C:G	A:G	C:T	G:A	T:C	G:A	A:G	A:G	G:T	C:T	A:G	T:T	C:C	C:C	A:G	A:G	C:T	A:A	A:G	A:G	G:T	A:T	C:C	A:G	C:T	A:C	C:C	G:T	T:T	A:A	G:T	G:G	G:T	A:G	C:T	C:T	C:T	G:G	C:C	C:C	T:T	A:T	C:C
98	C:T	G:T	A:G	C:T	C:C	G:T	C:G	A:G	C:T	G:G	C:C	G:A	A:G	A:G	G:T	C:T	A:G	T:T	T:C	C:C	A:G	A:G	C:T	A:T	A:G	A:G	T:T	A:T	T:C	A:G	C:T	A:C	T:C	G:T	C:T	A:A	G:T	G:G	G:T	A:G	C:T	C:T	C:T	G:G	A:C	T:C	C:T	A:A	C:C
99	C:T	T:T	A:G	C:T	C:C	G:T	C:G	A:G	C:T	G:A	C:C	G:A	A:A	A:G	G:T	C:T	A:G	T:T	T:C	C:C	A:G	A:G	C:T	A:T	A:G	A:G	G:T	A:T	C:C	A:G	C:T	A:C	C:C	T:T	C:T	A:A	G:T	G:G	G:T	A:G	C:T	C:T	C:T	G:T	A:C	T:C	C:T	A:C	A:C
100	C:T	G:T	A:G	C:T	C:C	G:T	C:G	A:A	C:T	G:A	T:C	G:G	A:G	A:G	G:T	C:C	A:G	T:T	T:C	T:C	A:G	A:G	C:T	A:T	A:G	A:G	T:T	A:T	T:C	A:G	T:T	A:C	C:C	G:T	C:T	A:T	G:G	G:G	G:T	G:G	C:T	C:T	C:T	G:T	A:C	T:C	C:T	A:T	C:C
101	C:T	T:T	A:A	C:T	C:C	G:T	C:G	A:G	C:T	G:G	C:C	G:A	A:G	A:G	G:T	C:T	A:A	T:T	T:C	T:C	A:G	A:G	C:T	A:T	A:G	A:G	G:T	A:T	C:C	A:G	C:T	A:C	T:C	T:T	C:T	A:T	G:T	G:G	G:T	A:G	C:C	C:T	C:T	G:G	C:C	T:C	C:T	A:T	C:C
102	C:T	G:T	A:G	C:T	C:C	G:T	G:G	A:G	C:T	G:A	T:C	G:A	A:G	G:G	G:T	T:T	A:G	A:A	T:C	T:C	A:G	A:G	C:T	A:T	A:G	A:G	G:T	A:T	T:C	A:G	C:T	A:C	C:C	G:T	C:T	A:A	G:T	G:T	G:T	A:G	C:C	C:T	C:T	G:G	C:C	T:C	C:T	A:A	C:C
104	C:T	T:T	A:G	C:T	C:C	G:T	C:G	A:G	C:T	G:G	C:C	G:A	A:G	A:G	G:T	C:T	A:G	T:T	T:C	C:C	A:G	A:G	C:T	A:T	A:G	A:G	T:T	A:T	C:C	A:G	C:T	A:C	T:C	T:T	C:T	A:A	G:T	G:G	G:T	A:G	C:T	C:T	C:T	G:G	C:C	T:C	C:T	A:T	C:C
105	C:T	T:T	A:G	T:T	C:C	G:T	C:G	A:G	C:T	G:A	C:C	G:A	A:G	A:G	G:T	C:T	A:G	T:T	T:C	C:C	A:G	A:G	C:T	A:T	A:G	A:G	T:T	A:T	C:C	A:G	C:T	A:C	C:C	G:T	C:C	A:A	G:T	G:G	G:T	A:G	C:T	C:T	C:T	G:G	C:C	T:C	C:T	A:T	C:C
106	C:T	T:T	G:G	C:T	C:C	G:T	C:G	A:G	C:T	G:A	T:C	A:A	A:G	A:G	G:T	T:T	A:G	T:T	T:C	C:C	A:G	A:G	C:T	A:T	A:G	A:G	G:T	A:T	C:C	A:G	C:T	A:C	T:C	T:T	C:T	A:A	G:T	G:G	G:T	A:G	C:T	C:T	C:T	G:G	C:C	T:C	C:T	A:T	C:C
107	C:T	T:T	G:G	C:T	C:C	G:T	C:G	A:A	C:T	A:A	T:C	G:G	A:G	A:G	G:T	T:T	A:G	T:T	T:C	T:C	A:G	A:G	C:T	A:T	A:G	A:G	G:T	A:T	C:C	A:G	C:T	A:C	C:C	T:T	T:T	A:T	G:T	G:T	G:T	A:G	C:T	C:T	C:T	G:G	C:C	T:C	T:T	A:T	C:C
108	C:C	T:T	A:A	C:T	C:C	G:T	C:G	A:G	C:T	G:G	C:C	G:A	A:G	A:G	G:T	C:T	A:G	T:T	T:C	C:C	A:G	A:G	C:T	A:T	A:G	A:G	G:T	A:T	C:C	A:G	C:T	A:C	C:C	T:T	T:T	A:T	G:T	G:G	G:T	A:G	C:T	C:T	C:T	G:T	A:C	T:C	T:T	A:T	C:C
109	C:T	G:T	A:G	C:T	C:C	G:T	C:G	A:G	C:T	G:G	C:C	A:A	A:G	G:G	G:T	C:T	A:G	T:T	T:C	C:C	A:G	A:G	C:T	A:T	A:G	A:G	G:T	A:T	T:C	A:G	C:C	A:C	C:C	T:T	C:T	A:A	G:T	G:G	G:T	A:G	C:T	C:T	C:T	G:T	A:C	T:C	T:T	A:T	C:C
110	C:T	T:T	A:G	C:T	C:C	G:T	C:G	A:G	C:T	G:A	C:C	A:A	A:G	G:G	G:T	C:T	A:G	A:A	C:C	C:C	A:G	A:A	C:T	A:T	A:G	A:G	G:T	A:T	C:C	A:G	C:C	A:C	T:C	G:T	C:T	A:A	G:T	G:G	G:T	A:G	C:C	C:T	C:T	T:T	C:C	T:C	C:T	A:T	C:C
111	C:T	G:T	G:G	C:T	C:C	G:T	C:G	A:G	C:T	G:A	T:C	G:A	A:G	A:G	G:T	C:T	A:G	T:T	C:C	C:C	A:G	A:G	C:T	A:T	A:G	A:G	T:T	A:T	T:C	A:G	C:T	A:C	T:C	G:T	C:T	A:T	G:T	G:G	G:T	A:G	C:T	C:T	C:T	G:G	A:C	T:C	C:T	A:T	C:C
112	C:T	G:T	G:G	C:T	C:C	G:T	G:G	A:G	C:T	G:G	T:C	A:A	A:G	G:G	G:T	T:T	A:G	T:T	T:C	C:C	A:G	A:G	C:T	A:T	A:G	A:G	G:T	A:T	T:C	A:G	C:T	A:C	C:C	G:T	C:T	A:T	G:T	G:T	G:T	A:G	C:T	C:T	C:T	G:T	A:C	T:C	C:T	A:T	C:C
113	C:T	G:T	G:G	C:T	C:C	G:T	C:G	A:G	C:T	G:A	T:C	G:A	A:G	A:G	G:T	C:T	A:G	T:T	T:C	T:C	A:G	A:G	C:T	A:T	A:G	A:G	G:T	A:T	T:C	A:G	C:C	A:C	T:C	T:T	C:T	A:T	G:T	G:G	G:T	A:G	C:T	C:T	C:T	T:T	C:C	T:C	C:T	A:T	C:C
114	C:T	T:T	G:G	C:T	A:C	G:T	C:G	A:G	C:T	G:G	T:C	G:A	A:G	A:G	G:T	C:T	A:G	T:T	T:C	T:C	A:G	A:G	C:T	A:T	A:G	A:G	G:T	A:T	C:C	A:G	C:T	A:C	T:C	T:T	C:T	A:T	G:T	G:G	G:T	A:G	C:C	C:T	C:T	G:G	C:C	T:C	C:T	A:A	A:C
115	C:T	G:T	A:G	C:T	C:C	G:T	C:G	A:G	C:T	G:A	T:C	G:A	A:G	A:G	G:T	C:T	A:G	T:T	C:C	C:C	A:G	A:G	C:T	A:A	A:G	A:G	T:T	A:T	T:C	A:G	C:T	A:C	C:C	T:T	C:T	A:T	G:T	G:G	G:T	A:G	C:T	C:T	C:T	G:T	C:C	C:C	T:T	A:T	C:C
116	C:T	T:T	A:G	C:T	C:C	G:T	C:G	A:A	C:T	G:A	T:C	G:A	A:G	A:G	G:T	C:T	A:G	T:T	T:C	T:C	A:G	A:G	C:T	A:T	A:G	A:G	G:T	A:T	C:C	A:G	C:T	A:C	T:C	G:T	T:T	A:T	G:T	G:G	G:T	A:G	C:T	C:T	C:T	G:T	A:C	T:C	C:T	A:T	C:C
117	C:T	G:T	G:G	C:T	C:C	G:T	C:C	A:G	C:T	G:G	T:C	G:G	A:G	A:A	G:T	C:C	A:G	T:T	T:C	C:C	A:G	A:G	C:T	A:T	A:G	A:G	T:T	A:T	T:C	A:G	C:T	A:C	C:C	T:T	C:T	A:T	G:T	G:G	G:T	A:G	C:T	C:T	C:T	G:G	A:C	T:C	C:T	A:A	C:C
119	C:T	T:T	A:G	C:T	C:C	G:T	G:G	A:A	C:T	G:G	C:C	A:A	A:G	G:G	G:T	T:T	A:G	T:T	T:C	C:C	A:G	A:G	C:T	A:T	A:G	A:G	G:T	A:T	C:C	A:G	C:T	A:C	T:C	T:T	C:T	A:A	G:T	G:T	G:T	G:G	C:T	C:T	C:T	G:T	A:C	T:C	C:T	A:T	C:C
120	C:T	G:T	A:A	C:T	C:C	G:T	C:G	A:G	C:T	G:A	T:C	G:G	A:G	A:G	G:T	C:T	A:G	A:A	T:C	T:C	A:G	A:G	C:T	A:T	A:G	A:G	G:T	A:T	T:C	A:G	C:T	A:C	C:C	G:T	T:T	A:A	G:T	G:G	G:T	A:G	C:C	C:T	C:T	G:G	C:C	T:C	C:T	A:A	A:C
121	C:T	T:T	A:G	C:T	C:C	G:T	C:G	A:G	C:T	G:A	T:C	G:G	A:G	A:A	G:T	C:C	A:G	T:T	C:C	C:C	A:G	A:G	C:T	A:A	A:G	A:G	T:T	A:T	C:C	A:G	C:T	A:C	T:C	T:T	C:T	A:A	G:T	G:G	G:T	A:G	C:T	C:T	C:T	G:G	C:C	C:C	T:T	A:T	C:C
122	C:T	G:T	A:G	C:T	C:C	G:T	C:G	A:G	C:T	A:A	C:C	G:G	A:G	A:A	G:T	C:T	A:G	T:T	T:C	C:C	A:G	A:G	C:T	A:T	A:G	A:G	T:T	A:T	T:C	A:G	C:C	A:C	C:C	G:T	C:T	A:A	G:T	G:G	G:T	G:G	C:T	C:T	C:T	G:T	A:C	T:C	C:T	A:T	C:C
123	C:T	T:T	G:G	C:T	C:C	T:T	C:C	A:G	C:T	G:G	T:C	G:A	A:G	A:G	G:T	C:T	A:G	T:T	T:C	C:C	A:G	A:G	C:T	A:T	A:G	A:G	T:T	A:T	C:C	A:G	C:T	A:C	T:C	G:T	C:T	A:T	G:T	G:T	G:T	A:G	C:C	C:T	C:T	G:G	C:C	T:C	C:T	A:T	C:C
124	C:T	T:T	G:G	C:T	C:C	G:T	C:G	A:G	C:T	G:G	T:C	G:A	A:G	A:G	G:T	C:T	A:G	T:T	T:C	T:C	A:G	A:G	C:T	A:T	A:G	A:G	G:T	A:T	C:C	A:G	C:T	A:C	T:C	T:T	C:T	A:T	G:T	G:T	G:T	A:G	C:T	C:T	C:T	G:G	C:C	T:C	C:T	A:T	C:C
125	C:T	T:T	G:G	C:T	C:C	T:T	C:G	A:G	C:T	G:A	C:C	G:A	A:G	A:G	G:T	C:T	A:G	T:T	T:C	C:C	A:G	A:G	C:T	A:T	A:G	A:G	T:T	A:T	C:C	A:G	C:T	A:C	C:C	T:T	C:T	A:A	G:T	G:T	G:T	A:G	C:T	C:T	C:T	G:G	C:C	T:C	C:T	A:T	C:C
126	C:T	G:T	A:G	C:T	C:C	G:T	C:G	A:G	C:T	G:A	T:C	G:A	A:G	A:G	G:T	C:T	A:G	T:T	T:C	C:C	A:G	A:G	C:T	A:T	A:A	G:G	G:T	A:T	T:C	A:G	C:T	A:C	C:C	G:T	C:T	A:A	G:T	G:G	G:T	A:G	C:T	C:T	C:T	G:T	A:C	T:C	C:T	A:T	C:C
127	C:T	T:T	G:G	C:T	C:C	T:T	G:G	A:G	C:T	G:A	C:C	A:A	A:G	G:G	G:T	T:T	A:G	A:A	T:C	C:C	A:G	A:G	C:T	A:T	A:G	A:G	T:T	A:T	C:C	A:G	C:T	A:C	T:C	G:T	C:T	A:A	G:T	G:G	G:T	A:G	C:C	C:T	C:T	G:G	C:C	T:C	C:T	A:T	C:C
128	C:T	T:T	G:G	C:T	A:C	G:T	C:G	A:G	C:T	G:A	T:C	G:A	A:G	A:G	G:T	C:T	A:G	T:T	T:C	T:C	A:G	A:G	C:T	A:T	A:G	A:G	G:T	A:T	C:C	A:G	C:T	A:C	T:C	G:T	C:T	A:T	G:T	G:G	G:T	A:G	C:T	C:T	C:T	G:G	C:C	T:C	C:T	A:A	A:C
129	C:T	G:T	A:G	C:T	C:C	G:T	C:C	A:G	C:T	G:A	T:C	G:G	A:G	A:G	G:T	C:C	A:G	T:T	T:C	T:C	A:G	A:G	C:T	A:T	A:G	A:G	T:T	A:T	T:C	A:G	C:T	A:C	C:C	T:T	C:T	A:T	G:T	G:G	G:T	A:G	C:T	C:T	C:T	G:T	A:C	T:C	C:T	A:T	C:C
130	C:T	T:T	G:G	C:T	C:C	G:T	C:G	A:G	C:T	G:G	T:C	G:A	A:G	A:G	G:T	C:C	A:G	T:T	T:C	C:C	A:G	A:A	C:T	A:T	A:G	A:G	T:T	A:T	C:C	A:G	C:T	A:C	C:C	T:T	C:T	A:T	G:T	G:T	G:T	A:G	C:T	C:T	C:T	G:G	A:C	T:C	C:T	A:T	C:C
131	C:T	T:T	A:G	C:T	C:C	G:T	C:G	A:A	C:T	G:A	T:C	G:A	A:G	A:G	G:T	C:T	A:G	T:T	T:C	T:C	A:G	A:A	C:T	A:T	A:G	A:G	G:T	A:T	C:C	A:G	C:T	A:C	T:C	T:T	C:T	A:T	G:T	G:T	G:T	A:A	C:T	C:T	C:T	G:T	A:C	T:C	C:T	A:T	A:A
133	T:T	G:T	G:G	C:T	C:C	G:T	C:G	A:G	C:T	G:A	C:C	G:A	A:G	A:G	G:T	C:T	A:G	T:T	T:C	C:C	A:G	A:G	C:T	A:T	A:G	A:G	G:T	A:T	T:C	A:G	C:T	A:C	T:C	G:T	C:T	A:T	G:T	G:G	G:T	A:G	C:T	C:T	C:T	G:G	C:C	T:C	C:T	A:T	C:C
134	C:T	G:T	A:A	C:T	C:C	G:T	C:G	A:G	C:T	G:A	T:C	G:A	A:G	A:G	G:T	C:T	A:G	T:T	T:C	C:C	A:G	A:G	C:T	A:T	A:G	A:G	G:T	A:T	T:C	A:G	C:T	A:C	C:C	G:T	C:T	A:T	G:T	G:T	G:T	A:G	C:T	C:T	C:T	G:T	A:C	T:C	C:T	A:T	C:C
135	C:T	G:T	G:G	C:T	A:C	G:T	C:G	A:G	C:T	G:A	T:C	G:A	A:G	A:G	G:G	C:T	A:G	T:T	T:C	C:C	A:G	A:G	C:T	A:T	A:G	A:G	G:T	A:T	T:C	A:G	T:T	A:C	T:C	T:T	C:T	A:T	G:T	G:G	G:G	A:G	T:T	C:T	C:C	G:G	A:C	T:C	T:T	A:T	C:C
136	C:T	G:T	A:G	C:T	C:C	G:T	C:G	A:G	C:T	G:G	T:C	G:A	A:G	A:G	G:T	C:T	A:G	T:T	T:C	C:C	A:G	A:G	C:T	A:T	A:G	A:G	T:T	A:T	T:C	A:G	C:T	A:C	T:C	T:T	C:T	A:T	G:T	G:G	G:T	A:G	C:T	C:T	C:T	G:G	C:C	T:C	C:T	A:T	C:C
137	C:T	G:T	G:G	C:T	A:C	G:T	C:G	A:G	C:T	G:G	T:C	G:A	A:G	A:G	G:T	C:T	A:G	T:T	T:C	T:C	A:G	A:G	C:T	A:T	A:G	A:G	T:T	A:T	T:C	A:G	C:T	A:C	C:C	G:T	T:T	A:T	G:T	G:G	G:T	A:G	C:T	C:T	C:T	G:G	C:C	T:C	C:T	A:T	C:C
138	C:T	G:T	G:G	C:T	C:C	T:T	C:G	A:G	C:T	G:A	T:C	G:A	A:G	A:G	G:T	C:T	A:G	T:T	C:C	C:C	A:G	A:G	C:T	A:A	A:G	A:G	T:T	A:T	T:C	A:G	C:T	A:C	C:C	T:T	C:T	A:T	G:T	G:G	G:T	A:G	C:T	C:T	C:T	G:G	C:C	C:C	T:T	A:T	C:C
139	T:T	T:T	G:G	C:T	C:C	G:T	C:G	A:G	C:T	G:A	T:C	G:G	A:G	A:G	G:T	C:T	A:G	T:T	T:C	C:C	A:G	A:G	C:T	A:T	A:G	A:G	T:T	A:T	C:C	A:G	C:T	A:C	C:C	T:T	C:T	A:T	G:T	G:G	G:T	A:G	C:T	C:T	C:T	G:G	C:C	T:C	C:T	A:T	C:C
140	C:T	T:T	G:G	C:T	C:C	G:T	C:G	A:G	C:T	G:G	C:C	G:G	A:G	A:G	G:T	C:C	A:G	T:T	T:C	C:C	A:G	A:G	C:T	A:T	A:G	A:G	T:T	A:T	C:C	A:G	T:T	A:C	C:C	G:T	C:T	A:A	G:T	G:G	G:T	A:G	C:T	C:T	C:T	G:G	A:C	T:C	T:T	A:T	C:C
141	C:T	G:T	G:G	C:T	A:C	G:T	C:G	A:G	C:T	G:G	C:C	G:A	A:G	A:G	G:T	C:T	A:G	T:T	T:C	T:C	A:G	A:A	C:T	A:T	A:G	A:G	G:T	A:T	T:C	A:G	C:T	A:C	C:C	T:T	C:T	A:A	G:T	G:G	G:T	A:G	C:T	C:T	C:T	G:G	C:C	T:C	C:T	A:A	A:C
143	C:T	G:T	A:G	C:T	C:C	G:T	C:G	A:G	C:T	G:G	T:C	G:A	A:G	A:G	G:T	T:T	A:G	T:T	T:C	C:C	A:G	A:G	C:T	A:T	A:G	A:G	T:T	A:T	T:C	A:G	C:T	A:C	T:C	T:T	C:C	A:T	G:T	G:G	G:T	A:A	C:T	C:T	C:T	G:T	A:C	T:C	C:T	A:T	C:C
144	C:T	T:T	A:G	C:T	C:C	G:T	G:G	A:G	C:T	A:A	T:C	G:A	A:G	G:G	G:T	C:T	A:G	T:T	T:C	C:C	A:G	A:G	C:T	A:T	A:G	A:G	T:T	A:T	C:C	A:G	C:T	A:C	C:C	T:T	C:C	A:A	G:T	G:T	G:T	A:A	C:T	C:T	T:T	G:T	A:C	T:C	C:T	A:T	C:C
145	C:T	G:T	G:G	C:T	A:C	T:T	C:G	A:G	C:T	G:A	T:C	G:A	A:G	A:G	G:T	C:T	A:G	A:A	T:C	C:C	A:G	A:G	C:T	A:A	A:G	A:G	G:T	A:T	T:C	A:G	C:T	A:C	C:C	T:T	C:T	A:A	G:T	G:G	G:T	A:G	C:C	C:T	C:T	G:G	C:C	C:C	C:T	A:T	C:C
146	C:T	G:T	G:G	C:T	C:C	G:T	C:G	A:G	C:T	G:A	C:C	G:A	A:G	A:G	G:T	C:T	A:G	T:T	C:C	C:C	A:G	A:G	C:T	A:T	A:G	A:G	G:T	A:T	T:C	A:G	C:T	A:C	C:C	T:T	C:T	A:A	G:T	G:G	G:T	A:G	C:T	C:T	C:T	G:G	A:C	T:C	C:T	A:A	C:C
147	C:T	T:T	G:G	C:T	C:C	T:T	C:G	A:G	C:T	G:G	T:C	G:A	A:G	A:G	G:T	C:T	A:G	T:T	T:C	T:C	A:G	A:G	C:T	A:T	A:G	A:G	T:T	A:T	C:C	A:G	C:T	A:C	T:C	G:T	C:T	A:T	G:T	G:G	G:T	A:G	C:T	C:T	C:T	G:T	C:C	T:C	T:T	A:A	A:C
148	C:T	T:T	G:G	C:T	C:C	T:T	C:G	A:G	C:T	G:A	T:C	G:A	A:G	A:G	G:T	C:T	A:G	A:A	T:C	T:C	A:G	A:G	C:T	A:T	A:G	A:G	G:T	A:T	C:C	A:G	C:T	A:C	T:C	T:T	C:T	A:T	G:T	G:G	G:T	A:G	C:C	C:T	C:T	G:G	C:C	T:C	T:T	A:T	C:C
149	C:T	T:T	G:G	C:T	C:C	G:T	G:G	A:G	C:T	G:G	T:C	A:A	A:G	G:G	G:T	T:T	A:G	T:T	T:C	T:C	A:G	A:G	C:T	A:T	A:G	A:G	G:T	A:T	C:C	A:G	C:T	A:C	T:C	T:T	C:T	A:T	G:T	G:T	G:T	A:G	C:C	C:T	C:T	G:G	C:C	T:C	C:T	A:T	C:C
150	C:T	T:T	A:G	C:T	C:C	G:T	C:G	A:G	C:T	G:G	C:C	A:A	A:G	G:G	G:T	T:T	A:G	T:T	T:C	C:C	A:G	A:A	C:T	A:T	A:G	A:G	G:T	A:T	C:C	A:G	C:T	A:C	T:C	G:T	C:T	A:T	G:T	G:G	G:T	A:G	C:T	C:T	C:T	G:T	C:C	T:C	C:T	A:T	C:C
151	T:T	G:T	G:G	C:T	C:C	G:T	C:G	A:G	C:T	G:A	T:C	G:A	A:G	A:G	G:T	C:T	A:G	T:T	C:C	C:C	A:G	A:G	C:T	A:T	A:G	A:G	G:T	A:T	T:C	A:G	C:T	A:C	T:C	G:T	C:T	A:T	G:T	G:T	G:T	A:A	C:T	C:T	C:T	G:G	A:C	T:C	C:T	A:T	C:C
152	C:T	G:T	G:G	C:T	C:C	G:T	C:G	A:G	C:T	G:A	T:C	G:A	A:G	A:G	G:T	C:T	A:G	A:A	T:C	C:C	A:G	A:A	C:T	A:T	A:G	A:G	G:T	A:T	T:C	A:G	C:T	A:C	C:C	G:T	C:T	A:T	G:T	G:G	G:T	A:G	C:C	C:T	C:T	G:G	C:C	T:C	T:T	A:T	C:C
153	C:T	G:T	A:G	C:T	C:C	G:T	C:C	A:G	C:T	G:G	T:C	G:G	A:G	A:G	G:T	C:C	A:G	T:T	T:C	T:C	A:G	A:G	C:T	A:T	A:G	A:G	G:T	A:T	T:C	A:G	C:T	A:C	C:C	G:T	C:T	A:T	G:T	G:G	G:T	A:A	C:T	C:T	C:T	G:G	C:C	T:C	C:T	A:A	A:A
154	C:T	T:T	A:A	C:T	C:C	G:T	C:G	A:G	C:T	G:A	T:C	G:A	A:G	A:G	G:T	C:T	A:G	A:A	C:C	C:C	A:G	A:G	C:T	A:A	A:G	A:G	G:T	A:T	C:C	A:G	C:T	A:C	T:C	G:T	T:T	A:A	G:T	G:G	G:T	A:G	C:C	C:T	C:T	G:G	C:C	C:C	T:T	A:A	A:C
155	C:T	G:T	G:G	C:T	C:C	G:T	C:G	A:G	C:T	G:G	C:C	G:A	A:G	A:G	G:T	C:T	A:G	T:T	T:C	C:C	A:G	A:G	C:T	A:T	A:G	A:G	G:T	A:T	T:C	A:G	C:T	A:C	C:C	T:T	C:T	A:A	G:T	G:G	G:T	A:G	C:C	C:T	C:T	G:G	C:C	T:C	C:T	A:A	A:C
156	C:C	G:T	A:G	C:T	C:C	G:T	C:G	A:G	C:T	G:A	T:C	G:A	A:G	A:G	G:T	C:T	A:G	T:T	T:C	T:C	A:G	A:G	C:T	A:A	A:G	A:G	G:T	A:T	T:C	A:G	C:T	A:C	C:C	T:T	C:T	A:A	G:T	G:G	G:T	A:G	C:T	C:T	C:T	G:T	A:C	C:C	C:T	A:T	C:C
157	C:T	T:T	G:G	C:T	C:C	G:T	C:G	A:G	C:T	G:G	T:C	G:A	A:G	A:G	G:T	C:T	A:G	T:T	T:C	C:C	A:G	A:G	C:T	A:T	A:G	A:G	G:T	A:T	C:C	A:G	C:T	A:C	C:C	T:T	C:T	A:A	G:T	G:G	G:T	A:G	T:T	C:T	C:T	G:G	A:C	T:C	C:T	A:T	C:C
158	C:T	G:T	G:G	C:T	C:C	G:T	C:C	A:G	C:T	G:A	T:C	G:G	A:G	A:G	G:T	C:C	A:G	T:T	C:C	C:C	A:G	A:G	C:T	A:A	A:G	A:G	G:T	A:T	T:C	A:G	C:T	A:C	T:C	G:T	C:T	A:T	G:T	G:G	G:T	A:A	T:T	C:T	C:T	G:G	C:C	C:C	T:T	A:T	C:C
159	C:T	G:T	G:G	C:T	A:C	G:G	C:G	A:G	C:T	G:A	T:C	G:A	A:G	A:G	G:T	C:T	A:G	T:T	T:C	T:C	A:G	A:G	C:T	A:T	A:G	A:G	G:T	A:T	T:C	A:G	C:T	A:C	T:C	G:T	T:T	A:T	G:T	G:G	G:T	A:G	C:T	C:T	C:T	G:G	A:C	T:C	C:T	A:T	C:C
160	C:T	T:T	G:G	C:T	A:C	G:G	C:G	A:G	C:T	G:A	C:C	G:A	A:G	A:G	G:T	C:T	A:G	T:T	C:C	C:C	A:G	A:G	C:T	A:A	A:G	A:G	G:T	A:T	T:C	A:G	C:T	A:C	T:C	T:T	T:T	A:A	G:T	G:G	G:T	A:A	C:T	C:T	C:T	G:G	C:C	C:C	T:T	A:T	C:C
161	C:T	G:T	G:G	C:T	A:C	G:T	G:G	A:G	C:T	G:A	T:C	A:A	A:G	G:G	G:T	T:T	A:G	T:T	T:C	C:C	A:G	A:G	C:T	A:T	A:G	A:G	T:T	A:T	T:C	A:G	T:T	A:C	C:C	T:T	T:T	A:T	G:T	G:G	G:T	A:G	C:T	C:T	C:C	G:G	A:C	T:C	C:T	A:T	C:C
162	C:T	T:T	G:G	C:T	C:C	G:T	C:G	A:G	C:T	G:A	T:C	G:A	A:G	A:G	G:T	C:T	A:A	T:T	C:C	C:C	A:G	A:G	C:T	A:T	A:G	A:G	T:T	A:A	C:C	A:A	C:T	A:C	T:C	G:T	C:T	A:T	G:T	G:G	G:T	A:G	T:T	C:T	C:C	G:G	A:C	T:C	T:T	A:T	C:C
163	C:T	G:T	G:G	C:T	A:C	G:T	C:G	A:G	C:T	G:A	T:C	G:A	A:G	A:G	G:T	C:T	A:G	A:A	C:C	C:C	A:G	A:G	C:T	A:A	A:G	A:G	G:T	A:A	T:C	A:A	T:T	A:C	C:C	T:T	T:T	A:T	G:T	G:G	G:T	A:G	C:C	C:T	C:T	G:G	C:C	C:C	T:T	A:T	C:C
164	C:T	G:T	G:G	C:T	A:C	G:T	C:G	A:G	C:T	G:A	C:C	G:A	A:G	A:G	G:T	C:T	A:G	T:T	T:C	C:C	A:G	A:G	C:T	A:T	A:G	A:G	G:T	A:T	T:C	A:G	T:T	A:C	C:C	G:T	C:T	A:A	G:T	G:G	G:T	A:G	C:T	C:T	C:T	G:G	C:C	T:C	T:T	A:T	C:C
165	C:T	T:T	G:G	C:T	A:C	G:T	C:G	A:G	C:T	G:A	T:C	G:A	G:G	A:G	G:T	C:T	A:G	T:T	T:C	C:C	A:G	A:G	C:T	A:T	A:G	A:G	G:T	A:T	C:C	A:G	C:T	A:C	C:C	T:T	C:T	A:T	G:T	G:G	G:T	A:G	T:T	C:T	C:T	G:G	A:C	T:C	C:T	T:T	C:C
166	C:T	T:T	G:G	C:T	A:C	T:T	C:G	A:G	C:T	G:A	T:C	G:A	A:G	A:G	G:T	C:T	A:G	A:A	T:C	C:C	A:G	A:G	C:T	A:T	A:G	A:G	T:T	A:T	C:C	A:G	T:T	A:C	C:C	T:T	C:T	A:T	G:T	G:T	G:T	A:G	C:C	C:T	C:T	G:G	C:C	T:C	C:T	T:T	C:C
167	C:T	G:T	G:G	C:T	A:C	G:T	C:G	A:G	C:T	G:G	T:C	G:A	A:G	A:G	G:T	C:T	A:G	T:T	T:C	C:C	A:G	A:G	C:T	A:T	A:G	A:G	T:T	A:T	T:C	A:G	T:T	A:C	T:C	G:T	C:T	A:T	G:T	G:G	G:T	A:G	C:T	C:T	C:T	G:G	A:C	T:C	C:T	A:T	C:C
168	C:T	G:T	G:G	C:T	A:C	T:T	G:G	A:G	C:T	G:G	T:C	A:A	A:G	G:G	G:T	T:T	A:G	T:T	T:C	C:C	A:G	A:G	C:T	A:T	A:G	A:G	G:T	A:T	T:C	A:G	C:T	A:C	T:C	T:T	C:T	A:T	G:T	G:G	G:T	A:A	T:T	C:T	C:C	G:G	A:C	T:C	T:T	A:T	C:C
169	C:T	T:T	G:G	C:C	A:C	G:T	C:G	A:G	C:T	G:A	C:C	G:A	A:G	A:G	G:T	C:T	A:G	A:A	T:C	T:C	A:G	A:G	C:T	A:T	A:A	G:G	T:T	A:T	T:C	A:G	T:T	A:C	C:C	T:T	C:T	A:A	G:T	G:G	G:T	A:G	C:T	C:T	T:T	G:G	A:A	T:C	C:T	A:A	A:C
170	C:T	G:T	G:G	C:T	C:C	T:T	C:G	A:G	C:T	G:A	T:C	G:A	A:G	A:G	G:T	C:T	A:G	T:T	C:C	C:C	A:G	A:G	C:T	A:T	A:G	A:G	G:T	A:T	T:C	A:G	C:T	A:C	T:C	T:T	C:T	A:A	G:T	G:G	G:T	A:G	T:T	C:T	C:T	G:G	A:C	T:C	C:T	T:T	C:C
171	C:T	G:T	G:G	C:T	A:C	G:T	C:G	A:G	C:T	G:A	T:C	G:G	A:G	A:G	G:T	C:C	A:G	T:T	T:C	C:C	A:G	A:G	C:T	A:T	A:G	A:G	T:T	A:T	T:C	A:G	C:T	A:C	T:C	G:T	C:T	A:T	G:T	G:T	G:T	A:G	C:T	C:T	C:T	G:G	A:C	T:C	C:T	A:T	C:C
172	C:T	G:T	G:G	C:T	A:C	T:T	C:G	A:G	C:T	G:A	C:C	G:A	A:G	A:G	G:T	C:T	A:G	A:A	T:C	T:C	A:G	A:G	C:T	A:T	A:G	A:G	G:T	A:T	T:C	A:G	T:T	A:C	C:C	G:T	C:T	A:A	G:T	G:G	G:T	A:G	C:C	C:T	C:T	G:G	A:C	T:C	C:T	A:T	C:C
173	C:T	G:T	G:G	C:T	A:C	G:G	C:G	A:G	C:T	G:A	T:C	G:A	A:G	A:G	G:T	C:T	A:G	T:T	C:C	C:C	A:G	A:G	C:T	A:T	A:G	A:G	T:T	A:T	T:C	A:G	C:T	A:C	C:C	T:T	C:T	A:T	G:T	G:G	G:T	A:G	T:T	C:T	C:C	G:G	A:C	T:C	C:T	A:A	C:C
174	C:T	T:T	G:G	C:T	A:C	G:T	C:G	A:G	C:T	G:A	T:C	G:A	A:G	A:G	G:T	C:C	A:G	T:T	T:C	C:C	A:G	A:G	C:T	A:T	A:G	A:G	G:T	A:T	C:C	A:G	C:T	A:C	C:C	T:T	T:T	A:T	G:T	G:G	G:T	A:G	C:T	C:T	C:T	G:G	A:C	T:C	C:T	A:T	C:C
175	C:T	G:T	G:G	C:T	A:C	G:T	C:G	A:G	C:T	G:A	C:C	G:A	A:G	A:G	G:T	C:C	A:G	T:T	T:C	C:C	A:G	A:G	C:T	A:T	A:G	A:G	G:T	A:T	T:C	A:G	T:T	A:C	T:C	G:T	T:T	A:A	G:T	G:G	G:T	A:A	C:T	C:T	C:T	G:G	C:C	T:C	C:T	A:T	C:C
176	C:T	G:T	G:G	C:T	C:C	G:G	G:G	A:G	C:T	G:A	T:C	A:A	A:G	G:G	G:T	C:C	A:G	T:T	C:C	C:C	A:G	A:G	C:T	A:A	A:G	A:G	G:T	A:T	T:C	A:G	C:C	A:C	C:C	G:T	C:T	A:T	G:T	G:T	G:T	A:G	C:T	C:T	C:T	G:G	A:C	C:C	T:T	A:T	C:C
177	C:T	G:T	G:G	C:T	C:C	T:T	C:C	A:G	C:T	G:A	T:C	G:G	A:G	A:G	G:G	C:T	A:G	A:A	T:C	T:C	A:G	A:G	C:T	A:T	A:G	A:G	T:T	A:T	T:C	A:G	C:T	A:C	C:C	G:T	C:T	A:A	G:T	G:G	G:G	A:G	C:C	C:T	C:T	G:G	C:C	T:C	C:T	A:T	C:C
178	C:T	G:T	G:G	C:T	C:C	G:G	C:G	A:G	C:T	G:A	T:C	G:A	A:G	A:G	T:T	C:C	A:G	A:A	T:C	C:C	A:G	A:G	C:T	A:T	A:G	A:G	T:T	A:T	T:C	A:G	C:T	A:C	T:C	G:G	C:T	A:T	G:T	G:G	T:T	A:G	C:C	C:T	C:T	G:G	C:C	T:C	T:T	A:T	A:C
179	C:T	T:T	A:G	C:T	C:C	G:T	C:G	A:G	C:T	G:A	T:C	G:A	A:G	A:G	G:T	C:C	A:G	T:T	C:C	C:C	A:G	A:G	C:T	A:A	A:G	A:G	G:T	A:T	C:C	A:G	C:T	A:C	T:C	G:G	C:T	A:T	G:T	G:T	G:T	A:G	C:T	C:T	C:T	G:T	C:C	C:C	T:T	A:T	C:C
180	C:T	T:T	A:G	C:T	C:C	G:T	C:G	A:G	C:T	G:A	T:C	G:A	A:G	A:G	G:T	C:T	A:G	A:A	C:C	C:C	A:G	A:G	C:T	A:T	A:G	A:G	T:T	A:T	C:C	A:G	C:T	A:C	T:C	G:G	C:T	A:T	G:T	G:G	G:T	G:G	C:T	C:T	C:T	G:T	A:C	T:C	C:T	A:T	A:C
181	C:T	G:T	G:G	C:T	C:C	T:T	C:C	A:G	C:T	G:A	C:C	G:G	A:G	A:A	G:T	C:T	A:G	T:T	C:C	T:C	A:G	A:G	C:T	A:T	A:G	A:G	G:T	A:A	T:C	A:A	C:T	A:C	C:C	G:G	T:T	A:A	G:T	G:G	G:T	A:G	T:T	C:T	C:T	G:G	C:C	T:C	C:T	T:T	C:C
182	C:T	T:T	G:G	C:T	C:C	T:T	C:G	A:G	C:T	G:A	T:C	G:A	A:G	A:G	G:T	C:T	A:G	T:T	C:C	C:C	A:G	A:G	C:T	A:A	A:G	A:G	G:T	A:T	C:C	A:G	C:T	A:C	C:C	G:G	C:T	A:T	G:T	G:G	G:T	A:G	T:T	T:T	C:T	G:T	C:C	C:C	T:T	T:T	A:C
183	C:T	G:T	G:G	C:T	C:C	T:T	C:G	A:G	C:T	G:A	T:C	G:A	A:G	A:G	G:T	C:T	A:G	T:T	C:C	C:C	A:G	A:G	C:T	A:T	A:G	A:G	G:T	A:T	T:C	A:G	C:T	A:C	C:C	G:T	C:T	A:T	G:T	G:T	G:T	A:G	T:T	C:T	C:T	G:G	C:C	T:C	T:T	T:T	C:C
184	C:T	T:T	G:G	C:T	C:C	G:T	C:G	A:G	C:T	A:A	T:C	G:A	A:G	A:G	G:T	C:T	A:G	A:T	C:C	C:C	A:G	A:G	C:T	A:T	A:G	A:G	G:T	A:T	C:C	A:G	C:T	A:C	C:C	G:T	C:T	A:T	G:T	G:T	G:T	A:G	C:C	C:T	C:T	G:T	C:C	T:C	C:T	A:A	A:C
185	C:T	T:T	G:G	C:T	C:C	G:T	C:G	A:G	C:T	G:G	T:C	G:A	A:G	G:G	G:T	C:C	A:G	A:T	T:C	C:C	A:G	A:G	C:T	A:T	A:G	A:G	G:T	A:T	C:C	A:G	C:C	A:C	T:C	G:G	C:T	A:T	G:T	G:T	G:T	A:G	C:C	C:T	C:T	G:T	A:C	T:C	T:T	A:A	A:C
186	C:T	G:T	G:G	C:T	C:C	G:T	C:G	A:G	C:T	G:A	T:C	G:A	A:G	A:G	G:T	C:C	A:G	A:A	C:C	C:C	A:G	A:G	C:T	A:A	A:G	A:G	G:T	A:A	T:C	A:A	C:T	A:C	C:C	G:G	T:T	A:T	G:T	G:G	G:T	A:G	C:C	C:T	C:T	G:G	C:C	C:C	T:T	A:T	C:C
187	C:T	T:T	A:G	C:T	C:C	G:T	C:G	A:G	C:T	G:A	T:C	G:A	A:G	A:G	G:T	C:T	A:G	A:A	T:C	C:C	A:G	A:G	C:T	A:T	A:G	A:G	G:T	A:T	C:C	A:G	C:T	A:C	C:C	G:T	C:T	A:T	G:T	G:G	G:T	A:G	C:C	C:T	C:T	G:T	C:C	T:C	C:T	A:A	A:C
188	C:T	G:T	A:G	C:T	C:C	G:T	C:G	A:G	C:T	G:A	T:C	G:A	A:G	G:G	G:T	C:T	A:G	T:T	C:C	C:C	A:G	A:G	C:T	A:T	A:A	G:G	G:T	A:T	T:C	A:G	C:T	A:C	C:C	G:G	C:T	A:T	G:T	G:T	G:T	A:G	C:T	C:T	C:T	G:T	A:C	T:C	C:T	A:T	C:C
189	C:T	T:T	G:G	C:T	C:C	T:T	C:G	A:G	C:T	G:A	T:C	G:A	A:G	A:G	G:T	C:T	A:G	A:A	T:C	C:C	A:G	A:G	C:T	A:T	A:G	A:G	G:T	A:T	C:C	A:G	T:T	A:C	T:C	G:T	C:T	A:T	G:T	G:T	G:T	A:G	C:C	C:T	C:T	G:G	A:C	T:C	C:T	A:T	C:C
190	C:T	G:T	A:G	C:T	C:C	G:T	C:G	A:G	C:T	G:A	C:C	G:A	A:G	A:G	G:T	C:T	A:G	T:T	T:C	C:C	A:G	A:G	C:T	A:T	A:G	A:G	T:T	A:T	T:C	A:G	C:T	A:C	C:C	G:T	C:T	A:A	G:T	G:T	G:T	A:G	C:T	C:T	C:T	G:T	A:C	T:C	T:T	A:T	C:C
191	C:T	T:T	G:G	C:T	C:C	G:T	C:G	A:G	C:T	G:G	C:C	A:A	A:G	G:G	G:T	T:T	A:G	T:T	T:C	C:C	A:G	A:G	C:T	A:T	A:G	A:G	G:T	A:T	C:C	A:G	C:T	A:C	C:C	T:T	C:T	A:A	G:T	G:T	G:T	A:G	C:C	C:T	C:T	G:T	C:C	T:C	C:T	A:A	A:C
192	C:T	G:T	G:G	C:T	C:C	T:T	C:C	A:G	C:T	G:A	T:C	G:G	A:G	A:A	G:T	C:C	A:G	T:T	C:C	C:C	A:G	A:G	C:T	A:T	A:G	A:G	T:T	A:T	T:C	A:G	C:T	A:C	C:C	G:T	C:T	A:A	G:T	G:G	G:T	A:A	T:T	C:T	C:T	G:T	C:C	T:C	C:T	T:T	A:C
193	C:T	T:T	A:G	C:T	C:C	G:T	C:G	A:G	C:T	G:A	T:C	G:A	A:G	A:G	G:T	C:T	A:G	T:T	T:C	T:C	A:G	A:G	C:T	A:T	A:G	A:G	T:T	A:T	T:C	A:G	C:T	A:C	T:C	G:G	T:T	A:A	G:T	G:G	G:T	A:G	C:T	C:T	C:T	G:T	A:C	T:C	C:T	A:T	C:C
194	C:T	G:T	A:G	C:T	C:C	G:T	C:G	A:G	C:T	G:A	T:C	G:A	A:G	A:G	G:T	C:T	A:G	A:T	T:C	T:C	A:G	A:G	C:T	A:T	A:G	A:G	T:T	A:T	T:C	A:G	C:T	A:C	C:C	G:G	C:T	A:A	G:T	G:G	G:T	A:G	C:T	C:T	C:T	G:T	A:C	T:C	C:T	A:A	A:C
195	C:T	T:T	G:G	C:T	C:C	G:T	G:G	A:G	C:T	G:G	T:C	A:A	A:G	G:G	G:T	C:C	A:G	A:A	C:C	C:C	A:G	A:G	C:T	A:A	A:G	A:G	G:T	A:T	C:C	A:G	C:T	A:C	T:C	G:T	C:T	A:T	G:T	G:T	G:T	A:G	C:C	C:T	C:T	G:G	A:C	C:C	T:T	A:T	C:C
196	C:T	G:T	G:G	C:T	C:C	T:T	C:G	A:G	C:T	G:A	C:C	G:A	A:G	A:G	G:T	C:T	A:G	A:T	T:C	C:C	A:G	A:G	C:T	A:T	A:G	A:G	T:T	A:T	T:C	A:G	C:T	A:C	C:C	G:T	C:T	A:A	G:T	G:G	G:T	A:A	T:T	C:T	C:T	G:G	C:C	T:C	C:T	T:T	C:C
197	C:T	G:T	A:G	C:T	C:C	G:T	C:C	A:G	C:T	G:A	C:C	G:G	A:G	A:A	G:T	C:C	A:G	T:T	C:C	C:C	A:G	A:G	C:T	A:A	A:G	A:G	G:T	A:T	T:C	A:G	C:T	A:C	C:C	T:T	C:T	A:T	G:T	G:G	G:T	A:G	C:T	C:T	C:T	G:T	A:C	C:C	T:T	A:T	C:C
198	C:T	G:T	G:G	C:T	C:C	T:T	C:G	A:G	C:T	G:G	C:C	G:A	A:G	A:G	G:T	C:T	A:G	T:T	T:C	T:C	A:G	A:G	C:T	A:T	A:G	A:G	G:T	A:T	T:C	A:G	C:T	A:C	T:C	G:T	C:T	A:A	G:T	G:G	G:T	A:A	C:C	C:T	C:T	G:G	C:C	T:C	C:T	A:T	C:C
199	C:T	G:T	G:G	C:T	C:C	G:T	G:G	A:G	C:T	A:A	T:C	A:A	A:G	G:G	G:T	C:C	A:G	A:T	T:C	T:C	A:G	A:G	C:T	A:T	A:G	A:G	G:T	A:T	T:C	A:G	C:T	A:C	C:C	G:T	C:T	A:T	G:T	G:T	G:T	A:G	C:C	C:T	C:T	G:G	C:C	T:C	C:T	A:T	C:C
200	C:T	T:T	G:G	C:T	C:C	T:T	C:G	A:G	C:T	G:A	T:C	G:A	A:G	A:G	G:T	C:T	A:G	A:A	T:C	C:C	A:G	A:G	C:T	A:T	A:G	A:G	G:T	A:T	C:C	A:G	C:T	A:C	T:C	T:T	C:T	A:T	G:T	G:T	G:T	A:G	C:C	T:T	C:T	G:T	C:C	T:C	C:T	A:A	A:C
201	C:T	T:T	G:G	C:T	C:C	T:T	C:C	A:G	C:T	G:G	T:C	G:G	A:G	A:G	G:T	C:C	A:G	A:T	T:C	C:C	A:G	A:G	C:T	A:T	A:G	A:G	G:T	A:T	C:C	A:G	C:C	A:C	T:C	G:G	C:T	A:T	G:T	G:G	G:T	A:G	C:C	C:T	C:T	G:G	C:C	T:C	T:T	A:T	C:C
202	C:T	T:T	G:G	C:T	C:C	T:T	G:G	A:G	C:T	G:A	T:C	A:A	A:G	A:A	G:T	C:C	A:G	A:A	C:C	C:C	A:G	A:G	C:T	A:T	A:G	A:G	G:T	A:T	C:C	A:G	C:T	A:C	T:C	G:G	C:T	A:T	G:T	G:T	G:T	A:G	C:C	C:T	C:T	G:G	C:C	T:C	T:T	A:T	C:C
203	C:T	T:T	G:G	C:T	C:C	T:T	C:G	A:G	C:T	G:A	T:C	G:A	A:G	A:G	G:T	C:T	A:G	T:T	C:C	C:C	A:G	A:G	C:T	A:T	A:G	A:G	G:T	A:T	C:C	A:G	C:T	A:C	T:C	G:T	T:T	A:A	G:T	G:G	G:T	A:G	T:T	C:T	C:T	G:T	C:C	T:C	C:T	A:A	A:C
204	C:T	G:T	G:G	C:T	C:C	G:T	G:G	A:G	C:T	G:A	T:C	A:A	A:G	G:G	G:T	C:C	A:G	A:A	C:C	C:C	A:G	A:G	C:T	A:A	A:G	A:G	G:T	A:T	T:C	A:G	C:T	A:C	C:C	G:T	C:T	A:T	G:T	G:T	G:T	A:G	C:C	C:T	C:T	G:T	A:C	C:C	T:T	A:A	A:C
205	C:T	T:T	G:G	C:T	C:C	T:T	C:G	A:G	C:T	G:A	T:C	G:A	A:G	A:G	G:T	C:T	A:G	A:T	T:C	T:C	A:G	A:G	C:T	A:T	A:G	A:G	G:T	A:T	C:C	A:G	C:C	A:C	T:C	G:G	T:T	A:T	G:T	G:G	G:T	A:G	C:C	C:T	C:T	G:T	C:C	T:C	C:T	A:A	A:C
206	C:T	G:T	G:G	C:T	C:C	G:T	G:G	A:G	C:T	G:A	T:C	A:A	A:G	G:G	G:T	C:C	A:G	A:T	T:C	T:C	A:G	A:G	C:T	A:T	A:G	A:G	G:T	A:T	T:C	A:G	C:T	A:C	T:C	G:G	C:T	A:T	G:T	G:T	G:T	A:G	C:T	C:T	C:T	G:T	A:C	T:C	C:T	A:A	A:C
207	C:T	T:T	A:G	C:T	C:C	G:T	C:G	A:G	C:T	G:A	C:C	G:A	A:G	A:G	G:T	C:T	A:G	A:A	T:C	C:C	A:G	A:G	C:T	A:T	A:G	A:G	G:T	A:T	C:C	A:G	C:T	A:C	C:C	T:T	C:T	A:A	G:T	G:G	G:T	G:G	C:C	C:T	C:T	G:T	C:C	T:C	C:T	A:A	A:C
208	C:T	G:T	G:G	C:T	C:C	G:T	C:C	A:G	C:T	G:A	T:C	G:G	A:G	A:G	G:T	C:C	A:G	A:A	T:C	C:C	A:G	A:G	C:T	A:T	A:G	A:G	G:T	A:T	T:C	A:G	C:T	A:C	C:C	G:T	C:T	A:T	G:T	G:T	G:T	A:G	C:C	C:T	C:C	G:G	C:C	T:C	C:T	A:T	C:C
210	C:T	G:T	G:G	C:T	C:C	G:T	C:G	A:G	C:T	G:A	T:C	G:A	A:G	A:G	G:T	C:T	A:G	A:A	C:C	C:C	A:G	A:G	C:T	A:A	A:G	A:G	T:T	A:T	T:C	A:G	C:T	A:C	C:C	G:T	C:T	A:T	G:T	G:T	G:T	A:G	C:C	C:T	C:T	G:G	A:C	C:C	T:T	A:T	C:C
211	C:C	G:T	G:G	C:T	C:C	T:T	G:G	A:G	C:T	G:A	T:C	A:A	A:G	G:G	T:T	C:C	A:G	A:A	C:C	C:C	A:G	A:G	C:T	A:A	A:G	A:G	T:T	A:T	T:C	A:G	C:T	A:C	C:C	G:G	C:T	A:T	G:T	G:T	T:T	A:G	C:C	C:T	C:T	G:G	A:C	C:C	T:T	A:T	C:C
213	C:T	T:T	G:G	C:T	C:C	T:T	C:G	A:G	C:T	G:A	T:C	G:A	A:G	A:G	G:T	C:C	A:G	A:T	T:C	C:C	A:G	A:G	C:T	A:T	A:G	A:G	G:T	A:T	C:C	A:G	C:T	A:C	T:C	G:T	C:T	A:A	G:T	G:G	G:T	A:G	C:C	C:T	C:T	G:G	C:C	T:C	T:T	A:T	C:C
214	C:T	G:T	G:G	C:T	C:C	G:T	G:G	A:G	C:T	G:A	T:C	A:A	A:G	G:G	G:G	C:C	A:G	A:A	C:C	C:C	A:G	A:G	C:T	A:A	A:G	A:G	T:T	A:T	C:C	A:G	C:T	A:C	C:C	G:T	C:T	A:T	G:T	G:T	G:G	A:G	C:C	C:T	C:T	G:G	A:C	C:C	T:T	A:T	C:C
215	C:T	T:T	G:G	C:T	C:C	T:T	C:G	A:G	C:T	G:A	T:C	G:A	A:G	A:G	G:T	C:C	A:G	A:A	T:C	T:C	A:G	A:G	C:T	A:T	A:G	A:G	G:T	A:T	T:C	A:G	C:T	A:C	T:C	G:G	C:T	A:A	G:T	G:G	G:T	A:G	C:C	C:T	C:T	G:G	A:C	T:C	C:T	A:T	C:C
216	C:C	G:T	G:G	C:T	C:C	T:T	C:C	A:G	C:T	G:A	T:C	G:G	A:G	A:G	G:T	C:C	A:G	A:A	C:C	C:C	A:G	A:G	C:T	A:A	A:G	A:G	G:T	A:T	T:C	A:G	C:T	A:C	C:C	G:G	C:T	A:T	G:T	G:G	G:T	A:G	C:C	C:T	C:T	G:G	C:C	C:C	T:T	A:T	C:C
217	C:T	T:T	G:G	C:T	C:C	T:T	C:G	A:G	T:T	G:A	T:C	G:A	A:G	A:G	G:T	C:T	A:G	A:A	T:C	C:C	A:G	A:G	C:T	A:T	A:G	A:G	G:T	A:T	C:C	A:G	C:T	A:C	T:C	G:T	C:T	A:A	G:T	G:G	G:T	A:G	C:C	C:T	C:T	G:G	A:C	T:C	C:T	T:T	C:C
218	C:T	T:T	G:G	C:T	C:C	G:T	C:C	A:G	C:T	G:A	T:C	G:G	A:G	A:G	G:T	C:C	A:G	A:T	T:C	C:C	A:G	A:G	C:T	A:T	A:G	A:G	G:T	A:T	C:C	A:G	C:T	A:C	C:C	G:T	C:T	A:T	G:T	G:G	G:T	A:G	C:C	C:T	C:C	G:G	A:C	T:C	T:T	A:T	C:C
219	C:T	G:T	G:G	C:T	C:C	T:T	G:G	A:G	C:T	G:A	T:C	A:A	A:G	G:G	G:T	C:T	A:G	A:A	C:C	C:C	A:G	A:G	C:T	A:A	A:G	A:G	G:T	A:T	T:C	A:G	C:T	A:C	C:C	T:T	C:T	A:T	G:T	G:T	G:T	A:G	C:T	C:T	C:T	G:T	C:C	C:C	T:T	A:A	A:C
220	C:T	T:T	G:G	C:T	C:C	G:T	C:C	A:G	C:T	G:A	T:C	G:G	A:G	A:G	G:T	C:C	A:G	A:A	T:C	T:C	A:G	A:G	C:T	A:T	A:G	A:G	G:T	A:T	C:C	A:G	C:C	A:C	T:C	G:G	C:T	A:T	G:T	G:G	G:T	A:G	C:C	C:T	C:T	G:G	C:C	T:C	C:T	A:T	C:C
221	C:T	T:T	G:G	C:T	C:C	G:T	G:G	A:G	C:T	G:A	T:C	A:A	A:G	G:G	G:T	C:C	A:G	A:A	C:C	C:C	A:G	G:G	C:T	A:A	A:G	A:G	G:T	A:T	C:C	A:G	C:T	A:C	T:C	G:T	C:T	A:T	G:T	G:T	G:T	A:G	C:C	C:T	C:T	G:G	A:C	C:C	T:T	A:T	C:C
222	C:T	G:T	G:G	C:T	C:C	G:T	C:C	A:G	C:T	G:A	T:C	G:G	A:G	A:A	G:T	C:C	A:G	A:A	C:C	C:C	A:G	A:G	C:T	A:A	A:G	A:G	G:T	A:T	T:C	A:G	C:T	A:C	C:C	G:T	C:T	A:T	G:T	G:G	G:T	A:G	C:C	C:T	C:T	G:G	C:C	C:C	T:T	A:T	C:C
223	C:T	T:T	A:G	C:T	C:C	G:T	C:C	A:G	C:T	G:G	T:C	G:G	A:G	A:G	G:T	C:C	A:G	T:T	T:C	C:C	A:G	A:G	C:T	A:T	A:G	A:G	G:T	A:T	C:C	A:G	C:T	A:C	T:C	G:T	C:T	A:T	G:T	G:T	G:T	A:A	C:T	C:T	C:T	G:T	A:C	T:C	C:T	A:T	C:C
224	C:T	G:T	G:G	C:T	C:C	T:T	C:C	A:G	C:T	G:A	C:C	G:G	A:G	A:A	G:T	C:T	A:G	T:T	C:C	C:C	A:G	A:G	C:T	A:A	A:G	A:G	G:T	A:T	T:C	A:G	C:T	A:C	C:C	G:T	C:T	A:A	G:T	G:G	G:T	A:A	T:T	C:T	C:T	G:G	C:C	C:C	T:T	T:T	C:C
225	C:T	G:T	G:G	C:T	C:C	G:T	C:G	A:G	C:C	G:A	T:C	G:A	A:G	A:G	G:T	C:T	A:G	A:A	T:C	T:C	A:G	A:G	C:T	A:T	A:G	A:G	G:T	A:T	T:C	A:G	C:T	A:C	C:C	G:T	C:T	A:A	G:T	G:G	G:T	A:G	C:C	C:T	C:T	G:G	A:C	T:C	C:T	A:T	C:C
226	C:T	G:T	G:G	C:T	C:C	T:T	C:G	A:G	C:T	G:A	T:C	G:A	A:G	A:G	G:T	C:T	A:G	A:A	C:C	C:C	A:G	A:G	C:T	A:A	A:G	A:G	G:T	A:T	T:C	A:G	C:T	A:C	C:C	G:T	C:T	A:A	G:T	G:G	G:T	A:G	C:C	C:T	C:T	G:G	C:C	C:C	T:T	A:T	A:A
227	C:C	G:T	G:G	C:T	C:C	G:T	C:G	A:G	C:T	A:A	T:C	G:A	A:G	A:G	G:T	C:T	A:G	A:A	T:C	T:C	A:G	A:G	C:T	A:T	A:G	A:G	T:T	A:T	T:C	A:G	C:T	A:C	C:C	G:G	C:T	A:A	G:T	G:G	G:T	A:G	C:C	C:T	C:T	G:T	C:C	T:C	C:T	A:T	C:C
228	C:T	T:T	A:G	C:T	C:C	G:T	G:G	A:G	C:T	G:A	T:C	A:A	A:G	A:G	G:T	C:C	A:G	A:A	T:C	C:C	A:G	A:G	C:T	A:T	A:G	A:G	G:T	A:T	C:C	A:G	C:T	A:C	T:C	G:G	C:T	A:T	G:T	G:T	G:T	A:A	C:T	C:T	C:T	G:T	A:C	T:C	C:T	A:A	A:C
229	C:T	G:T	G:G	C:T	C:C	T:T	C:G	A:G	C:T	G:A	T:C	G:A	A:G	A:G	G:T	C:T	A:G	A:A	T:C	C:C	A:G	A:G	C:T	A:T	A:G	A:G	G:T	A:T	T:C	A:G	C:T	A:C	C:C	G:G	C:T	A:A	G:T	G:G	G:T	A:G	C:C	C:T	C:T	G:G	A:C	T:C	C:T	A:T	C:C
230	C:T	G:T	G:G	C:T	C:C	T:T	C:G	A:G	C:T	G:A	T:C	G:A	A:G	A:G	G:T	C:T	A:G	A:A	T:C	C:C	A:G	A:G	C:T	A:T	A:G	A:G	T:T	A:T	T:C	A:G	C:T	A:C	C:C	G:T	C:T	A:A	G:T	G:G	G:T	A:G	C:C	C:T	C:T	G:T	A:C	T:C	C:T	A:A	A:C
231	C:T	G:T	A:G	C:T	C:C	G:T	C:G	A:G	C:T	G:A	C:C	G:A	A:G	A:G	G:T	C:T	A:G	T:T	C:C	C:C	A:G	A:G	C:T	A:A	A:G	A:G	G:T	A:T	T:C	A:G	C:T	A:C	C:C	G:G	C:T	A:T	G:T	G:T	G:T	A:G	C:T	C:T	C:T	G:T	A:C	C:C	T:T	A:T	A:A
232	C:C	G:T	G:G	C:T	C:C	T:T	C:C	A:G	C:T	A:A	T:C	G:G	A:G	A:A	G:G	C:C	A:G	A:A	C:C	C:C	A:G	A:G	C:T	A:A	A:G	A:G	G:T	A:A	T:C	A:A	C:T	A:C	C:C	G:T	C:T	A:A	G:T	G:G	G:G	A:G	C:C	C:T	C:T	G:T	A:C	C:C	T:T	A:A	A:C
234	C:T	G:T	G:G	C:T	C:C	G:T	C:C	A:G	C:T	G:A	T:C	G:G	A:G	A:A	G:T	C:C	A:G	A:A	T:C	C:C	A:A	A:G	C:T	A:T	A:G	A:G	G:T	A:T	T:C	A:G	C:T	A:C	C:C	G:G	C:T	A:A	G:T	G:G	G:T	A:G	C:C	C:T	C:T	G:T	A:C	T:C	T:T	A:A	A:C
235	C:T	G:T	G:G	C:T	C:C	G:T	C:G	A:G	C:T	G:A	T:C	G:A	A:G	A:G	G:T	C:T	G:G	A:A	T:C	C:C	A:G	A:G	C:T	A:T	A:G	A:G	G:T	A:T	T:C	A:G	C:T	A:C	T:C	G:T	C:T	A:A	T:T	G:G	G:T	A:G	C:C	C:T	C:T	T:T	C:C	T:C	T:T	A:A	A:C
237	C:T	T:T	G:G	C:T	C:C	G:T	C:G	A:G	C:T	G:A	T:C	G:A	A:G	A:G	G:T	C:T	A:G	A:A	T:C	C:C	A:G	A:G	C:T	A:T	A:G	A:G	G:T	A:T	C:C	A:G	C:T	A:C	C:C	G:T	C:T	A:T	G:T	G:T	G:T	A:G	C:C	C:T	C:T	G:T	A:C	T:C	C:T	A:A	A:C
240	C:T	T:T	G:G	C:T	C:C	T:T	C:G	A:G	C:T	A:A	T:C	G:A	A:G	A:G	G:T	C:C	A:G	A:T	C:C	C:C	A:G	A:G	C:T	A:A	A:G	A:G	T:T	A:T	C:C	A:G	C:C	A:C	T:C	G:T	C:T	A:A	G:T	G:T	G:T	A:G	C:C	C:T	C:T	G:T	A:C	C:C	T:T	A:A	A:C
241	C:T	T:T	G:G	C:T	C:C	G:T	C:G	A:G	C:T	G:A	T:C	G:A	A:G	A:G	G:T	C:T	A:G	A:A	C:C	C:C	A:G	A:G	C:T	A:A	A:G	A:G	G:T	A:T	C:C	A:G	T:T	A:C	T:C	G:G	C:T	A:T	G:T	G:G	G:T	A:G	C:C	C:T	C:T	G:G	C:C	C:C	T:T	A:T	C:C
242	C:T	G:T	G:G	C:T	C:C	T:T	C:C	A:G	C:T	G:A	T:C	G:G	A:G	A:G	G:T	C:C	A:G	A:A	C:C	C:C	A:G	A:G	C:T	A:A	A:G	A:G	T:T	A:T	T:C	A:G	C:T	A:C	C:C	G:G	C:T	A:A	G:T	G:G	G:T	A:G	C:C	C:T	C:T	G:T	A:C	C:C	T:T	A:A	A:C
243	C:T	T:T	G:G	C:T	C:C	G:T	C:G	A:G	C:T	G:A	C:C	G:A	A:G	A:G	G:T	C:T	A:G	A:T	C:C	C:C	A:G	A:G	C:T	A:T	A:G	A:G	T:T	A:T	C:C	A:G	C:T	A:C	T:C	G:T	C:T	A:A	G:T	G:G	G:T	A:G	C:C	C:T	C:T	G:G	C:C	T:C	C:T	A:T	C:C
244	C:T	T:T	G:G	C:T	C:C	G:G	C:G	A:G	C:T	G:A	T:C	G:A	A:G	A:G	G:T	C:C	A:G	A:T	T:C	T:C	A:G	A:G	C:T	A:T	A:G	A:G	G:T	A:T	C:C	A:G	C:T	A:C	T:C	G:G	C:T	A:T	G:T	G:G	G:T	A:G	C:C	C:T	C:T	G:G	C:C	T:C	C:T	A:T	A:A
245	C:T	T:T	G:G	C:T	C:C	G:T	C:G	A:G	C:T	G:A	C:C	G:A	A:G	A:G	G:T	C:T	A:G	A:A	C:C	C:C	A:G	A:G	C:T	A:A	A:G	A:G	G:T	A:T	C:C	A:G	C:T	A:C	T:C	G:T	C:T	A:A	G:T	G:G	G:T	A:G	C:C	C:T	C:T	G:T	A:C	C:C	T:T	A:A	A:C
246	C:T	G:T	G:G	C:T	C:C	T:T	C:G	A:G	C:T	G:A	T:C	G:A	A:G	A:G	G:T	C:C	A:G	A:T	C:C	T:C	A:G	A:G	C:T	A:T	A:G	A:G	G:T	A:T	T:C	A:G	T:T	A:C	T:C	G:T	C:T	A:T	G:T	G:G	G:T	A:G	C:C	C:T	C:T	G:T	C:C	T:C	C:T	A:A	A:A
247	C:T	T:T	G:G	C:T	C:C	G:T	C:C	A:G	C:T	G:A	T:C	G:G	A:G	A:G	G:G	C:C	A:G	A:T	T:C	C:C	A:G	A:G	C:T	A:T	A:G	A:G	G:T	A:T	C:C	A:G	C:T	A:C	T:C	G:G	C:T	A:T	G:T	G:G	G:G	A:G	C:C	C:T	C:T	G:G	A:C	T:C	C:T	A:T	C:C
248	C:T	G:T	G:G	C:T	C:C	T:T	G:G	A:G	C:T	G:A	T:C	A:A	A:G	G:G	T:T	C:T	A:G	A:A	C:C	C:C	A:G	A:G	C:T	A:T	A:G	A:G	G:T	A:T	T:C	A:G	C:T	A:C	C:C	G:G	C:T	A:T	G:T	G:T	T:T	A:G	C:C	C:T	C:T	G:G	C:C	T:C	C:T	A:T	C:C
249	C:T	T:T	G:G	C:T	C:C	T:T	C:C	A:G	C:T	G:A	T:C	G:G	A:G	A:A	G:T	C:C	A:G	A:A	T:C	C:C	A:G	A:G	C:T	A:T	A:G	A:G	T:T	A:T	C:C	A:G	C:T	A:C	C:C	G:G	C:T	A:A	G:T	G:G	G:T	A:G	C:C	C:T	C:T	G:G	A:C	T:C	C:T	A:T	C:C
250	C:T	G:T	G:G	C:T	C:C	G:G	G:G	A:G	C:T	G:A	T:C	A:A	A:G	G:G	G:T	C:C	A:G	A:A	C:C	C:C	A:G	A:G	C:T	A:A	A:G	A:G	T:T	A:T	T:C	A:G	C:C	A:C	C:C	G:T	C:T	A:T	G:T	G:T	G:T	A:G	C:C	C:T	C:T	G:T	A:C	C:C	T:T	A:A	A:C
251	C:T	G:T	G:G	C:T	C:C	T:T	C:G	A:G	C:T	G:A	T:C	G:A	A:G	A:G	G:T	C:T	A:G	A:A	T:C	T:C	A:G	A:G	C:T	A:A	A:G	A:G	T:T	A:T	T:C	A:G	C:T	A:C	T:C	G:G	C:T	A:T	G:T	G:G	G:T	A:G	C:C	C:T	C:T	G:T	A:C	C:C	T:T	A:A	A:C
252	C:T	G:T	G:G	C:T	C:C	G:T	C:G	A:G	C:T	G:A	C:C	G:A	A:G	A:G	G:T	C:T	A:G	A:T	C:C	C:C	A:G	A:G	C:T	A:A	A:G	A:G	G:T	A:T	T:C	A:G	C:T	A:C	C:C	G:G	C:T	A:A	G:T	G:G	G:T	A:G	C:C	C:T	C:T	G:T	A:C	C:C	T:T	A:A	A:C
253	C:T	T:T	G:G	C:T	C:C	T:T	C:G	A:G	C:T	G:A	T:C	G:A	A:G	A:G	G:T	C:T	A:G	A:A	T:C	C:C	A:G	A:G	C:T	A:A	A:G	A:G	G:T	A:T	C:C	A:G	C:T	A:C	T:C	G:G	C:T	A:T	G:T	G:G	G:T	A:G	C:C	C:T	C:T	G:T	A:C	C:C	T:T	A:A	A:A
254	C:T	T:T	G:G	C:T	C:C	T:T	C:G	A:G	C:T	G:A	C:C	G:A	A:G	A:G	G:T	C:T	A:G	A:A	T:C	C:C	A:G	A:G	C:T	A:T	A:G	A:G	G:T	A:T	C:C	A:G	C:T	A:C	C:C	G:T	C:T	A:T	G:T	G:T	G:T	A:G	C:C	C:T	C:T	G:G	A:C	T:C	T:T	A:T	C:C
255	C:T	G:T	G:G	C:T	C:C	G:T	C:G	A:G	C:T	G:A	T:C	G:A	A:G	A:G	G:T	C:C	A:G	A:A	C:C	C:C	A:G	A:G	C:T	A:A	A:G	A:G	T:T	A:T	T:C	A:G	C:T	A:C	C:C	G:G	C:T	A:T	G:T	G:G	G:T	A:G	C:C	C:T	C:T	G:T	C:C	C:C	T:T	A:A	A:C
256	C:T	T:T	G:G	C:T	C:C	G:T	C:G	A:G	C:T	G:A	T:C	G:A	A:G	A:G	G:T	C:T	A:G	A:T	T:C	T:C	A:G	A:G	C:T	A:T	A:G	A:G	G:T	A:T	C:C	A:G	C:T	A:C	C:C	G:G	C:T	A:T	G:T	G:T	G:T	A:G	C:C	C:T	C:T	G:T	A:C	T:C	C:T	A:A	A:C
257	C:C	G:T	G:G	C:T	C:C	T:T	G:G	A:G	C:T	A:A	T:C	A:A	A:G	G:G	G:T	C:C	A:G	A:T	T:C	T:C	A:G	A:G	C:T	A:T	A:G	A:G	T:T	A:T	T:C	A:G	C:T	A:C	C:C	G:G	C:T	A:T	G:T	G:T	G:T	A:G	C:C	C:T	C:T	G:T	C:C	T:C	T:T	A:A	A:C
258	C:T	G:T	G:G	C:T	C:C	T:T	C:C	A:G	C:T	G:A	T:C	G:G	A:G	A:A	G:T	C:T	A:G	A:A	T:C	C:C	A:G	A:G	C:T	A:T	A:G	A:G	G:T	A:T	T:C	A:G	C:T	A:C	C:C	G:T	C:T	A:A	G:T	G:G	G:T	A:G	C:C	C:T	C:T	G:G	A:C	T:C	C:T	A:T	C:C
259	C:T	G:T	G:G	C:T	C:C	G:T	C:G	A:G	C:T	G:A	T:C	G:A	A:G	A:G	G:T	C:T	A:G	A:A	T:C	T:C	A:G	A:G	C:T	A:T	A:G	A:G	G:T	A:T	T:C	A:G	C:T	A:C	C:C	G:T	C:T	A:A	G:T	G:T	G:T	A:G	C:C	C:T	C:T	G:G	C:C	T:C	C:T	A:T	A:A
260	C:T	T:T	G:G	C:T	C:C	T:T	C:C	A:G	C:T	G:A	C:C	G:G	A:G	A:A	G:T	C:C	A:G	A:A	C:C	C:C	A:G	A:G	C:T	A:A	A:G	A:G	T:T	A:T	C:C	A:G	C:T	A:C	C:C	G:T	C:T	A:A	G:T	G:G	G:T	A:G	C:C	C:T	C:T	G:T	A:C	C:C	T:T	A:A	A:C
261	C:T	T:T	G:G	C:T	C:C	T:T	G:G	A:G	C:T	G:A	C:C	A:A	A:G	G:G	G:T	C:C	A:A	A:A	C:C	C:C	A:G	A:G	C:T	A:A	A:G	A:G	G:T	A:T	C:C	A:G	C:T	A:C	T:C	G:T	C:C	A:A	G:T	G:T	G:T	A:A	C:C	C:T	C:T	G:T	A:C	C:C	T:T	A:A	A:C
262	C:T	G:T	G:G	C:T	C:C	G:T	C:G	A:G	C:T	A:A	T:C	G:A	A:G	A:G	G:T	C:C	A:G	A:A	T:C	T:C	A:G	A:G	C:T	A:A	A:G	A:G	G:T	A:T	T:C	A:G	C:T	A:C	C:C	G:G	C:T	A:T	G:T	G:G	G:T	A:G	C:C	C:T	C:T	G:G	C:C	C:C	T:T	A:A	A:C
263	C:T	T:T	G:G	C:T	C:C	T:T	C:G	A:G	C:T	G:A	C:C	G:A	A:G	A:G	G:G	C:T	A:G	T:T	C:C	C:C	A:G	A:G	C:T	A:T	A:G	A:G	G:T	A:T	C:C	A:G	C:T	A:C	T:C	G:G	C:T	A:A	G:T	G:G	G:G	A:G	T:T	C:T	C:T	G:T	C:C	T:C	C:T	A:T	A:C
264	C:T	G:T	G:G	C:T	C:C	G:T	C:G	A:G	C:T	G:A	T:C	G:A	A:G	A:G	G:T	C:T	A:G	A:T	C:C	C:C	A:G	A:G	C:T	A:T	A:G	A:G	G:T	A:T	T:C	A:G	C:T	A:A	C:C	G:G	C:T	A:T	G:T	G:T	G:T	A:G	T:T	C:T	C:T	G:G	C:C	T:C	C:T	T:T	C:C
265	C:T	G:T	G:G	C:T	C:C	T:T	C:G	A:G	C:T	G:A	C:C	G:A	A:G	A:G	G:T	C:T	A:G	A:A	T:C	C:C	A:G	A:G	C:T	A:A	A:G	A:G	G:T	A:T	T:C	A:G	C:T	A:C	T:C	G:T	C:T	A:A	G:T	G:T	G:T	A:G	C:C	C:T	C:T	G:G	A:C	C:C	C:T	A:T	C:C
266	C:T	G:T	A:G	C:T	C:C	G:T	C:G	A:G	C:T	G:A	T:C	G:A	A:G	A:G	G:T	C:C	A:G	A:T	T:C	C:C	A:G	A:G	C:T	A:T	A:G	A:G	G:T	A:T	T:C	A:G	C:T	A:C	C:C	G:T	C:T	A:T	G:T	G:G	G:T	A:A	C:T	C:T	C:T	G:T	A:C	T:C	T:T	A:T	C:C
267	C:T	T:T	G:G	C:T	C:C	T:T	C:G	A:G	C:T	G:G	C:C	G:A	A:G	A:G	G:T	C:T	A:G	T:T	T:C	T:C	A:G	A:G	C:T	A:T	A:G	A:G	G:T	A:T	C:C	A:G	C:T	A:C	T:C	G:T	C:T	A:A	G:T	G:G	G:T	A:G	C:C	C:T	C:T	G:G	C:C	T:C	C:T	A:T	C:C
268	C:T	G:T	G:G	C:T	C:C	T:T	C:G	A:G	C:T	G:A	T:C	G:A	A:G	A:G	G:T	C:T	A:G	A:A	T:C	C:C	A:G	A:G	C:T	A:T	A:G	A:G	G:T	A:T	T:C	A:G	C:T	A:C	T:C	G:G	C:T	A:A	G:T	G:G	G:T	A:G	C:C	C:T	C:T	G:T	A:C	T:C	C:T	A:A	A:A
269	C:C	G:T	G:G	C:T	C:C	G:T	C:C	A:G	C:T	G:A	T:C	G:G	A:G	A:G	G:T	C:C	A:G	A:A	T:C	C:C	A:G	A:G	C:T	A:T	A:G	A:G	G:T	A:T	T:C	A:G	T:T	A:C	C:C	G:T	C:T	A:T	G:T	G:G	G:T	A:G	C:C	C:T	C:T	G:T	C:C	T:C	T:T	A:A	A:C
270	C:T	T:T	G:G	C:T	C:C	G:T	C:C	A:G	C:T	G:G	T:C	G:G	A:G	A:G	G:T	C:C	A:G	A:T	C:C	C:C	A:G	A:G	C:T	A:T	A:G	A:G	G:T	A:T	C:C	A:G	C:C	A:C	T:C	G:T	C:T	A:T	G:T	G:G	G:T	A:G	C:C	C:T	C:T	G:T	C:C	T:C	C:T	A:A	A:C
271	C:T	G:T	G:G	C:T	C:C	T:T	G:G	A:G	C:T	G:G	T:C	A:A	A:G	G:G	G:T	C:C	A:G	A:A	T:C	C:C	A:G	A:G	C:T	A:T	A:G	A:G	G:T	A:T	T:C	A:G	C:T	A:C	T:C	G:G	C:T	A:T	G:T	G:T	G:T	A:G	C:C	C:T	C:T	G:G	A:C	T:C	C:T	A:T	C:C
273	C:C	T:T	G:G	C:T	C:C	T:T	G:G	A:G	C:T	G:A	T:C	A:A	A:G	G:G	G:T	C:C	A:G	A:T	T:C	C:C	A:G	A:G	C:T	A:T	A:G	A:G	G:T	A:T	C:C	A:G	C:T	A:C	T:C	G:G	C:T	A:A	G:T	G:T	G:T	A:G	C:C	C:T	C:T	G:G	A:C	T:C	C:T	A:T	C:C
275	C:C	G:T	G:G	C:T	C:C	T:T	G:G	A:G	C:T	A:A	T:C	A:A	A:G	A:G	G:T	C:T	A:G	A:T	T:C	C:C	A:G	A:G	C:T	A:T	A:G	A:G	T:T	A:T	T:C	A:G	C:C	A:C	C:C	G:G	C:T	A:T	G:T	G:T	G:T	A:G	C:C	C:T	C:T	G:G	A:C	T:C	C:T	A:T	C:C
276	C:T	G:T	G:G	C:T	C:C	T:T	C:G	A:G	C:T	G:G	C:C	G:A	A:G	A:G	G:T	C:T	A:G	A:T	T:C	C:C	A:G	A:G	C:T	A:T	A:G	A:G	T:T	A:T	T:C	A:G	T:T	A:C	T:C	G:G	C:T	A:A	G:T	G:G	G:T	A:G	C:C	C:T	C:T	G:G	A:C	T:C	C:T	A:T	C:C
277	C:C	T:T	G:G	C:T	C:C	G:T	C:G	A:G	C:T	G:A	T:C	G:A	A:G	A:G	G:T	C:C	A:G	A:A	T:C	T:C	A:G	A:G	C:T	A:A	A:G	A:G	G:T	A:T	C:C	A:G	C:C	A:C	C:C	G:G	C:T	A:T	G:T	G:G	G:T	A:G	C:C	C:T	C:T	G:G	C:C	C:C	T:T	A:T	C:C
278	C:T	G:T	G:G	C:T	C:C	G:G	C:G	A:G	C:T	G:G	T:C	G:A	A:G	A:G	G:T	C:T	A:G	A:T	C:C	C:C	A:G	A:G	C:T	A:T	A:G	A:G	G:T	A:T	T:C	A:G	C:T	A:C	C:C	G:T	C:T	A:A	G:T	G:G	G:T	A:G	C:C	C:T	C:T	G:G	C:C	T:C	C:T	A:T	A:A
279	C:T	G:T	G:G	C:T	C:C	G:T	G:G	A:G	C:T	G:G	T:C	A:A	A:G	A:G	G:T	C:C	A:G	A:T	T:C	C:C	A:G	A:G	C:T	A:T	A:G	A:G	T:T	A:T	T:C	A:G	C:T	A:C	T:C	G:T	C:T	A:T	G:T	G:T	G:T	A:G	C:C	C:T	C:T	G:G	C:C	T:C	C:T	A:T	C:C
280	C:C	G:T	G:G	C:T	C:C	G:T	C:G	A:G	C:T	G:A	T:C	G:A	A:G	A:G	G:T	C:T	A:G	A:A	T:C	T:C	A:G	A:G	C:T	A:T	A:G	A:G	G:T	A:T	T:C	A:G	T:T	A:A	C:C	G:T	C:T	A:A	G:T	G:G	G:T	A:G	C:C	C:T	C:T	G:G	C:C	T:C	C:T	A:A	C:C
281	C:T	T:T	G:G	C:T	C:C	T:T	C:G	A:G	C:T	G:A	T:C	G:A	A:G	A:G	G:T	C:T	A:G	A:A	C:C	C:C	A:G	A:G	C:T	A:A	A:G	A:G	G:T	A:T	T:C	A:G	T:T	A:C	T:C	G:T	C:T	A:A	G:T	G:T	G:T	A:G	C:C	C:T	C:T	G:G	C:C	C:C	T:T	A:T	C:C
282	C:T	T:T	G:G	C:T	C:C	G:T	C:G	A:G	C:T	G:G	T:C	G:A	A:G	A:G	G:T	C:C	A:G	A:T	T:C	T:C	A:G	A:G	C:T	A:T	A:G	A:G	T:T	A:T	C:C	A:G	C:T	A:C	T:C	G:G	C:T	A:T	G:T	G:G	G:T	A:G	C:T	C:T	C:T	G:G	C:C	T:C	C:T	A:T	A:C
283	C:T	T:T	G:G	C:T	C:C	T:T	C:G	A:G	C:T	G:A	T:C	G:A	A:G	A:G	G:T	C:C	A:G	A:T	T:C	C:C	A:G	A:G	C:T	A:T	A:G	A:G	G:T	A:T	C:C	A:G	C:T	A:C	C:C	G:T	C:T	A:T	G:T	G:T	G:T	A:G	C:C	C:T	C:T	G:G	A:C	T:C	C:T	A:T	C:C
284	C:T	T:T	G:G	C:T	C:C	T:T	C:G	A:G	C:T	G:A	C:C	G:A	A:G	A:G	G:G	C:T	A:G	A:A	T:C	C:C	A:G	A:G	C:T	A:A	A:G	A:G	T:T	A:T	C:C	A:G	C:T	A:C	T:C	G:G	C:T	A:A	G:T	G:T	G:G	A:G	C:C	C:T	C:T	G:T	A:C	C:C	T:T	A:A	A:A
287	C:T	G:T	G:G	C:T	C:C	G:T	C:G	A:G	C:T	G:A	T:C	G:A	A:G	A:G	G:T	C:T	A:G	A:A	T:C	T:C	A:G	A:G	C:T	A:T	A:G	A:G	G:T	A:T	T:C	A:G	C:T	A:A	C:C	G:G	C:T	A:T	G:T	G:G	G:T	A:G	C:C	C:T	C:T	G:G	C:C	T:C	C:T	T:T	C:C
288	C:T	T:T	G:G	C:T	C:C	G:T	C:G	A:G	C:T	G:A	C:C	G:A	A:G	A:G	G:T	C:T	A:G	A:A	T:C	C:C	A:G	A:G	C:T	A:T	A:G	A:G	G:T	A:T	C:C	A:G	C:T	A:C	T:C	G:T	C:T	A:A	G:T	G:G	G:T	A:G	C:C	C:T	C:T	G:G	C:C	T:C	T:T	A:T	C:C
289	C:T	G:T	G:G	C:T	C:C	T:T	G:G	A:G	C:T	G:G	T:C	A:A	A:G	G:G	G:T	T:T	A:G	A:A	C:C	C:C	A:G	A:G	C:T	A:T	A:G	A:G	T:T	A:T	T:C	A:G	C:T	A:C	C:C	G:T	C:T	A:T	G:T	G:T	G:T	A:G	C:C	C:T	C:T	G:G	C:C	T:C	C:T	T:T	C:C
290	C:T	T:T	G:G	C:T	C:C	G:T	C:G	A:G	C:T	G:A	T:C	G:A	A:G	A:G	G:T	C:T	A:G	A:A	T:C	C:C	A:G	A:G	C:T	A:T	A:G	A:G	G:T	A:T	C:C	A:G	C:T	A:C	T:C	G:T	C:T	A:T	G:T	G:G	G:T	A:G	C:C	C:T	C:T	G:T	C:C	T:C	T:T	A:A	A:C
291	C:T	G:T	G:G	C:T	C:C	G:G	C:G	A:G	C:T	G:G	T:C	G:A	A:G	G:G	G:T	C:T	A:G	A:T	T:C	C:C	A:G	G:G	C:T	A:T	A:G	A:G	G:T	A:T	T:C	A:G	C:T	A:C	C:C	G:T	C:T	A:T	G:T	G:T	G:T	A:G	C:C	C:T	C:T	G:G	C:C	T:C	C:T	T:T	C:C
292	C:T	G:T	G:G	C:T	C:C	T:T	G:G	A:G	C:T	G:A	T:C	A:A	A:G	G:G	G:T	T:T	A:G	A:A	T:C	C:C	A:G	A:G	C:T	A:T	A:G	A:G	T:T	A:T	T:C	A:G	C:T	A:C	T:C	G:T	C:T	A:A	G:T	G:T	G:T	A:G	C:C	C:T	C:T	G:G	C:C	T:C	C:T	A:T	C:C
293	C:T	T:T	G:G	C:T	C:C	G:G	C:G	A:G	C:T	G:A	T:C	G:A	A:G	A:G	G:T	C:T	A:G	T:T	T:C	T:C	A:G	A:G	C:T	A:T	A:G	A:G	G:T	A:T	C:C	A:G	C:T	A:C	T:C	G:T	C:T	A:A	G:T	G:G	G:T	G:G	C:T	C:T	C:T	G:G	C:C	T:C	C:T	A:T	C:C
294	C:T	G:T	G:G	C:T	C:C	G:T	C:G	A:G	C:T	G:A	C:C	G:A	A:G	A:G	G:T	C:T	A:G	A:T	C:C	C:C	A:G	A:G	C:T	A:T	A:G	A:G	G:T	A:T	T:C	A:G	C:T	A:C	C:C	G:T	C:T	A:A	G:T	G:G	G:T	A:G	C:C	C:T	C:T	G:G	C:C	T:C	C:T	A:T	C:C
295	C:T	T:T	G:G	C:T	C:C	G:T	C:G	A:G	C:T	G:A	T:C	G:A	A:G	A:G	G:T	C:T	A:G	A:A	T:C	C:C	A:G	A:G	C:T	A:T	A:G	A:G	G:T	A:T	C:C	A:G	C:T	A:C	T:C	G:T	C:T	A:T	G:T	G:G	G:T	A:G	C:C	C:T	C:T	G:G	C:C	T:C	T:T	A:T	C:C
296	C:T	T:T	G:G	C:T	C:C	T:T	C:C	A:G	C:T	A:A	T:C	G:G	A:G	A:G	G:T	C:C	A:G	A:T	T:C	T:C	A:G	A:G	C:T	A:T	A:G	A:G	T:T	A:T	C:C	A:G	C:T	A:C	T:C	G:G	C:T	A:T	G:T	G:T	G:T	A:G	C:C	C:T	C:T	G:G	C:C	T:C	C:T	A:T	C:C
297	C:T	G:T	G:G	C:T	C:C	T:T	C:G	A:G	C:T	G:A	T:C	G:A	A:G	A:G	G:T	C:T	A:G	A:A	T:C	T:C	A:G	A:G	C:T	A:T	A:G	A:G	G:T	A:T	T:C	A:G	T:T	A:C	C:C	G:T	C:T	A:A	G:T	G:G	G:T	A:G	C:C	C:T	C:T	G:G	C:C	T:C	C:T	A:T	A:A
298	C:T	G:T	G:G	C:T	C:C	G:T	C:G	A:G	C:T	G:A	T:C	G:A	A:G	A:G	G:T	C:T	A:G	T:T	T:C	T:C	A:G	A:G	C:T	A:T	A:G	A:G	G:T	A:T	T:C	A:G	C:T	A:C	C:C	G:T	C:T	A:A	G:T	G:G	G:T	A:G	C:T	C:T	C:T	G:G	C:C	T:C	T:T	A:T	C:C
299	C:T	G:T	G:G	C:T	C:C	G:T	C:G	A:G	C:T	G:G	T:C	G:A	A:G	A:G	G:T	C:C	A:G	T:T	C:C	C:C	A:G	A:A	C:T	A:T	A:G	A:G	G:T	A:T	T:C	A:G	C:T	A:C	C:C	G:G	C:T	A:T	G:T	G:G	G:T	A:G	C:T	C:T	C:T	G:G	C:C	T:C	C:T	T:T	C:C
300	C:T	G:T	G:G	C:T	C:C	G:G	G:G	A:G	C:T	G:G	T:C	A:A	A:G	G:G	G:T	C:C	A:G	A:T	C:C	C:C	A:G	A:A	C:T	A:T	A:G	A:G	G:T	A:T	T:C	A:G	C:T	A:C	C:C	G:T	C:T	A:A	G:T	G:G	G:T	A:G	C:T	C:C	C:T	G:G	C:C	T:C	C:T	A:T	C:C
301	C:T	T:T	G:G	C:T	C:C	G:T	C:G	A:G	C:T	G:A	T:C	G:A	A:G	A:G	G:T	C:C	A:G	A:A	T:C	C:C	A:G	A:G	C:T	A:T	A:G	A:G	T:T	A:T	C:C	A:G	C:T	A:C	T:C	G:T	C:T	A:T	G:T	G:T	G:T	A:G	C:C	C:T	C:T	G:G	C:C	T:C	C:T	A:T	C:C
302	C:T	T:T	G:G	C:T	C:C	T:T	C:C	A:G	C:T	G:A	T:C	G:G	A:G	A:G	G:T	C:C	A:G	A:A	T:C	C:C	A:G	A:G	C:T	A:T	A:G	A:G	T:T	A:T	C:C	A:G	C:T	A:C	C:C	G:G	C:T	A:A	G:T	G:G	G:T	A:G	C:C	C:T	C:T	G:G	C:C	T:C	T:T	T:T	C:C
305	C:T	G:T	G:G	C:T	C:C	G:G	G:G	A:G	C:T	G:A	C:C	A:A	A:G	G:G	G:T	C:T	A:G	A:T	T:C	C:C	A:G	A:G	C:T	A:T	A:G	A:G	T:T	A:T	T:C	A:G	C:T	A:C	C:C	G:T	C:T	A:A	G:T	G:G	G:T	A:G	C:T	C:T	C:T	G:G	C:C	T:C	C:T	A:T	C:C
306	C:T	G:T	G:G	C:T	C:C	G:T	C:G	A:G	C:T	G:G	T:C	G:A	A:G	A:G	G:T	C:T	A:G	A:T	C:C	C:C	A:G	A:G	C:T	A:T	A:G	A:G	T:T	A:T	T:C	A:G	C:T	A:C	C:C	G:G	C:T	A:A	G:T	G:G	G:T	A:G	C:C	C:T	C:T	G:T	C:C	T:C	T:T	A:A	A:C
308	C:T	G:T	G:G	C:T	C:C	G:T	C:G	A:G	C:T	G:A	T:C	G:A	A:G	A:G	G:T	C:C	A:G	A:T	T:C	C:C	A:G	A:G	C:T	A:T	A:G	A:G	G:T	A:T	T:C	A:G	C:T	A:C	C:C	G:T	C:T	A:T	G:T	G:G	G:T	A:G	C:C	C:T	C:T	G:G	C:C	T:C	T:T	A:A	C:C
309	C:T	G:T	G:G	C:T	C:C	G:T	C:G	A:G	C:T	A:A	T:C	G:A	A:G	A:G	G:T	C:C	A:G	A:A	T:C	C:C	A:G	A:A	C:T	A:T	A:G	A:G	G:T	A:T	T:C	A:G	C:T	A:C	C:C	G:T	C:T	A:T	G:T	G:G	G:T	A:G	C:C	C:T	C:T	G:G	C:C	T:C	C:T	A:T	C:C
310	C:T	T:T	G:G	C:T	C:C	T:T	C:G	A:G	C:T	G:G	T:C	G:A	A:G	A:G	G:T	C:T	A:G	T:T	T:C	T:C	A:G	A:G	C:T	A:T	A:G	A:G	G:T	A:T	C:C	A:G	C:T	A:A	T:C	G:T	C:T	A:A	G:T	G:G	G:T	A:G	T:T	C:T	T:T	G:G	C:C	T:C	T:T	T:T	C:C
311	C:T	G:T	G:G	C:T	C:C	T:T	C:G	A:G	C:T	G:A	T:C	G:A	A:G	G:G	G:T	C:C	A:G	A:A	T:C	T:C	A:G	A:G	C:T	A:T	A:G	A:G	G:T	A:A	T:C	A:A	C:T	A:C	C:C	G:T	C:T	A:T	G:T	G:T	G:T	A:G	C:C	C:T	C:T	G:T	C:C	T:C	C:T	A:A	A:C
312	C:T	T:T	G:G	C:T	C:C	G:T	C:G	A:G	C:T	G:A	T:C	G:A	A:G	A:G	G:T	C:T	A:G	A:A	T:C	C:C	A:G	A:G	C:T	A:T	A:G	A:G	G:T	A:T	C:C	A:G	C:T	A:C	T:C	G:T	C:T	A:T	G:T	G:T	G:T	A:G	C:C	C:T	C:T	G:T	A:C	T:C	T:T	A:A	A:C
313	C:T	G:T	G:G	C:T	C:C	G:T	C:G	A:G	C:T	G:A	T:C	G:A	A:G	A:G	G:T	C:C	A:G	A:A	T:C	C:C	A:G	A:G	C:T	A:T	A:G	A:G	T:T	A:T	C:C	A:G	C:T	A:C	T:C	G:G	C:T	A:T	G:T	G:G	G:T	A:G	C:C	C:T	C:T	G:T	C:C	T:C	C:T	A:A	A:A
314	C:T	G:T	G:G	C:T	C:C	T:T	C:G	A:G	C:T	A:A	T:C	G:A	A:G	A:G	G:T	C:T	A:G	A:T	C:C	T:C	A:G	A:G	C:T	A:T	A:G	A:G	G:T	A:T	T:C	A:G	C:T	A:C	C:C	G:G	C:T	A:T	G:T	G:T	G:T	G:G	C:T	C:T	C:T	G:T	C:C	T:C	C:T	A:T	A:C
315	C:T	G:T	G:G	C:T	C:C	G:G	C:G	A:G	C:T	G:G	T:C	G:A	A:G	A:G	G:T	C:T	A:G	A:T	C:C	C:C	A:G	A:G	C:T	A:T	A:G	A:G	G:T	A:T	T:C	A:G	C:T	A:C	C:C	G:T	C:T	A:A	G:T	G:G	G:T	A:G	C:C	C:T	C:T	G:G	C:C	T:C	C:T	A:T	A:A
316	C:T	G:T	G:G	C:T	C:C	G:T	C:C	A:G	C:T	G:A	T:C	G:G	A:G	A:G	G:T	C:C	A:G	A:T	T:C	C:C	A:G	A:G	C:T	A:T	A:G	A:G	G:T	A:T	T:C	A:G	C:T	A:C	C:C	G:G	C:T	A:T	G:T	G:G	G:T	A:G	C:C	C:T	T:T	G:T	A:C	T:C	C:T	A:A	A:C
317	C:T	G:T	G:G	C:T	C:C	G:T	G:G	A:G	C:T	G:G	T:C	A:A	A:G	G:G	G:G	C:C	A:G	A:A	T:C	C:C	A:G	A:G	C:T	A:T	A:G	A:G	T:T	A:T	T:C	A:G	C:T	A:C	T:C	G:G	C:T	A:T	G:T	G:T	G:G	A:G	C:T	C:T	C:T	G:T	C:C	T:C	T:T	A:A	A:C
318	C:T	G:T	G:G	C:T	C:C	G:T	G:G	A:G	C:T	G:A	T:C	A:A	A:G	G:G	G:T	C:C	A:G	A:A	T:C	T:C	A:G	A:G	C:T	A:A	A:G	A:G	T:T	A:T	C:C	A:G	C:T	A:C	C:C	G:G	C:T	A:T	G:T	G:T	G:T	A:G	C:C	C:T	C:T	G:T	A:C	C:C	T:T	A:A	A:C
321	C:T	G:T	G:G	C:T	C:C	G:T	C:C	A:G	C:T	G:A	C:C	G:G	A:G	A:G	G:T	C:C	A:G	A:A	T:C	C:C	A:G	A:G	C:T	A:T	A:G	A:G	T:T	A:T	T:C	A:G	C:T	A:C	C:C	G:T	C:T	A:A	G:T	G:G	G:T	A:G	C:C	C:T	C:T	G:G	C:C	T:C	T:T	A:T	C:C
322	C:T	G:T	A:G	C:T	C:C	T:T	C:C	A:G	C:T	G:A	T:C	G:G	A:G	A:G	G:T	C:C	A:G	A:T	T:C	T:C	A:G	A:G	C:T	A:T	A:G	A:G	T:T	A:T	T:C	A:G	C:C	A:C	C:C	G:G	T:T	A:T	G:T	G:G	G:T	G:G	C:T	C:T	C:T	G:G	A:A	T:C	C:T	A:T	C:C
323	C:T	T:T	G:G	C:T	C:C	T:T	C:G	A:G	C:T	G:A	T:C	G:A	A:G	A:G	G:T	C:T	A:G	T:T	T:C	T:C	A:G	A:G	C:T	A:T	A:G	A:G	G:T	A:T	C:C	A:G	C:T	A:C	T:C	G:G	C:T	A:T	G:T	G:G	G:T	A:G	C:T	C:T	C:T	G:G	C:C	T:C	C:T	T:T	C:C
324	C:T	T:T	G:G	C:T	C:C	T:T	C:G	A:G	C:T	G:A	T:C	G:A	A:G	A:G	G:T	C:T	A:G	A:T	T:C	T:C	A:G	A:G	C:T	A:T	A:G	A:G	G:T	A:T	C:C	A:G	C:T	A:C	T:C	G:G	C:T	A:T	G:T	G:T	G:T	A:G	C:C	C:T	C:T	G:T	C:C	T:C	T:T	A:A	A:A
325	C:T	G:T	G:G	C:T	C:C	G:G	G:G	A:G	C:T	G:A	T:C	A:A	A:G	A:G	G:T	C:T	A:G	A:A	T:C	T:C	A:G	A:G	C:T	A:T	A:G	A:G	T:T	A:T	T:C	A:G	C:T	A:C	C:C	G:T	C:T	A:T	G:T	G:T	G:T	A:G	C:C	C:T	C:T	G:T	A:C	T:C	T:T	A:A	A:C
326	C:T	T:T	G:G	C:T	C:C	T:T	C:C	A:G	C:T	G:A	T:C	G:G	A:G	A:A	G:T	C:C	A:G	A:A	C:C	C:C	A:G	A:G	C:T	A:T	A:G	A:G	T:T	A:T	C:C	A:G	C:T	A:C	T:C	G:T	C:T	A:A	G:T	G:G	G:T	A:G	C:C	C:T	C:T	G:T	C:C	T:C	T:T	A:A	A:C
327	C:T	T:T	G:G	C:T	C:C	T:T	C:C	A:G	C:T	G:A	T:C	G:G	A:G	A:G	G:T	C:C	A:G	A:A	C:C	C:C	A:G	A:G	C:T	A:A	A:G	A:G	G:T	A:T	C:C	A:G	C:T	A:C	T:C	G:T	C:T	A:A	G:T	G:G	G:T	A:G	C:C	C:T	C:T	G:T	C:C	C:C	T:T	A:A	A:C
328	C:T	G:T	G:G	C:T	C:C	T:T	C:C	A:G	C:T	G:A	T:C	G:G	A:G	G:G	G:T	C:T	A:G	A:A	C:C	C:C	A:G	A:G	C:T	A:T	A:G	A:G	T:T	A:T	T:C	A:G	C:T	A:A	C:C	G:T	C:T	A:A	G:T	G:T	G:T	A:G	C:C	C:T	C:T	G:G	C:C	T:C	C:T	T:T	C:C
329	C:T	T:T	G:G	C:T	C:C	G:T	C:G	A:G	C:T	G:A	C:C	G:A	A:A	A:G	G:T	C:C	A:G	A:T	T:C	C:C	A:G	A:G	C:T	A:T	A:G	A:G	G:T	A:T	C:C	A:G	C:T	A:C	T:C	G:T	C:T	A:T	G:T	G:G	G:T	A:G	C:C	C:T	C:T	G:T	A:C	T:C	C:T	A:A	A:C
330	C:T	G:T	A:G	C:T	C:C	T:T	C:G	A:G	C:T	G:A	C:C	G:A	A:G	A:G	G:T	C:T	A:G	A:T	T:C	T:C	A:G	A:G	C:T	A:T	A:G	A:G	G:T	A:T	T:C	A:G	C:T	A:C	C:C	G:G	C:T	A:T	G:T	G:T	G:T	A:G	C:T	C:T	C:T	G:G	A:C	T:C	C:T	A:T	C:C
331	C:T	G:T	G:G	C:T	C:C	G:T	C:G	A:G	C:T	G:A	C:C	G:A	A:G	A:G	G:G	C:T	A:G	A:T	T:C	T:C	A:G	A:G	C:T	A:T	A:G	A:G	G:T	A:T	T:C	A:G	C:T	A:C	C:C	G:T	C:T	A:A	G:T	G:G	G:G	A:G	C:T	C:T	C:T	G:T	C:C	T:C	T:T	T:T	A:C
332	C:T	G:T	G:G	C:T	C:C	G:T	C:G	A:G	C:T	G:A	T:C	G:A	A:G	A:G	T:T	C:C	A:G	A:A	C:C	C:C	A:G	A:G	C:T	A:T	A:G	A:G	G:T	A:T	T:C	A:G	C:T	A:C	C:C	G:G	C:T	A:A	G:T	G:G	T:T	A:G	C:C	C:T	C:T	G:T	C:C	T:C	T:T	A:A	A:A
334	C:T	T:T	G:G	C:T	C:C	T:T	C:C	A:G	C:T	G:G	T:C	G:G	A:G	A:G	G:G	C:C	A:G	A:T	C:C	C:C	A:G	A:G	C:T	A:T	A:G	A:G	T:T	A:T	C:C	A:G	C:T	A:C	T:C	G:T	C:T	A:T	G:T	G:G	G:G	A:G	C:C	C:T	C:T	G:T	C:C	T:C	T:T	A:A	A:C
336	C:T	G:T	G:G	C:T	C:C	G:T	C:G	A:G	C:T	G:A	T:C	G:A	A:G	G:G	G:T	C:T	A:G	A:A	T:C	T:C	A:G	A:G	C:T	A:T	A:G	A:G	T:T	A:T	T:C	A:G	C:T	A:C	C:C	G:G	C:T	A:T	G:T	G:T	G:T	A:G	C:C	C:T	C:T	G:T	C:C	T:C	T:T	A:A	A:C
337	C:T	G:T	G:G	C:T	C:C	G:T	C:G	A:G	C:T	G:A	T:C	G:A	A:G	A:G	G:T	C:T	A:G	A:A	C:C	C:C	A:G	A:G	C:T	A:A	A:G	A:G	T:T	A:T	T:C	A:G	T:T	A:C	C:C	G:T	C:T	A:A	G:T	G:G	G:T	A:G	C:C	C:T	C:T	G:G	C:C	C:C	T:T	A:A	C:C
339	C:T	G:T	G:G	C:T	C:C	G:T	C:G	A:G	C:T	G:G	C:C	G:A	A:G	A:G	G:T	C:T	A:G	A:T	C:C	C:C	A:G	A:G	C:T	A:T	A:G	A:G	T:T	A:T	T:C	A:G	C:T	A:C	C:C	G:G	C:T	A:A	G:T	G:G	G:T	A:G	C:C	C:T	C:T	G:G	C:C	T:C	C:T	A:T	C:C
340	C:T	T:T	G:G	C:T	C:C	T:T	C:G	A:G	C:T	G:A	T:C	G:A	A:G	A:G	G:T	C:T	A:G	A:A	T:C	T:C	A:G	A:G	C:T	A:T	A:G	A:G	G:T	A:T	C:C	A:G	C:T	A:A	T:C	G:T	C:T	A:A	G:T	G:G	G:T	A:G	C:C	C:T	C:T	G:T	C:C	T:C	C:T	A:A	A:C
341	C:T	G:T	G:G	C:T	C:C	G:G	G:G	A:G	C:T	G:G	T:C	A:A	A:G	G:G	G:T	C:C	A:G	A:T	T:C	C:C	A:G	A:G	C:T	A:T	A:G	A:G	G:T	A:T	T:C	A:G	C:T	A:C	C:C	G:G	C:T	A:T	G:T	G:T	G:T	A:G	C:C	C:T	C:T	G:G	C:C	T:C	C:T	A:T	C:C
342	C:T	G:T	G:G	C:T	C:C	T:T	C:G	A:G	C:T	G:A	T:C	G:A	A:G	A:G	G:T	C:T	A:G	A:A	T:C	C:C	A:G	A:G	C:T	A:A	A:G	A:G	G:T	A:T	T:C	A:G	C:T	A:C	C:C	G:G	C:T	A:A	G:T	G:G	G:T	A:G	C:C	C:T	C:T	G:T	C:C	C:C	T:T	A:A	A:C
343	C:T	T:T	G:G	C:T	C:C	T:T	G:G	A:G	C:T	G:A	C:C	A:A	A:G	A:G	G:T	C:T	A:G	A:A	C:C	C:C	A:G	A:G	C:T	A:T	A:G	A:G	T:T	A:T	C:C	A:G	C:T	A:C	T:C	G:G	C:T	A:A	G:T	G:G	G:T	A:G	C:C	C:T	C:T	G:G	C:C	T:C	T:T	T:T	C:C
344	C:T	T:T	G:G	C:T	C:C	G:T	G:G	A:G	C:T	G:A	T:C	A:A	A:G	G:G	G:T	C:C	A:G	A:T	T:C	C:C	A:G	A:G	C:T	A:T	A:G	A:G	G:T	A:T	C:C	A:G	C:T	A:C	T:C	G:G	C:T	A:T	G:T	G:T	G:T	A:G	C:T	C:T	C:T	G:G	C:C	T:C	T:T	A:T	C:C
345	C:T	T:T	A:G	C:T	C:C	G:T	C:G	A:A	C:T	G:G	T:C	G:A	A:G	A:G	T:T	C:T	A:G	T:T	T:C	C:C	A:G	A:G	C:T	A:T	A:G	A:G	G:T	A:T	C:C	A:G	C:T	A:A	T:C	G:T	C:T	A:A	G:T	G:G	T:T	A:G	C:T	C:T	C:T	G:T	A:C	T:C	C:T	A:A	A:C
346	C:T	G:T	G:G	C:T	C:C	G:T	C:G	A:G	C:T	G:G	T:C	G:A	A:G	A:G	G:T	C:C	A:G	A:A	T:C	C:C	A:G	A:G	C:T	A:T	A:G	A:G	G:T	A:T	T:C	A:G	C:T	A:C	T:C	G:G	C:T	A:T	G:T	G:G	G:T	A:G	C:C	C:T	C:T	G:G	C:C	T:C	C:T	A:T	C:C
347	C:T	G:T	G:G	C:T	C:C	T:T	C:G	A:G	C:C	G:A	T:C	G:A	A:G	A:G	G:T	C:T	A:G	A:A	T:C	T:C	A:G	A:G	C:T	A:T	A:G	A:G	G:T	A:T	T:C	A:G	C:T	A:C	T:C	G:T	C:T	A:T	G:T	G:G	G:T	A:G	C:C	C:T	C:T	G:T	C:C	T:C	T:T	A:A	A:C
349	C:T	T:T	G:G	C:T	C:C	G:T	C:C	A:G	C:T	G:A	T:C	G:G	A:G	A:G	G:T	C:C	A:G	A:A	C:C	C:C	A:G	A:G	C:T	A:A	A:G	A:G	G:T	A:T	C:C	A:G	C:T	A:C	T:C	G:T	C:C	A:T	G:T	G:G	G:T	A:A	C:C	C:T	C:T	G:G	C:C	C:C	T:T	A:T	C:C
350	C:T	G:T	G:G	C:T	C:C	T:T	G:G	A:G	C:T	G:A	T:C	A:A	A:G	G:G	G:T	T:T	A:G	A:A	T:C	T:C	A:G	A:G	C:T	A:T	A:G	A:G	G:T	A:T	T:C	G:G	C:T	A:A	C:C	G:T	C:T	A:A	G:T	G:T	G:T	A:G	C:C	C:T	C:T	G:G	C:C	T:C	C:T	T:T	C:C
351	C:T	G:T	G:G	C:T	C:C	T:T	C:G	A:G	C:T	G:A	T:C	G:A	A:G	A:G	G:T	C:T	A:G	A:A	C:C	C:C	A:G	A:G	C:T	A:A	A:G	A:G	G:T	A:T	T:C	A:G	C:T	A:C	C:C	G:T	C:T	A:T	G:T	G:G	G:T	A:G	C:C	C:T	C:T	G:G	C:C	C:C	T:T	T:T	C:C
352	C:T	T:T	G:G	C:T	C:C	G:T	C:G	A:G	C:T	G:A	T:C	G:A	A:G	A:G	G:T	C:C	A:G	A:A	T:C	C:C	A:G	A:G	C:T	A:T	A:G	A:G	G:T	A:T	T:C	A:G	C:T	A:C	T:C	G:T	C:T	A:T	G:T	G:G	G:T	A:G	C:C	C:T	C:T	G:G	C:C	T:C	T:T	A:T	C:C
354	C:T	G:T	G:G	C:T	C:C	T:T	C:G	A:G	C:T	G:A	T:C	G:A	A:G	G:G	G:T	C:T	A:G	A:A	T:C	T:C	A:G	A:G	C:T	A:T	A:G	A:G	G:T	A:T	T:C	A:G	C:T	A:C	T:C	G:G	C:T	A:A	G:T	G:T	G:T	A:G	C:C	C:T	C:T	G:T	C:C	T:C	C:T	A:A	A:C
355	C:T	T:T	A:G	C:C	C:C	G:T	C:G	A:G	C:T	G:A	T:C	G:A	A:G	A:G	G:T	C:C	A:G	T:T	C:C	C:C	A:G	A:G	C:T	A:T	A:G	A:G	G:T	A:T	C:C	A:G	C:T	A:C	C:C	G:G	C:T	A:T	G:T	G:G	G:T	A:G	C:T	C:T	C:T	G:T	A:C	T:C	T:T	A:T	C:C
356	C:T	G:T	G:G	C:T	C:C	T:T	C:G	A:G	C:T	A:A	T:C	G:A	A:G	A:G	G:T	C:T	A:G	A:T	T:C	C:C	A:G	A:G	C:T	A:T	A:G	A:G	T:T	A:T	T:C	A:G	C:T	A:C	C:C	G:G	C:T	A:A	G:T	G:G	G:T	A:G	C:C	C:T	C:T	G:G	C:C	T:C	C:T	A:T	C:C
357	C:T	G:T	G:G	C:T	C:C	T:T	C:G	A:G	C:T	G:A	T:C	G:A	A:G	G:G	G:T	T:T	A:G	A:T	T:C	T:C	A:G	A:G	C:T	A:T	A:G	A:G	G:T	A:T	T:C	A:G	C:T	A:C	C:C	G:G	C:T	A:T	G:T	G:T	G:T	A:G	C:C	C:T	C:T	G:G	C:C	T:C	T:T	T:T	C:C
358	C:T	T:T	A:G	C:C	C:C	G:T	G:G	A:G	C:T	A:A	T:C	A:A	A:G	G:G	G:T	C:C	A:G	T:T	T:C	C:C	A:G	A:A	C:T	A:T	A:G	A:G	G:T	A:T	C:C	A:G	C:C	A:C	T:C	G:T	C:T	A:T	G:T	G:T	G:T	A:A	C:T	C:T	C:T	G:T	A:C	T:C	C:T	A:T	C:C
359	C:T	G:T	G:G	C:T	C:C	T:T	C:G	A:G	C:T	G:A	T:C	G:A	A:G	A:G	G:T	C:T	A:G	A:A	T:C	T:C	A:G	A:G	C:T	A:T	A:G	A:G	G:T	A:T	T:C	A:G	C:T	A:C	C:C	G:G	C:T	A:T	G:T	G:G	G:T	A:G	C:C	C:T	C:T	G:T	C:C	T:C	T:T	A:A	A:C
360	C:T	G:T	G:G	C:T	C:C	G:T	C:G	A:G	C:T	A:A	C:C	G:A	A:G	A:G	G:T	C:T	A:G	A:A	C:C	C:C	A:G	A:G	C:T	A:A	A:G	A:G	G:T	A:T	T:C	A:G	C:T	A:C	C:C	G:G	C:T	A:A	G:T	G:G	G:T	A:G	C:C	C:T	C:T	G:G	C:C	C:C	T:T	A:T	C:C
361	C:T	T:T	G:G	C:T	C:C	G:T	C:G	A:G	C:T	G:A	T:C	G:A	A:G	A:G	G:G	C:T	A:A	A:A	C:C	C:C	A:G	A:G	C:T	A:T	A:G	A:G	T:T	A:T	C:C	A:G	C:T	A:C	T:C	G:T	C:T	A:T	G:T	G:T	G:G	A:G	C:C	C:T	C:T	G:T	A:C	T:C	T:T	A:A	A:C
362	C:T	T:T	G:G	C:T	C:C	G:T	C:G	A:G	C:T	G:A	C:C	G:A	A:G	A:G	G:T	C:T	A:G	A:A	T:C	C:C	A:G	A:G	C:T	A:T	A:G	A:G	G:T	A:T	C:C	A:A	C:T	A:C	T:C	G:T	C:T	A:A	G:T	G:G	G:T	A:G	C:C	C:T	C:T	G:G	C:C	T:C	T:T	A:T	C:C
363	C:T	T:T	G:G	C:T	C:C	T:T	C:G	A:G	C:T	G:A	T:C	G:A	A:G	A:G	G:T	C:T	A:G	A:A	C:C	C:C	A:G	A:G	C:T	A:T	A:G	A:G	T:T	A:T	C:C	A:G	C:T	A:C	T:C	G:G	C:T	A:A	G:T	G:G	G:T	A:G	C:C	C:T	C:T	G:T	C:C	T:C	T:T	A:A	A:C
364	C:T	T:T	G:G	C:T	C:C	G:T	C:G	A:G	C:T	G:A	T:C	G:A	A:G	A:G	G:T	C:T	A:G	A:A	T:C	C:C	A:G	A:G	C:T	A:T	A:G	A:G	G:T	A:T	C:C	A:G	C:T	A:C	T:C	G:G	C:T	A:T	G:T	G:G	G:T	A:G	C:C	C:T	C:T	G:T	C:C	T:C	T:T	A:A	A:C
365	C:T	T:T	G:G	C:T	C:C	T:T	C:G	A:G	C:T	G:A	C:C	G:A	A:G	A:G	G:G	C:T	A:G	T:T	T:C	T:C	A:G	A:G	C:T	A:T	A:G	A:G	G:T	A:T	C:C	A:G	C:T	A:C	T:C	G:G	C:T	A:A	G:T	G:G	G:G	A:G	T:T	C:T	C:T	G:T	C:C	T:C	C:T	T:T	A:C
366	C:T	G:T	G:G	C:T	A:C	G:G	C:G	A:G	C:T	G:A	T:C	G:A	A:G	A:G	G:T	C:T	A:G	A:A	T:C	C:C	A:G	A:G	C:T	A:T	A:G	A:G	T:T	A:T	T:C	A:G	C:T	A:C	T:C	G:T	C:T	A:T	G:T	G:T	G:T	A:G	C:C	C:T	C:C	G:G	C:C	T:C	C:T	A:T	C:C
367	C:T	T:T	G:G	C:T	A:C	G:G	C:G	A:G	C:T	G:A	T:C	G:A	A:G	A:G	G:T	C:T	A:G	A:A	T:C	T:C	A:G	A:G	C:T	A:T	A:G	A:G	T:T	A:T	T:C	A:G	T:T	A:C	T:C	G:T	C:T	A:T	G:T	G:G	G:T	A:G	C:C	C:T	C:T	G:G	C:C	T:C	T:T	A:A	C:C
368	C:T	G:T	G:G	C:T	C:C	G:T	C:G	A:G	C:T	G:A	C:C	G:A	A:G	A:G	G:G	C:T	A:G	A:A	C:C	C:C	A:G	A:G	C:T	A:A	A:G	A:G	G:T	A:T	T:C	A:G	C:T	A:C	C:C	G:T	C:T	A:A	G:T	G:G	G:G	A:G	C:C	C:T	T:T	G:G	C:C	C:C	T:T	A:T	C:C
369	C:T	T:T	G:G	C:T	C:C	G:T	C:G	A:G	C:T	G:A	C:C	G:A	A:G	A:G	G:T	C:T	A:G	A:A	C:C	C:C	A:G	A:G	C:T	A:A	A:G	A:G	T:T	A:T	T:C	A:G	C:T	A:C	C:C	G:T	C:T	A:A	G:T	G:G	G:T	A:G	C:C	C:T	C:T	G:G	C:C	C:C	T:T	A:T	C:C
370	C:C	T:T	A:G	C:T	C:C	G:T	G:G	A:G	C:T	G:A	T:C	A:A	A:G	G:G	G:T	T:T	A:G	A:A	C:C	C:C	A:G	A:G	C:C	A:A	A:G	A:G	G:T	A:T	T:C	A:G	C:T	A:C	T:C	T:T	C:T	A:T	G:T	G:T	G:T	A:G	C:C	C:T	C:T	G:G	C:C	C:C	T:T	A:T	C:C
371	C:T	G:T	G:G	C:T	C:C	G:T	C:G	A:G	C:T	G:A	T:C	G:A	A:G	A:G	G:T	C:T	A:G	A:A	T:C	C:C	A:G	A:G	C:T	A:T	A:G	A:G	G:T	A:T	T:C	A:G	C:T	A:C	C:C	T:T	C:T	A:T	G:T	G:T	G:T	A:G	C:C	C:T	C:T	G:G	C:C	T:C	C:T	A:T	C:C
372	C:T	G:T	G:G	C:T	C:C	G:G	G:G	A:G	C:T	G:A	T:C	G:A	A:G	G:G	G:T	T:T	A:G	T:T	T:C	C:C	A:G	A:G	C:T	A:T	A:G	A:G	G:T	A:T	T:C	A:G	T:T	A:C	T:C	G:T	C:T	A:T	G:T	G:T	G:T	A:G	C:T	C:T	C:T	G:G	A:C	T:C	T:T	A:T	C:C
373	C:T	G:T	G:G	C:T	C:C	T:T	C:G	A:G	C:T	G:A	T:C	G:A	A:G	A:G	G:T	C:T	A:G	A:A	C:C	C:C	A:G	A:G	C:T	A:A	A:G	A:G	G:T	A:T	T:C	A:G	C:T	A:C	T:C	G:T	C:T	A:T	G:T	G:G	G:T	A:G	C:C	C:T	C:T	G:G	C:C	C:C	T:T	A:T	C:C
375	C:T	G:T	A:G	C:C	A:C	G:T	C:G	A:G	C:T	G:G	T:C	G:A	A:G	A:G	G:T	C:T	A:G	T:T	T:C	T:C	A:G	A:G	C:T	A:T	A:G	A:G	G:T	A:T	T:C	A:G	C:T	A:C	C:C	T:T	C:C	A:T	G:T	G:T	G:T	A:A	C:T	C:T	C:T	G:G	C:C	T:C	T:T	A:T	C:C
376	C:T	T:T	G:G	C:T	C:C	T:T	C:G	A:G	C:T	G:A	T:C	G:A	A:G	A:G	G:T	C:T	A:G	A:A	T:C	C:C	A:G	A:G	C:T	A:T	A:G	A:G	T:T	A:T	T:C	A:G	C:T	A:C	C:C	T:T	C:T	A:T	G:T	G:T	G:T	A:G	C:C	C:T	C:T	G:G	C:C	T:C	C:T	A:T	C:C
377	C:T	T:T	G:G	C:T	A:C	G:G	C:G	A:G	C:T	G:A	T:C	G:A	A:G	A:G	G:T	C:T	A:G	A:A	T:C	C:C	A:G	A:G	C:T	A:T	A:G	A:G	T:T	A:T	T:C	A:G	C:T	A:C	T:C	T:T	C:T	A:T	G:T	G:T	G:T	A:G	C:C	C:T	C:T	G:G	A:C	T:C	C:T	A:T	C:C
378	C:T	G:T	A:G	C:T	C:C	G:T	C:C	A:G	C:T	G:A	T:C	G:G	A:G	A:G	G:T	C:C	A:G	T:T	C:C	C:C	A:G	A:G	C:T	A:A	A:G	A:G	T:T	A:T	T:C	A:G	C:T	A:C	T:C	G:T	C:T	A:A	G:T	G:G	G:T	A:G	C:T	C:C	C:T	G:G	C:C	C:C	T:T	T:T	C:C
379	C:T	G:T	G:G	C:T	C:C	G:T	C:G	A:G	C:T	G:A	C:C	G:A	A:G	A:G	G:T	C:T	A:G	A:A	T:C	C:C	A:G	A:G	C:T	A:T	A:G	A:G	G:T	A:T	T:C	A:G	C:T	A:C	T:C	G:T	C:T	A:A	G:T	G:G	G:T	A:G	C:C	C:T	C:T	G:G	C:C	T:C	C:T	A:T	C:C
380	C:T	T:T	G:G	C:T	C:C	T:T	C:G	A:G	C:T	G:A	C:C	G:A	A:G	A:G	G:G	C:T	A:G	A:A	C:C	C:C	A:G	A:G	C:T	A:T	A:G	A:G	G:T	A:T	C:C	A:G	C:T	A:C	T:C	T:T	C:T	A:A	G:T	G:G	G:G	A:G	C:C	C:T	C:T	G:G	C:C	T:C	C:T	A:T	C:C
381	C:T	G:T	G:G	C:T	C:C	T:T	C:C	A:G	C:T	G:A	T:C	G:G	A:G	A:G	G:T	C:C	A:G	A:T	T:C	C:C	A:G	A:G	C:T	A:T	A:G	A:G	T:T	A:T	T:C	A:G	C:T	A:C	C:C	T:T	C:T	A:T	G:T	G:G	G:T	A:G	C:C	C:T	C:T	G:G	C:C	T:C	C:T	A:T	C:C
382	C:T	G:T	G:G	C:T	C:C	G:T	C:G	A:G	C:T	G:A	C:C	G:A	A:G	A:G	T:T	T:T	A:G	A:A	C:C	C:C	A:G	A:G	C:T	A:T	A:G	A:G	G:T	A:T	T:C	A:G	C:T	A:C	C:C	T:T	C:T	A:A	G:T	G:G	T:T	A:G	C:C	C:T	C:T	G:G	C:C	T:C	T:T	T:T	C:C
383	C:T	T:T	A:G	C:C	A:C	G:T	C:G	A:G	C:T	G:A	T:C	G:A	A:G	A:G	G:T	C:T	A:G	T:T	C:C	C:C	A:G	A:G	C:T	A:A	A:G	A:G	T:T	A:T	T:C	A:G	C:T	A:C	C:C	G:G	C:C	A:T	G:T	G:G	G:T	A:A	C:T	C:T	C:T	G:G	C:C	C:C	T:T	A:T	C:C
384	C:T	T:T	G:G	C:T	C:C	G:T	C:G	A:G	C:T	G:A	T:C	G:A	A:G	A:G	G:G	C:T	A:G	T:T	C:C	C:C	A:G	A:G	C:T	A:T	A:G	A:G	G:T	A:T	T:C	A:G	C:T	A:C	C:C	G:T	C:T	A:T	G:T	G:G	G:G	A:G	C:T	C:T	C:T	G:G	C:C	T:C	C:T	A:T	C:C
385	C:T	G:T	G:G	C:T	C:C	G:T	C:C	A:G	C:T	G:A	T:C	G:G	A:G	A:G	G:T	C:T	A:G	A:A	C:C	C:C	A:G	A:G	C:T	A:A	A:G	A:G	G:T	A:T	T:C	A:G	C:T	A:C	T:C	G:T	C:T	A:T	G:T	G:T	G:T	A:G	C:C	C:T	T:T	G:G	C:C	C:C	T:T	T:T	C:C
386	C:T	G:T	G:G	C:T	C:C	T:T	C:C	A:G	C:T	A:A	C:C	G:G	A:G	A:A	G:T	C:C	A:G	A:T	T:C	C:C	A:G	A:G	C:T	A:T	A:G	A:G	G:T	A:T	T:C	A:G	C:T	A:C	T:C	T:T	C:T	A:A	G:T	G:G	G:T	A:G	C:C	C:T	C:T	G:G	C:C	T:C	C:T	T:T	C:C
387	C:T	G:T	G:G	C:T	C:C	G:T	C:C	A:G	C:T	G:A	T:C	G:G	A:G	A:G	T:T	C:C	A:G	A:A	T:C	C:C	A:G	A:G	C:T	A:T	A:G	A:G	T:T	A:T	T:C	A:G	C:T	A:C	C:C	T:T	C:T	A:T	G:T	G:G	T:T	A:G	C:C	C:T	C:T	G:G	C:C	T:C	T:T	T:T	C:C
388	C:T	G:T	G:G	C:T	C:C	G:T	C:G	A:G	C:T	G:A	T:C	G:A	A:G	A:G	G:T	C:C	A:G	A:A	C:C	C:C	A:G	A:G	C:T	A:A	A:G	A:G	T:T	A:T	T:C	A:G	C:T	A:C	T:C	G:T	C:T	A:A	G:T	G:G	G:T	A:G	C:C	C:T	C:T	G:G	C:C	C:C	T:T	A:T	C:C
389	C:T	G:T	G:G	C:T	C:C	T:T	C:G	A:G	C:T	G:A	T:C	G:A	A:G	A:G	G:T	C:T	A:G	A:A	C:C	C:C	A:G	A:G	C:T	A:T	A:G	A:G	T:T	A:T	T:C	A:G	C:T	A:C	T:C	T:T	C:T	A:T	G:T	G:G	G:T	A:G	C:C	C:T	C:T	G:G	A:C	T:C	T:T	A:T	C:C
390	C:T	G:T	G:G	C:T	C:C	G:T	C:C	A:G	C:T	G:A	C:C	G:G	A:G	A:G	G:T	C:C	A:G	A:A	C:C	C:C	A:G	A:G	C:T	A:T	A:G	A:G	G:T	A:T	T:C	A:G	C:T	A:C	C:C	G:T	C:T	A:T	G:T	G:G	G:T	A:G	C:C	C:T	C:T	G:G	C:C	T:C	C:T	A:T	C:C
391	C:T	T:T	G:G	C:T	A:C	T:T	C:G	A:G	C:T	G:A	T:C	G:A	A:G	A:G	G:T	C:T	A:G	A:A	C:C	C:C	A:G	A:G	C:T	A:A	A:G	A:G	G:T	A:T	T:C	A:G	T:T	A:C	T:C	G:T	C:T	A:T	G:T	G:T	G:T	A:G	C:C	C:T	C:T	G:G	A:C	C:C	C:T	A:T	C:C
392	C:T	T:T	G:G	C:T	C:C	T:T	C:G	A:G	C:T	G:A	C:C	G:A	A:G	A:G	G:T	C:T	A:G	A:A	T:C	T:C	A:G	A:G	C:T	A:T	A:G	A:G	G:T	A:T	C:C	A:G	C:T	A:C	T:C	G:T	C:T	A:A	G:T	G:G	G:T	A:G	C:C	C:T	C:T	G:G	C:C	T:C	C:T	A:T	C:C
393	C:T	G:T	G:G	C:T	C:C	G:T	G:G	A:G	C:T	G:A	C:C	A:A	A:G	G:G	T:T	C:T	A:G	A:A	C:C	C:C	A:G	A:G	C:T	A:A	A:G	A:G	G:T	A:T	T:C	A:G	C:T	A:C	C:C	G:T	C:T	A:A	G:T	G:G	T:T	A:G	C:C	C:C	C:T	G:G	C:C	C:C	T:T	A:T	C:C
394	C:C	T:T	G:G	C:T	A:C	G:T	C:C	A:G	C:T	G:A	C:C	G:G	A:G	A:A	G:T	C:T	A:G	T:T	C:C	C:C	A:G	A:G	C:T	A:A	A:G	A:G	G:T	A:T	T:C	A:G	C:T	A:C	C:C	G:T	C:T	A:A	G:T	G:G	G:T	A:G	C:T	C:T	C:T	G:G	C:C	C:C	T:T	A:T	C:C
395	C:T	G:T	G:G	C:T	C:C	G:G	C:G	A:G	C:T	G:A	C:C	G:A	A:G	A:G	G:T	C:T	A:G	A:A	T:C	T:C	A:G	A:G	C:T	A:T	A:G	A:G	T:T	A:T	T:C	A:G	C:T	A:C	C:C	G:T	C:T	A:A	G:T	G:G	G:T	A:G	C:C	C:T	C:T	G:G	C:C	T:C	C:T	A:T	C:C
396	C:T	G:T	G:G	C:T	C:C	G:T	G:G	A:G	C:T	G:A	C:C	A:A	A:G	A:G	G:T	C:T	A:G	A:A	T:C	C:C	A:G	A:G	C:T	A:T	A:G	A:G	G:T	A:T	T:C	A:G	C:T	A:C	C:C	T:T	C:T	A:T	G:T	G:G	G:T	A:G	C:C	C:T	C:T	G:G	C:C	T:C	C:T	A:T	A:C
397	C:T	G:T	G:G	C:T	C:C	G:T	C:G	A:G	C:T	G:A	C:C	G:A	A:G	A:G	G:T	C:T	A:G	A:A	T:C	T:C	A:G	A:G	C:T	A:T	A:G	A:G	G:T	A:T	T:C	A:G	C:T	A:C	T:C	G:T	C:T	A:A	G:T	G:G	G:T	A:G	C:C	C:T	C:T	G:G	C:C	T:C	C:T	A:T	C:C
398	C:T	T:T	G:G	C:T	A:C	G:T	C:G	A:G	C:T	G:A	T:C	G:A	A:G	A:G	G:T	C:T	A:G	A:A	C:C	C:C	A:G	A:G	C:T	A:T	A:G	A:G	T:T	A:T	C:C	A:G	C:T	A:C	T:C	T:T	C:T	A:T	G:T	G:G	G:T	A:G	C:C	C:T	C:T	G:G	C:C	T:C	C:T	A:T	C:C
399	C:T	G:T	G:G	C:T	C:C	G:T	C:G	A:G	C:T	G:A	C:C	G:A	A:G	A:G	G:T	C:T	A:G	A:A	C:C	C:C	A:G	A:G	C:T	A:A	A:G	A:G	G:T	A:T	T:C	A:G	C:T	A:C	T:C	T:T	C:T	A:A	G:T	G:G	G:T	A:G	C:C	C:T	C:T	G:G	C:C	C:C	T:T	T:T	C:C
400	C:T	T:T	G:G	C:T	A:C	G:G	C:G	A:G	C:T	G:A	T:C	G:G	A:G	A:G	G:T	C:C	A:G	A:A	C:C	C:C	A:G	A:G	C:T	A:A	A:G	A:G	G:T	A:T	T:C	A:G	C:T	A:C	T:C	G:T	C:T	A:T	G:T	G:T	G:T	A:G	C:C	C:T	C:T	G:G	C:C	C:C	C:T	A:T	C:C
401	C:T	T:T	A:G	C:T	A:C	G:T	G:G	A:G	C:T	G:A	T:C	A:A	A:G	G:G	G:T	C:T	A:G	T:T	T:C	C:C	A:G	A:G	C:T	A:T	A:G	A:G	G:T	A:T	C:C	A:G	C:T	A:C	C:C	G:T	C:T	A:T	G:T	G:G	G:T	A:G	C:T	C:T	C:T	G:G	C:C	T:C	C:T	A:T	C:C
402	C:T	T:T	G:G	C:T	A:C	G:G	C:G	A:G	C:T	G:A	T:C	G:G	A:G	A:G	G:T	C:C	A:G	A:A	T:C	C:C	A:G	A:G	C:T	A:T	A:G	A:G	G:T	A:T	C:C	A:G	C:T	A:C	T:C	T:T	C:T	A:T	G:T	G:T	G:T	A:G	C:C	C:T	C:T	G:G	C:C	T:C	T:T	A:T	C:C
403	C:T	G:T	G:G	C:T	C:C	G:T	G:G	A:G	C:T	G:A	T:C	A:A	A:G	G:G	G:T	T:T	A:G	A:A	C:C	C:C	A:G	A:G	C:T	A:A	A:G	A:G	G:T	A:T	T:C	A:G	C:T	A:C	T:C	G:T	C:T	A:T	G:T	G:T	G:T	A:G	C:C	C:T	C:T	G:G	C:C	C:C	T:T	A:T	A:C
404	C:T	G:T	G:G	C:T	C:C	G:T	C:C	A:G	C:T	A:A	T:C	G:G	A:G	A:G	G:G	C:T	A:G	A:T	C:C	C:C	A:G	A:G	C:T	A:T	A:G	A:G	T:T	A:T	T:C	A:G	T:T	A:C	C:C	G:T	C:T	A:T	G:T	G:G	G:G	A:G	C:C	C:T	C:T	G:G	C:C	T:C	C:T	A:T	C:C
405	C:T	G:T	G:G	C:T	C:C	G:T	C:G	A:G	C:T	G:A	C:C	G:A	A:G	A:G	G:T	C:T	A:G	A:A	C:C	C:C	A:G	G:G	C:T	A:A	A:G	A:G	G:T	A:T	T:C	A:G	C:T	A:C	T:C	G:T	C:T	A:A	G:T	G:G	G:T	A:G	C:C	C:T	C:T	G:G	C:C	C:C	T:T	A:T	C:C
406	C:T	G:T	G:G	C:T	C:C	G:T	C:G	A:G	C:T	A:A	C:C	G:A	A:G	A:G	G:G	C:T	A:G	A:T	T:C	T:C	A:G	A:G	C:T	A:T	A:G	A:G	T:T	A:T	T:C	A:G	C:T	A:C	C:C	T:T	C:T	A:A	G:T	G:G	G:G	A:G	C:C	C:T	C:T	G:G	C:C	T:C	C:T	A:T	C:C
407	C:T	G:T	A:G	C:T	C:C	G:T	C:G	A:G	C:T	G:A	C:C	G:A	A:G	A:G	G:T	C:T	A:G	A:A	C:C	C:C	A:G	A:G	C:T	A:A	A:G	A:G	T:T	A:T	T:C	A:G	C:T	A:C	C:C	G:T	C:T	A:A	G:T	G:G	G:T	A:G	C:C	C:T	C:T	G:G	C:C	C:C	T:T	A:T	C:C
408	C:T	G:T	G:G	C:T	C:C	G:T	C:G	A:G	C:T	G:A	T:C	G:A	A:G	A:G	G:T	C:T	A:G	A:A	C:C	C:C	A:G	A:G	C:T	A:A	A:G	A:G	T:T	A:T	T:C	A:G	C:T	A:C	T:C	G:T	C:T	A:T	G:T	G:G	G:T	A:G	C:C	C:T	C:T	G:G	C:C	C:C	T:T	A:T	C:C
409	C:T	G:T	G:G	C:T	C:C	G:T	C:C	A:G	C:T	G:A	T:C	G:G	A:G	A:G	G:G	C:T	A:G	A:A	C:C	C:C	A:G	A:G	C:T	A:A	A:G	A:G	T:T	A:T	T:C	A:G	C:T	A:C	T:C	G:T	C:C	A:T	G:T	G:T	G:G	A:A	C:C	C:T	T:T	G:G	C:C	C:C	T:T	A:T	C:C
410	C:T	T:T	G:G	C:T	A:C	G:G	G:G	A:G	C:T	G:A	T:C	A:A	A:G	G:G	G:T	C:T	A:G	A:A	C:C	C:C	A:G	A:G	C:T	A:A	A:G	A:G	G:T	A:T	T:C	A:G	T:T	A:C	T:C	G:T	C:T	A:T	G:T	G:T	G:T	A:G	C:C	C:T	C:T	G:G	C:C	C:C	T:T	A:T	C:C
411	C:T	G:T	G:G	C:T	C:C	G:G	C:G	A:G	C:T	G:A	T:C	G:A	A:G	A:G	G:T	C:T	A:G	A:A	C:C	C:C	A:G	A:G	C:T	A:A	A:G	A:G	T:T	A:T	T:C	A:G	C:T	A:C	T:C	T:T	C:T	A:T	G:T	G:T	G:T	A:G	C:C	C:T	T:T	G:G	C:C	C:C	T:T	A:T	C:C
412	C:T	G:T	G:G	C:T	C:C	G:T	C:G	A:G	C:T	G:A	C:C	G:A	A:G	A:G	G:T	C:T	A:G	A:A	T:C	T:C	A:G	A:G	C:T	A:T	A:G	A:G	T:T	A:T	T:C	A:G	C:T	A:C	T:C	T:T	C:T	A:T	G:T	G:G	G:T	A:G	C:C	C:T	C:T	G:G	C:C	T:C	T:T	A:T	C:C
413	C:T	T:T	G:G	C:T	A:C	G:T	G:G	A:G	C:T	G:A	T:C	G:A	A:G	A:G	G:T	C:T	A:G	A:A	T:C	C:C	A:G	A:G	C:T	A:T	A:G	A:G	G:T	A:T	C:C	A:G	C:T	A:C	T:C	G:T	C:T	A:T	G:T	G:T	G:T	A:G	C:C	C:T	C:T	G:G	C:C	T:C	T:T	A:T	C:C
414	C:T	G:T	G:G	C:T	C:C	T:T	C:G	A:G	C:T	G:A	T:C	G:A	A:G	A:G	G:T	C:T	A:G	T:T	T:C	C:C	A:G	A:G	C:T	A:T	A:G	A:G	T:T	A:T	T:C	A:G	C:T	A:C	C:C	T:T	C:T	A:T	G:T	G:G	G:T	A:G	C:T	C:T	C:T	G:G	C:C	T:C	C:T	A:T	C:C
415	C:T	G:T	G:G	C:T	C:C	G:T	C:G	A:G	C:T	G:G	C:C	G:A	A:G	A:G	G:G	C:T	A:G	A:T	T:C	C:C	A:G	A:G	C:T	A:T	A:G	A:G	T:T	A:T	T:C	A:G	T:T	A:C	C:C	G:G	C:T	A:A	G:T	G:G	G:G	A:G	C:C	C:T	C:T	G:G	C:C	T:C	C:T	A:T	C:C
416	C:T	G:T	G:G	C:T	C:C	T:T	C:G	A:G	C:T	G:A	C:C	G:A	A:G	A:G	G:T	C:T	A:G	A:A	T:C	T:C	A:G	A:G	C:T	A:T	A:G	A:G	T:T	A:T	T:C	A:G	C:T	A:C	C:C	G:T	C:T	A:A	G:T	G:G	G:T	A:G	C:C	C:T	C:T	G:G	C:C	T:C	C:T	A:T	C:C
417	C:T	T:T	G:G	C:T	C:C	G:T	C:G	A:G	C:T	G:A	C:C	G:A	A:G	A:G	G:T	C:T	A:G	A:A	T:C	C:C	A:G	A:G	C:T	A:T	A:G	A:G	G:T	A:T	C:C	A:G	C:T	A:C	T:C	G:T	C:T	A:A	G:T	G:G	G:T	A:G	C:C	C:T	C:T	G:G	C:C	T:C	C:T	A:T	C:C
418	C:T	G:T	G:G	C:T	C:C	G:T	C:G	A:G	C:T	G:A	C:C	G:A	A:G	A:G	G:T	C:T	A:G	A:A	C:C	C:C	A:G	A:G	C:T	A:A	A:G	A:G	G:T	A:T	T:C	A:G	C:T	A:C	C:C	G:T	C:T	A:A	G:T	G:G	G:T	A:G	C:C	C:T	C:T	G:G	C:C	C:C	T:T	A:A	C:C
419	C:T	G:T	G:G	C:T	A:C	G:G	C:G	A:G	C:T	G:A	T:C	G:A	A:G	A:G	G:T	C:T	A:G	T:T	C:C	C:C	A:G	A:A	C:T	A:T	A:G	A:G	G:T	A:T	T:C	A:G	T:T	A:C	C:C	G:T	C:T	A:T	G:T	G:G	G:T	A:G	T:T	C:T	C:T	G:G	A:C	T:C	T:T	A:T	C:C
420	C:T	T:T	G:G	C:T	C:C	G:T	C:G	A:G	C:T	G:A	T:C	G:A	A:G	A:G	G:T	C:T	A:G	A:A	C:C	C:C	A:G	A:G	C:T	A:T	A:G	A:G	G:T	A:T	T:C	A:G	C:T	A:C	T:C	G:T	C:T	A:A	G:T	G:G	G:T	A:G	C:C	C:C	C:T	G:G	C:C	T:C	C:T	A:T	C:C
421	C:T	T:T	G:G	C:T	A:C	G:T	C:G	A:G	C:T	G:A	C:C	G:A	A:G	A:G	G:T	C:T	A:G	A:A	T:C	C:C	A:G	A:G	C:T	A:T	A:G	A:G	T:T	A:T	C:C	A:G	C:T	A:C	T:C	G:T	C:T	A:A	G:T	G:G	G:T	A:G	C:C	C:T	C:T	G:G	C:C	T:C	C:T	A:T	C:C
422	C:T	G:T	G:G	C:T	C:C	G:T	C:G	A:G	C:T	G:A	T:C	G:A	A:G	A:G	G:T	C:T	A:G	A:A	C:C	C:C	A:G	A:G	C:T	A:A	A:G	A:G	T:T	A:T	T:C	A:G	C:T	A:C	T:C	G:G	C:T	A:T	G:T	G:T	G:T	G:G	C:C	C:T	C:T	G:G	C:C	C:C	T:T	T:T	C:C
423	C:T	G:T	G:G	C:T	A:C	G:T	C:C	A:G	C:T	G:A	C:C	G:A	A:G	A:G	G:T	C:T	A:G	A:A	T:C	C:C	A:G	A:G	C:T	A:A	A:G	A:G	G:T	A:T	T:C	A:G	C:T	A:C	T:C	G:T	C:T	A:A	G:T	G:G	G:T	A:G	C:C	C:T	T:T	G:G	A:C	C:C	T:T	A:T	C:C
425	C:T	T:T	A:G	C:C	C:C	G:T	C:G	A:G	C:T	G:A	C:C	G:A	A:G	A:G	G:T	C:T	A:G	A:T	T:C	T:C	A:G	A:G	C:T	A:T	A:A	G:G	T:T	T:T	T:C	A:G	C:T	A:C	C:C	G:T	C:T	A:A	G:T	G:G	G:T	A:G	C:T	C:T	C:T	G:T	C:C	T:C	C:T	A:T	C:C
427	C:T	G:T	G:G	C:T	C:C	G:G	C:G	A:G	C:T	G:A	T:C	G:A	A:G	A:G	G:T	C:T	A:G	A:A	C:C	C:C	A:G	A:G	C:T	A:A	A:G	A:G	G:T	A:T	T:C	A:G	C:T	A:C	C:C	G:T	C:T	A:T	G:T	G:T	G:T	A:G	C:T	C:T	C:T	G:G	C:C	C:C	T:T	A:T	C:C
428	C:C	T:T	G:G	C:T	A:C	G:T	C:C	A:G	C:T	A:A	C:C	G:G	A:G	A:A	G:T	C:C	A:G	A:T	T:C	C:C	A:G	A:G	C:T	A:T	A:G	A:G	T:T	A:T	T:C	A:G	C:C	A:C	C:C	G:T	C:T	A:A	G:T	G:G	G:T	A:G	C:C	C:T	C:T	G:G	C:C	T:C	C:T	A:T	C:C
429	C:T	G:T	G:G	C:T	C:C	G:G	C:G	A:G	C:T	G:A	T:C	G:A	A:G	A:G	G:G	C:T	A:G	A:T	T:C	C:C	A:G	A:G	C:T	A:T	A:G	A:G	G:T	A:T	T:C	A:G	C:T	A:C	C:C	G:G	C:T	A:T	G:T	G:G	G:G	A:G	C:C	C:T	C:C	G:G	C:C	T:C	C:T	A:T	C:C
431	C:T	G:T	G:G	C:T	C:C	G:T	C:G	A:G	C:T	G:G	T:C	G:A	A:G	A:G	G:T	C:T	A:G	A:T	T:C	C:C	A:G	A:G	C:T	A:T	A:G	A:G	T:T	A:T	T:C	A:G	C:T	A:C	T:C	T:T	C:T	A:T	G:T	G:T	G:T	A:G	C:C	C:T	C:T	G:G	C:C	T:C	C:T	A:T	C:C
432	C:T	T:T	G:G	C:T	C:C	G:T	C:G	A:G	C:T	G:A	T:C	G:A	A:G	G:G	G:T	T:T	A:G	A:A	T:C	C:C	A:G	A:G	C:T	A:A	A:G	A:G	T:T	A:T	T:C	A:G	C:T	A:C	T:C	G:T	C:T	A:T	G:T	G:T	G:T	A:G	C:C	C:T	C:T	G:G	C:C	C:C	T:T	A:T	C:C
433	C:T	G:T	G:G	C:T	C:C	G:T	C:G	A:G	C:T	G:G	C:C	G:A	A:G	A:G	G:T	C:T	A:G	A:A	T:C	C:C	A:G	A:G	C:T	A:T	A:G	A:G	G:T	A:T	T:C	A:G	C:T	A:C	T:C	T:T	C:T	A:A	G:T	G:G	G:T	A:G	C:C	C:T	C:T	G:G	C:C	T:C	T:T	A:T	C:C
434	C:T	G:T	A:G	?:?	A:C	G:T	C:G	A:G	C:T	G:A	T:C	G:A	A:G	A:G	G:G	C:T	A:G	A:A	T:C	C:C	A:G	?:?	C:T	A:T	A:A	G:G	T:T	T:T	T:C	A:G	C:T	A:C	T:C	G:T	C:C	A:A	G:T	G:G	G:G	A:A	C:T	C:T	T:T	G:G	A:C	T:C	T:T	A:T	C:C
435	C:T	G:T	G:G	C:T	A:C	G:G	C:G	A:G	C:T	G:A	T:C	G:A	A:A	A:G	G:T	C:T	A:G	A:A	T:C	C:C	A:G	A:G	C:T	A:T	A:G	A:G	T:T	A:T	T:C	A:G	T:T	A:C	T:C	T:T	C:T	A:T	G:T	G:T	G:T	A:G	C:T	C:T	C:T	G:G	C:C	T:C	C:T	A:T	C:C
436	C:T	T:T	G:G	C:T	A:C	G:T	C:G	A:G	C:T	G:A	T:C	A:A	A:G	A:G	G:T	C:T	A:G	A:A	T:C	C:C	A:G	A:G	C:T	A:T	A:G	A:G	T:T	A:T	T:C	A:G	T:T	A:C	T:C	T:T	C:T	A:T	G:T	G:G	G:T	A:G	C:C	C:T	C:T	G:G	A:C	T:C	C:T	A:T	C:C
437	C:T	G:T	G:G	C:T	C:C	G:T	G:G	A:G	C:T	G:A	T:C	A:A	A:G	G:G	G:G	T:T	A:G	A:A	T:C	C:C	A:G	A:G	C:T	A:T	A:A	A:G	G:T	A:T	T:C	A:G	C:T	A:C	C:C	G:T	C:T	A:T	G:T	G:T	G:G	A:G	C:C	C:T	T:T	G:G	C:C	T:C	T:T	A:T	C:C
438	C:T	G:T	G:G	C:T	C:C	T:T	C:C	A:G	C:T	G:G	C:C	G:G	A:G	A:G	T:T	C:T	A:G	A:T	T:C	C:C	A:G	A:G	C:T	A:T	A:G	A:G	G:T	A:T	T:C	A:G	C:T	A:C	T:C	T:T	C:T	A:A	G:T	G:G	T:T	A:G	C:C	C:T	C:T	G:G	C:C	T:C	C:T	A:T	C:C
439	C:T	T:T	G:G	C:T	C:C	G:G	C:C	A:G	C:T	G:A	C:C	G:G	A:G	A:G	G:T	C:T	G:G	A:A	T:C	C:C	A:G	A:G	C:T	A:T	A:G	A:G	T:T	A:T	C:C	A:G	C:T	A:C	C:C	G:G	C:T	A:T	G:T	G:G	G:T	A:G	C:C	C:T	C:T	G:G	C:C	T:C	C:T	A:T	C:C
440	C:T	G:T	G:G	C:T	A:C	G:T	C:G	A:G	C:T	G:G	T:C	G:A	A:G	A:G	G:T	C:T	A:G	T:T	T:C	C:C	A:G	A:G	C:T	A:T	A:G	A:G	G:T	A:T	T:C	A:G	T:T	A:C	C:C	G:T	C:T	A:T	G:T	G:T	G:T	A:G	C:C	C:T	C:T	G:G	C:C	T:C	C:T	A:T	C:C
441	C:T	G:T	G:G	C:T	C:C	G:G	C:G	A:G	C:T	A:A	C:C	G:A	A:G	A:G	G:T	C:T	A:G	A:A	T:C	C:C	A:G	A:G	C:T	A:T	A:G	A:G	T:T	A:T	T:C	A:G	C:T	A:C	C:C	T:T	C:T	A:A	G:T	G:G	G:T	A:G	C:C	C:T	C:T	G:G	C:C	T:C	C:T	A:T	C:C
442	C:T	G:T	G:G	C:T	C:C	G:T	C:G	A:G	C:T	G:A	C:C	G:A	A:G	A:G	G:T	T:T	A:G	A:A	T:C	T:C	A:G	A:G	C:T	A:A	A:G	A:G	T:T	A:T	T:C	A:G	C:T	A:C	C:C	G:T	C:T	A:A	G:T	G:G	G:T	A:G	C:C	C:T	C:T	G:G	C:C	C:C	T:T	T:T	C:C
443	C:T	T:T	G:G	C:T	C:C	G:T	C:G	A:G	C:T	A:A	T:C	G:A	A:G	A:G	G:T	C:T	A:G	A:A	T:C	C:C	A:G	A:G	C:T	A:T	A:G	A:G	G:T	A:T	C:C	A:G	C:T	A:C	C:C	G:T	C:T	A:T	G:T	G:T	G:T	A:G	C:C	C:T	C:T	G:G	C:C	T:C	C:T	A:T	C:C
444	C:T	G:T	G:G	C:T	C:C	G:T	C:G	A:G	C:T	G:G	T:C	G:A	A:G	A:G	G:T	C:T	A:G	A:T	T:C	T:C	A:G	A:G	C:T	A:T	A:G	A:G	T:T	A:T	T:C	A:G	C:T	A:C	T:C	G:T	C:T	A:T	G:T	G:T	G:T	A:G	C:C	C:T	C:T	G:G	C:C	T:C	C:T	A:T	C:C
445	C:C	G:T	G:G	C:T	A:C	G:T	C:G	A:G	C:T	G:A	C:C	G:A	A:G	A:G	G:T	C:T	A:G	A:A	T:C	T:C	A:G	A:G	C:T	A:T	A:G	A:G	T:T	A:T	T:C	A:G	C:T	A:C	T:C	G:T	T:T	A:A	G:T	G:G	G:T	A:G	C:T	T:T	C:T	G:G	C:C	T:C	C:T	A:T	C:C
446	C:T	G:T	G:G	C:T	C:C	G:T	C:C	A:G	C:T	G:A	T:C	G:G	A:G	A:G	T:T	C:C	A:G	A:A	T:C	C:C	A:G	A:G	C:T	A:T	A:G	A:G	G:T	A:T	T:C	A:G	C:T	A:C	C:C	G:T	C:T	A:T	G:T	G:T	T:T	A:G	C:C	C:T	C:T	G:G	C:C	T:C	T:T	A:T	C:C
447	C:T	G:T	G:G	C:T	C:C	T:T	C:C	A:G	C:T	G:A	T:C	G:G	A:G	A:G	G:T	C:C	A:G	A:A	T:C	T:C	A:G	A:G	C:T	A:T	A:G	A:G	T:T	A:T	T:C	A:G	C:T	A:C	T:C	T:T	C:T	A:T	G:T	G:G	G:T	A:G	C:C	C:T	C:T	G:G	C:C	T:C	T:T	A:T	C:C
448	C:T	T:T	G:G	C:T	C:C	G:T	C:G	A:G	C:T	G:A	C:C	G:A	A:G	A:G	T:T	C:T	A:G	A:A	C:C	C:C	A:G	A:G	C:T	A:A	A:G	A:G	T:T	A:T	C:C	A:G	C:T	A:C	T:C	G:T	C:T	A:A	G:T	G:G	T:T	A:G	C:C	C:T	C:T	G:G	C:C	C:C	T:T	A:T	C:C
449	C:T	T:T	G:G	C:T	C:C	G:G	G:G	A:G	C:T	A:A	T:C	A:A	A:G	G:G	G:G	T:T	A:G	A:T	T:C	C:C	A:G	A:G	C:T	A:T	A:G	A:G	G:T	A:T	T:C	A:G	T:T	A:C	T:C	G:G	C:T	A:T	G:T	G:T	G:G	A:G	C:C	C:T	C:T	G:G	C:C	T:C	C:T	A:T	C:C
450	C:T	G:T	G:G	C:T	C:C	G:T	G:G	A:G	C:T	G:A	T:C	A:A	A:G	G:G	G:T	T:T	A:G	A:A	C:C	C:C	A:G	A:G	C:T	A:A	A:G	A:G	T:T	A:T	T:C	A:G	C:T	A:C	C:C	G:T	T:T	A:T	G:T	G:G	G:T	A:G	C:C	C:T	C:T	G:G	C:C	C:C	T:T	A:T	C:C
451	C:T	G:T	A:G	C:C	C:C	G:T	C:C	A:G	C:T	G:A	T:C	G:G	A:G	A:G	G:T	C:C	A:G	A:A	T:C	T:C	A:G	A:G	C:T	A:T	A:A	A:G	G:T	A:T	T:C	A:G	T:T	A:C	T:C	G:T	C:T	A:T	G:T	G:G	G:T	A:A	C:T	C:T	T:T	G:T	A:C	T:C	C:T	A:T	C:C
452	C:T	G:T	G:G	C:T	C:C	T:T	C:G	A:G	C:T	G:A	C:C	G:A	A:G	A:G	G:T	C:T	A:G	A:A	C:C	C:C	A:G	A:G	C:T	A:A	A:A	A:G	G:T	A:T	T:C	A:G	T:T	A:C	C:C	G:T	C:T	A:A	G:T	G:G	G:T	A:A	C:C	C:T	C:T	G:G	C:C	C:C	T:T	A:T	C:C
453	C:T	G:T	G:G	C:T	C:C	T:T	C:G	A:G	C:T	G:G	C:C	G:A	A:G	A:G	G:T	C:T	A:G	A:T	T:C	C:C	A:G	A:G	C:T	A:T	A:G	A:G	G:T	A:T	T:C	A:G	C:T	A:C	T:C	T:T	C:T	A:T	G:T	G:T	G:T	A:G	C:C	C:T	T:T	G:G	C:C	T:C	C:T	A:T	C:C
454	C:T	T:T	G:G	C:T	C:C	T:T	G:G	A:G	C:T	G:A	T:C	A:A	A:G	G:G	G:T	T:T	A:G	A:A	T:C	C:C	A:G	A:G	C:T	A:T	A:G	A:G	T:T	A:T	T:C	A:G	C:T	A:C	T:C	T:T	C:T	A:T	G:T	G:T	G:T	A:G	C:C	C:T	C:T	G:G	C:C	T:C	T:T	A:T	C:C
455	C:T	T:T	G:G	C:T	C:C	G:T	C:G	A:G	C:T	A:A	C:C	G:A	A:G	A:G	G:T	C:T	A:G	A:T	T:C	C:C	A:G	A:G	C:T	A:T	A:G	A:G	G:T	A:T	C:C	A:G	C:T	A:C	T:C	G:T	C:T	A:A	G:T	G:T	G:T	A:G	C:C	C:T	C:T	G:G	C:C	T:C	C:T	A:T	C:C
456	C:T	G:T	G:G	C:T	C:C	T:T	C:G	A:G	C:T	G:A	T:C	G:A	A:G	A:G	G:T	C:T	A:G	A:A	T:C	C:C	A:G	A:G	C:T	A:T	A:G	A:G	T:T	A:T	T:C	A:G	T:T	A:C	C:C	G:T	C:T	A:A	G:T	G:G	G:T	A:G	C:C	C:T	C:T	G:G	C:C	T:C	C:T	A:T	C:C
457	C:T	G:T	G:G	C:T	C:C	G:T	G:G	A:G	C:T	G:A	T:C	A:A	A:G	G:G	G:T	C:T	A:G	A:A	C:C	C:C	A:G	A:G	C:T	A:T	A:G	A:G	G:T	A:T	T:C	A:G	C:T	A:C	C:C	G:G	C:T	A:T	G:T	G:G	G:T	A:G	C:C	C:T	T:T	G:G	C:C	T:C	C:T	A:T	A:A
458	C:T	T:T	G:G	C:T	C:C	G:T	C:G	A:G	C:T	G:A	T:C	G:A	A:G	A:G	G:T	C:T	A:G	A:A	T:C	T:C	A:G	A:G	C:T	A:T	A:G	A:G	G:T	A:T	C:C	A:G	T:T	A:C	C:C	G:T	C:T	A:T	G:T	G:T	G:T	A:G	C:C	C:T	C:T	G:G	C:C	T:C	C:T	A:T	C:C
459	C:T	G:T	G:G	C:T	C:C	G:T	G:G	A:G	C:T	A:A	T:C	A:A	A:G	G:G	G:T	C:T	A:G	A:T	T:C	T:C	A:G	A:G	C:T	A:T	A:G	A:G	G:T	A:T	T:C	A:G	T:T	A:C	C:C	G:T	C:T	A:A	G:T	G:T	G:T	A:G	C:C	C:T	C:T	G:G	C:C	T:C	C:T	A:T	C:C
460	C:T	T:T	G:G	C:T	C:C	G:T	C:G	A:G	C:T	G:A	C:C	G:A	A:G	A:G	T:T	C:C	A:G	A:A	T:C	C:C	A:G	A:G	C:T	A:T	A:G	A:G	G:T	A:T	C:C	A:G	C:T	A:C	T:C	G:G	C:T	A:A	G:T	G:G	T:T	A:G	C:C	C:T	C:T	G:G	C:C	T:C	C:T	A:T	C:C
[truncated: 43 more columns]
