# Supplementary material for: Allelic Variation in a Cellulose Synthase Gene (PtoCesA4) Associated with Growth and Wood Properties in Populus tomentosa
Source: G3 (Bethesda). 2013 Nov 1;3(11):2069–84. doi: 10.1534/g3.113.007724 (PMC3815066; doi:10.1534/g3.113.007724)
Supplement: Supporting Information [file supp_g3.113.007724_FileS4.xlsx]

## Sheet: File S4
	Lignin content (%)	Holocellulose content (%)	α-cellulose content (%)	Fibre length (mm)	Fiber width (µm)	Microfiber angle (degree)	Tree height (m)	Diameter at breast height (cm)	Stem volume (m3)
1	24.757	81.24	40.105	0.7801	19.0987	17.4238	1.01	1.272	0.000128282
2	24.067	77.598	43.335	0.5693	21.0184	21.3772	1.4	1.415	0.000220045
5	24.668	80.009	41.653	1.032	20.0738	15.049	1.27	1.172	0.000136939
7	24.885	78.565	43.809	1.1115	20.5954	17.4442	1.07	1.353	0.000153762
9	24.544	76.533	36.675	1.1686	21.8317	17.57	2.11	1.976	0.000646734
10	24.285	78.214	36.91	0.8204	19.4558	17.6331	1.1	0.85	6.23879e-05
12	24.021	77.439	35.365	0.694	20.7287	17.256	0.69	1.042	5.88104e-05
14	23.9988	79.243	38.035	1.2796	19.4792	15.776	1.21	1.504	0.000214858
15	24.31	79.904	43.697	1.3059	19.5651	15.796	3.09	3.203	0.00248853
16	24.494	77.549	40.469	0.6917	21.1235	17.9785	0.86	1.431	0.000138244
17	24.177	74.368	43.01	1.0085	21.4777	19.696	1.17	1.37	0.000172384
19	23.7363	78.069	35.326	1.2232	20.4638	17.514	1.91	2.306	0.0007973
21	23.9466	78.053	35.293	0.5832	19.6957	15.263	1.65	1.381	0.000247025
22	23.76	81.581	43.693	0.9105	17.714	16.308	1.75	1.482	0.00030172
24	24.36	73.845	35.319	0.672	21.1036	16.662	0.65	0.953	4.63414e-05
25	24.82	78.128	42.217	0.6721	19.7626	16.035	1.3	1.713	0.000299452
28	23.9529	77.867	33.704	1.379	19.9889	17.346	1.77	1.896	0.000499482
30	24.315	77.976	43.905	0.9412	19.5815	17.5903	1.83	2.054	0.000606068
31	24.721	79.358	43.786	0.9164	19.3338	17.4504	1	1.302	0.000133074
32	24.774	79.863	43.498	1.2911	20.0844	18.219	2.82	2.741	0.00166317
33	23.7651	77.565	37.704	0.9425	20.5534	17.5567	1.23	1.172	0.000132626
34	23.5172	78.027	43.464	0.9117	19.1957	18.174	1.1	1.595	0.000219677
38	24.59	77.369	40.131	0.9549	19.4112	15.643	1.3	1.195	0.00014573
39	24.206	77.328	33.584	0.95	20.3386	17.4731	1.7	1.717	0.000393422
43	24.523	78.585	43.496	1.0716	19.6163	17.8551	1.9	1.412	0.000297367
45	24.419	80.101	38.074	1.342	18.4043	17.6032	1.05	0.842	5.84364e-05
46	24.282	75.024	33.76	1.2789	20.8264	15.776	2.16	2.479	0.00104202
47	24.271	77.436	34.261	1.1823	20.9546	17.178	1	1.349	0.000142854
48	24.779	79.948	36.981	1.3248	18.4511	14.9704	1.61	1.51	0.00028817
49	25.049	76.486	42.091	0.69	19.5629	16.08	2.71	2.222	0.00105033
50	23.857	76.529	42.226	1.327	20.1984	15.024	3.65	2.343	0.00157292
52	24.005	77.709	43.599	1.1999	19.6178	17.857	1.95	2.021	0.000625226
53	24.37	76.539	42.119	1.3511	20.8706	15.142	2.64	2.056	0.000876032
54	24.109	77.999	39.501	1.1694	20.5314	18.2039	2.73	2.403	0.00123748
55	23.8362	79.1	43.452	0.5867	19.2024	18.388	1.85	1.641	0.000391074
57	24.597	78.274	33.845	0.9055	20.2069	16.37	1.07	1.681	0.00023735
58	24.294	78.413	43.76	1.12	21.3527	18.2369	1.4	1.169	0.000150185
59	24.095	78.633	33.979	1.3162	19.7413	15.562	2.4	2.811	0.00148868
60	24.083	78.852	38.01	1.277	20.7336	17.6729	2.35	2.902	0.00155358
61	23.8475	77.53	41.64	0.691	20.7921	17.587	1.6	1.282	0.000206427
62	24.236	79.121	37.826	0.8351	20.1429	16.298	2.1	2.687	0.00119021
63	24.161	77.033	39.626	1.0115	20.9073	17.1778	1.35	2.217	0.000520877
64	24.398	76.657	35.69	0.6506	21.3421	15.231	1.7	1.112	0.000165017
69	24.212	78.519	34.085	0.921	21.477	17.6178	1.22	1.26	0.000152044
70	24.725	75.878	33.778	0.9912	21.7969	17.707	1.71	1.259	0.000212773
71	24.483	78.891	33.519	0.938	18.6176	17.341	2.03	1.472	0.000345288
72	24.03	78.452	35.291	1.0312	19.7668	18.0175	1.68	1.281	0.00021641
73	24.218	78.598	35.491	1.0852	20.5344	15.592	2.11	1.929	0.000616335
76	24.226	78.011	33.843	0.862	19.1939	18.1559	1.7	1.203	0.00019313
79	23.4116	79.168	44.49	0.7634	19.8256	21.4823	1.91	1.868	0.000523187
80	23.7516	76.109	33.981	0.8343	20.5976	17.569	2.19	2.132	0.000781427
81	23.6509	77.806	41.599	1.097	21.2279	17.4878	2.04	1.804	0.000521162
82	23.9447	76.755	43.755	1.2416	21.248	18.1733	1.97	1.71	0.000452197
83	24.327	77.916	34.28	0.7696	19.886	18.359	1.02	1.074	9.23588e-05
84	24.569	79.236	35.383	0.9489	19.452	15.489	0.99	0.853	5.65461e-05
85	24.331	76.952	43.863	1.1151	20.3351	17.6438	3.01	2.597	0.0015936
86	23.8017	78.288	37.632	1.014	19.6686	16.007	2.36	2.032	0.000764943
87	24.497	77.556	42.232	0.516	20.2543	18.087	1.86	1.991	0.000578795
88	23.8882	76.574	37.943	0.7498	20.7916	17.505	1.85	1.658	0.000399218
90	24.698	79.392	38.002	0.5719	19.3557	15.327	3.01	2.717	0.00174428
91	24.633	80.856	42.199	1.3537	19.1829	17.6569	1.85	1.735	0.00043716
93	22.7178	78.063	37.757	1.1987	18.5022	21.746	1.71	1.31	0.000230361
94	22.5211	78.886	43.651	0.9115	18.662	17.226	2.2	2.052	0.000727189
96	21.4194	79.257	43.168	0.5	18.3338	16.912	1.61	1.075	0.000146054
97	24.301	77.993	35.566	0.524	17.4056	18.528	1.59	1.329	0.000220453
99	22.5582	78.932	40.072	0.9282	17.479	22.861	0.59	1.255	7.29473e-05
100	23.6835	78.3	43.783	0.9063	20.2956	15.684	2.43	2.339	0.00104361
101	22.698	78.634	43.661	1.0909	17.9286	18.328	2.59	2.149	0.00093895
102	23.7519	76.968	43.354	1.3527	19.9448	17.6434	2.85	3.006	0.00202159
103	24.71	77.822	41.878	1.0262	19.7536	17.5442	2.12	1.955	0.000636061
104	24.355	79.468	38.04	1.3937	16.8745	21.9767	1.78	1.655	0.000382724
105	24.53	77.087	43.023	0.9379	19.6147	18.951	3.04	3.406	0.00276842
109	24.413	77.099	40.026	0.6813	20.1127	15.849	1.5	1.383	0.000225219
110	24.57	79.332	41.599	1.1778	19.5084	15.716	2.05	1.804	0.000523717
111	24.06	78.287	40.135	1.037	20.3178	18.2806	2.74	2.237	0.00107635
112	22.8736	80.967	43.338	0.5978	17.7934	17.9587	1.51	1.279	0.000193904
113	25.036	79.156	43.402	0.598	18.3369	17.4558	1.3	1.73	0.000305425
114	24.137	81.153	35.995	1.2204	15.6735	18.3598	2.31	2.057	0.000767274
115	24.33	80.214	37.669	1.2326	17.2033	15.198	1.25	1.396	0.000191228
117	26.171	81.048	43.341	0.597	18.8462	15.474	3.71	2.886	0.0024257
118	24.157	79.266	36.822	1.3609	18.1583	18.2355	0.6	1.262	7.50135e-05
120	21.6049	79.828	33.435	0.85	18.6274	21.631	1.84	1.27	0.000232967
121	25.656	80.214	40.068	0.517	15.209	16.032	2.86	2.01	0.000907043
122	25.012	77.653	42.155	1.249	18.4675	17.7149	1.3	1.763	0.000317189
124	26.888	76.425	41.548	0.9019	19.7883	16.688	2.73	3.005	0.00193518
128	23.8254	79.577	42.081	0.8852	17.963	14.9883	2.61	2.373	0.00115373
131	25.722	78.184	43.467	1.2797	19.0109	17.841	2.26	2.507	0.00111503
132	22.5085	79.073	33.606	1.2506	17.7748	17.6106	2.84	2.437	0.00132403
133	23.682	79.367	43.695	1.0978	18.9948	17.5517	2.21	1.764	0.000539833
134	24.564	80.039	43.101	1.2945	16.7913	19.636	2.43	1.91	0.000695893
135	24.673	78.523	35.291	1.0255	17.7744	16.49	2.12	2.126	0.000752198
136	23.5413	76.988	43.389	0.855	17.8485	17.44	1.25	1.154	0.000130675
138	26.003	78.607	38.156	1.2278	18.6373	16.684	2.37	2.711	0.00136734
139	23.8766	82.209	42.1	1.364	15.0789	17.7039	1.01	1.337	0.000141727
140	26.469	80.376	42.218	0.503	15.0087	21.0013	2.86	2.968	0.00197771
143	23.5679	79.924	43.445	0.874	18.7681	17.4293	1.09	0.91	7.08564e-05
144	24.469	72.727	34.218	0.6908	22.4592	17.16	2.32	2.279	0.000945902
145	24.17	78.462	36.899	0.8121	20.59	18.2954	1.37	1.05	0.000118568
147	24.215	78.784	42.243	1.3029	19.7888	17.5739	1.61	1.341	0.000227276
148	24.778	78.499	37.729	0.5507	20.1473	15.805	1.62	2.35	0.000702296
149	24.436	78.04	40.463	1.0864	20.5089	16.565	1.97	1.593	0.000392435
150	24.874	74.718	43.161	1.0214	21.0956	19.387	1.65	1.844	0.000440429
152	24.274	77.196	40.339	0.5896	21.1025	17.919	2.07	2.256	0.000827024
153	23.435	76.97	42.25	1.2599	20.9272	17.4287	2	1.877	0.000553131
155	24.258	77.862	42.229	1.342	19.1892	18.2636	1.16	1.512	0.000208176
156	24.084	77.402	42.266	0.8609	18.8417	17.7462	0.9	1.68	0.000199403
157	24.607	76.813	37.747	0.7294	20.793	16.893	1.7	1.854	0.00045871
158	24.644	77.062	42.252	0.726	20.8036	15.616	2.06	1.519	0.000373123
159	23.6858	77.902	33.873	0.9921	20.0869	17.911	2.45	2.063	0.000818529
160	24.236	81.172	39.628	0.9476	19.9616	21.0907	1.75	2.084	0.000596627
161	24.506	75.519	43.592	1.0992	21.7438	15.444	1.11	1.232	0.000132256
162	23.8191	78.346	36.04	1.3312	18.7803	22.6554	2.07	1.774	0.000511384
163	24.635	78.443	41.535	0.6227	20.291	15.278	1.69	1.71	0.000387926
164	24.383	77.89	37.857	1.2075	20.2313	15.891	1.8	2.14	0.000647097
165	24.198	79.674	38.24	1.061	19.7738	21.2808	2.32	2.386	0.00103681
166	23.9419	78.168	37.783	0.8899	20.0154	15.618	3.31	2.704	0.00189981
167	24.562	78.821	42.113	1.2068	20.1915	17.6094	2.32	2.358	0.00101262
168	24.705	77.407	39.626	0.5419	20.3036	17.6536	3.21	3.047	0.00233948
169	24.479	79.227	41.989	0.801	20.3119	15.062	3.12	2.892	0.00204843
170	24.312	79.33	43.458	1.3665	20.8212	21.5161	2.75	2.345	0.0011871
171	23.7683	77.993	42.185	1.2597	19.2831	15.986	3.32	3.543	0.00327152
172	24.194	79.408	41.765	1.0225	20.3516	15.551	2.84	2.808	0.00175785
173	23.7016	78.158	38.174	1.1563	19.5758	17.8998	2.32	1.938	0.000684014
174	23.0502	78.146	33.535	1.2351	19.9968	15.788	1.91	1.642	0.000404249
175	23.9371	78.706	33.773	0.6588	19.3815	15.469	2.2	2.17	0.000813227
176	23.3158	79.04	36.791	1.0183	19.5946	15.959	1.6	1.521	0.000290568
177	23.9101	77.595	33.666	1.0045	20.9289	15.662	2.52	2.273	0.00102204
178	23.6747	79.403	38.236	1.2597	19.7854	17.3768	2.96	2.185	0.00110934
179	24.591	79.337	41.532	0.9296	19.805	15.814	1.82	1.546	0.000341476
180	24.736	79.019	33.877	0.6246	19.013	16.003	2.14	2.396	0.0009644
181	24.612	78.913	40.415	1.3447	19.8671	18.196	2.06	1.712	0.000473963
182	23.9404	78.057	40.175	0.9198	20.38	17.74	2.98	2.269	0.00120436
183	24.621	79.566	37.744	0.7179	18.6049	17.9084	2.25	3.098	0.00169518
184	24.139	80.984	43.447	0.5233	19.7998	18.2169	2.6	2.803	0.00160357
185	24.003	79.438	36.956	0.7253	20.4266	16.054	2.23	2.017	0.000712174
186	24.219	77.95	37.958	0.8505	20.3946	21.0997	2.61	2.344	0.00112571
188	24.486	78.743	36.879	1.2212	19.69	15.063	3.18	2.121	0.001123
189	22.9332	79.231	33.543	0.8623	19.0339	15.493	1.7	1.1	0.000161475
190	23.7156	78.632	39.71	0.8505	18.3827	16.29	2.35	2.043	0.000769971
191	24.14	80.303	40.099	0.5953	19.5359	17.5876	2.4	1.552	0.0004538
192	24.799	80.382	42.222	0.6497	18.6216	17.3507	2.06	1.873	0.0005673
193	23.7084	79.024	42.142	1.3555	19.1847	18.1909	2.07	1.732	0.000487456
194	22.8955	78.172	33.76	1.3598	19.7484	15.442	1.77	1.502	0.00031346
195	24.635	78.573	42.115	0.6654	19.415	17.6911	2.61	2.432	0.00121182
196	24.082	78.073	38.234	0.6663	20.094	15.085	2.84	2.392	0.00127559
198	24.272	78.566	37.667	0.6236	19.3196	15.389	2.67	2.166	0.000983327
199	23.4997	79.468	34.125	0.8081	17.6741	16.003	0.7	1.279	8.98895e-05
200	22.4288	77.617	44.274	0.9279	19.3565	19.217	2.34	2.012	0.000743604
202	24.093	80.456	42.133	1.2664	17.4193	17.025	3.21	3.083	0.00239509
203	21.9992	79.408	39.408	0.5809	18.762	16.037	0.6	1.014	4.8428e-05
204	23.1956	79.889	43.502	0.7722	17.5224	21.363	1.2	1.247	0.000146482
205	22.3378	75.929	33.593	0.9746	18.4967	19.007	1.1	1.313	0.000148865
206	23.3469	76.987	34.038	0.8535	17.2388	22.099	1.5	1.164	0.000159539
207	24.605	76.028	40.414	1.1834	21.3794	14.9784	1.79	1.3	0.00023747
208	24.181	77.864	33.631	1.079	19.3322	17.678	0.99	0.921	6.5921e-05
209	24.428	75.959	34.252	1.033	21.0907	14.998	2.4	2.65	0.00132304
210	24.159	78.848	43.939	0.7012	19.7167	17.25	1.2	1.415	0.00018861
211	24.519	77.726	35.394	0.8399	20.4659	17.538	1.25	1.617	0.000256566
213	24.815	79.122	33.82	0.585	19.4706	17.9924	3.28	3.216	0.00266303
214	23.4355	78.554	37.751	0.5139	20.2593	21.0277	2.23	1.375	0.000330963
215	24.667	79.806	34.163	0.85	18.8934	16.559	3.49	2.654	0.00192973
216	24.066	79.473	43.698	1.1196	19.7978	18.312	3.18	2.845	0.00202051
217	24.048	78.584	38.186	0.6853	19.0173	22.7447	2.35	2.135	0.000840879
218	23.5772	77.821	43.401	0.789	20.711	20.9856	3.52	3.21	0.00284723
220	24.066	80.409	38.317	0.6272	19.9118	15.179	1.65	1.85	0.000443299
221	24.517	78.726	43.363	0.9398	18.9758	15.398	1.72	1.665	0.000374306
223	24.62	78.695	42.094	0.7544	19.7131	17.5287	2.66	2.096	0.000917347
224	24.271	79.53	43.922	1.3953	19.4591	17.8405	3.3	2.747	0.00195479
225	24.291	79.281	38	1.0257	19.466	17.8304	3.11	1.83	0.000817584
226	23.5012	77.533	37.667	1.0663	19.7789	17.4143	2.32	2.696	0.00132372
227	24.03	79.444	41.572	1.2291	19.0409	17.8622	2.67	1.951	0.000797803
228	26.727	80.486	43.655	0.5415	18.2764	17.5717	3.31	3.036	0.00239498
229	22.3133	78.996	42.175	1.277	19.7556	17.2967	3.5	2.823	0.00218957
230	26.833	81.54	43.461	0.8367	16.3176	18.082	2.45	2.039	0.000799595
231	26.383	78.046	42.965	1.2303	17.1051	17.144	3.7	3.373	0.00330449
232	24.428	80.529	39.553	0.8116	18.9897	15.395	1.81	1.612	0.000369214
233	24.487	76.913	43.145	0.5373	19.9456	18.765	2.62	2.085	0.000894094
235	24.449	78.808	43.546	0.9666	20.504	17.4392	1.71	1.619	0.000351852
236	24.413	78.964	35.294	0.6639	18.8262	17.424	2	1.431	0.000321498
237	24.698	77.37	43.551	0.8252	19.8634	17.7688	1.92	1.71	0.00044072
239	23.6107	77.397	34.213	0.9008	20.902	15.057	1.41	1.905	0.000401679
241	22.6537	78.077	43.524	1.3477	20.801	17.8773	1.97	1.731	0.000463372
242	24.112	80.235	39.446	0.962	20.2595	15.474	1.4	1.294	0.000184021
243	23.3311	80.341	34.039	1.3155	19.0121	17.803	2.56	2.316	0.00107792
246	24.116	78.783	43.863	0.5028	19.7819	17.5145	1.25	0.878	7.5643e-05
247	24.37	77.676	33.846	1.1875	20.5509	16.685	1.12	1.09	0.000104458
248	24.385	77.719	34.131	1.0431	20.1082	15.114	2.08	2.294	0.000859251
249	23.8091	78.917	39.468	1.128	20.3213	17.5461	1.79	1.974	0.000547541
250	23.5564	77.685	43.809	0.8831	21.3061	18.0028	1.81	1.517	0.000326979
251	23.9415	77.507	33.696	0.6917	19.6312	18.0482	1.8	2.392	0.000808471
252	23.9057	78.139	40.425	1.1527	19.0344	21.0943	2.41	2.278	0.000981735
254	24.188	78.25	33.448	0.7366	20.1213	17.6198	3.42	2.812	0.00212288
255	23.6533	77.865	43.43	1.2509	20.3947	17.455	2.55	2.495	0.00124609
256	23.8346	77.81	33.666	0.9755	20.9778	15.237	1.51	1.766	0.000369682
257	24.513	77.553	33.776	0.837	20.3497	17.5153	1.85	1.813	0.00047735
258	24.479	79.205	36.898	1.3658	19.6535	22.1091	1.97	1.614	0.00040285
259	24.656	78.903	35.543	1.193	19.471	17.9112	1.45	1.017	0.000117728
260	24.611	76.199	41.6	0.695	21.0947	15.852	0.61	1.108	5.87867e-05
261	24.898	80.641	43.806	1.3735	17.2665	22.662	2.93	3.649	0.00306256
262	23.2228	78.404	40.271	1.2516	21.4383	21.6368	2.05	1.636	0.000430715
265	24.501	78.319	43.337	1.1624	19.5092	17.8189	2.07	2.704	0.0011881
266	24.728	78.632	35.467	1.1643	20.8972	17.9776	2.99	3.216	0.00242758
267	24.665	79.373	38.041	1.3906	19.4316	17.6944	3.39	1.893	0.00095361
268	24.246	77.95	38.073	1.0765	18.8685	17.4548	3.32	2.853	0.00212134
270	24.546	78.738	43.048	1.2692	19.4258	17.683	2.69	2.859	0.00172604
271	22.4687	80.936	43.67	1.2882	19.5718	17.5399	3.85	3.495	0.00369169
272	22.3283	80.212	42.865	0.7368	19.777	17.8713	2.43	2.135	0.000869504
273	25.772	81.062	43.877	0.7011	16.3896	17.6483	3.19	2.479	0.00153891
274	22.5088	78.143	38.001	0.6282	20.7936	18.2197	2.19	1.381	0.00032787
275	24.345	78.143	33.801	0.7687	20.7293	16.022	3.34	3.068	0.0024679
276	22.8995	80.887	43.53	0.7331	19.5127	17.4354	2.87	2.944	0.00195266
277	23.3343	79.337	40.344	1.234	19.5985	20.9366	1.82	1.395	0.000278029
278	24.119	74.976	44.296	1.0485	20.8077	15.899	1.2	1.246	0.000146247
279	24.752	78.644	33.781	1.0196	20.126	18.581	1.15	1.566	0.000221386
280	24.797	77.245	43.506	0.841	20.2944	21.9089	2.24	2.076	0.000757831
281	24.577	80.936	37.984	1.3762	19.0422	18.299	2.3	1.875	0.000634746
282	23.6544	77.798	42.25	1.3702	19.4514	15.657	2.79	2.428	0.00129113
283	24.092	78.226	43.488	1.2268	20.9083	17.7181	2.07	1.887	0.000578607
284	24.729	79.514	33.745	0.6947	19.2586	15.158	2.4	2.016	0.000765706
285	24.484	80.025	42.313	0.916	19.0324	16.13	2.19	1.907	0.000625195
286	23.9688	79.192	43.96	1.0299	19.082	15.239	3.32	3.355	0.00293355
287	24.6233	79.495	40.145	0.6009	19.8138	17.4334	2.47	1.819	0.000641552
288	23.8342	79.775	33.76	1.3481	18.7247	15.156	1.67	1.327	0.000230849
291	24.6504	77.975	38.01	1.248	17.1275	18.418	0.83	0.792	4.08694e-05
292	24.665	80.885	43.69	1.36	18.6615	18.1086	1.72	1.194	0.000192489
293	24.047	78.283	43.542	1.0531	18.7131	15.884	3.17	1.869	0.000869256
294	23.7948	80.652	38.04	1.1382	20.2258	20.9954	1.31	1.193	0.00014636
296	24.453	78.166	34.203	1.0516	20.5581	17.8876	2.2	2.054	0.000728607
297	23.3284	77.238	42.014	0.94	20.4879	17.6716	2.95	3.524	0.00287583
298	23.8837	77.237	37.87	1.1069	20.5268	20.7792	1.35	1.884	0.000376154
299	24.131	78.207	43.957	1.3052	19.9186	15.215	2.81	2.43	0.00130253
300	23.9191	79.219	40.344	0.8199	20.5672	18.3276	2.35	1.874	0.000647853
301	24.2	79.287	35.52	1.2451	20.4699	17.5072	3.15	2.693	0.0017933
302	24.117	78.328	43.651	1.2104	21.4914	17.2139	2.35	2.675	0.00132003
303	24.559	78.379	38.147	0.6029	19.9547	17.1593	1.95	1.352	0.000279806
304	24.498	77.907	42.23	0.989	19.6745	15.608	2.15	1.48	0.000369685
305	24.591	79.063	40.22	0.8558	20.1638	15.239	1.75	1.336	0.0002452
306	24.739	76.087	43.71	0.5314	20.5219	18.3824	2.75	3.026	0.0019767
307	24.486	80.943	40.047	1.3776	18.3988	15.896	2.82	2.816	0.00175543
308	24.801	79.192	42.082	0.7082	19.4255	16.347	1.85	1.332	0.000257662
310	24.111	77.676	33.655	1.1291	20.5463	17.8798	2.6	1.711	0.000597507
311	23.5419	78.332	38.026	1.2276	20.0907	18.0588	2.76	2.785	0.00168046
312	23.4198	79.602	35.353	1.1248	19.2294	17.5574	3.12	3.713	0.00337656
313	23.7832	79.315	37.519	0.767	20.2776	17.5381	3.41	1.974	0.00104308
314	22.9914	80.135	33.745	1.2527	19.577	15.291	3.27	4.021	0.00415036
315	23.4483	78.47	42.173	0.5812	20.6854	17.1856	2.91	2.222	0.00112785
317	24.716	76.954	41.609	0.9077	20.0526	17.7808	2.47	2.655	0.00136677
319	24.636	78.294	37.624	0.6019	20.5609	17.6882	2.46	2.443	0.00115253
320	24.352	77.052	38.182	1.0855	20.402	20.9225	2.07	1.828	0.000542991
321	23.8834	78.018	37.984	1.2765	20.8573	17.9338	2.86	2.568	0.00148056
322	24.996	78.058	39.672	0.7395	21.1298	17.9771	0.91	0.78	4.34611e-05
323	24.314	71.02	33.832	0.55	23.2782	19.483	1.25	1.569	0.00024156
324	25.906	78.187	44.443	0.518	15.9125	21.476	1.3	1.612	0.000265181
325	24.649	76.889	41.476	1.248	20.7198	15.127	1.85	1.698	0.000418713
326	23.1015	75.996	43.584	1.147	22.1769	18.3596	2.14	2.347	0.000925358
327	23.3536	77.157	43.441	1.3417	20.3262	17.7617	1.35	1.261	0.000168513
328	24.53	75.596	34.21	0.7079	21.5514	15.719	2.09	1.482	0.00036034
329	24.192	79.019	33.735	0.677	20.0642	16.668	2.25	1.406	0.000349159
330	24.325	76.616	33.545	1.395	19.4923	17.237	2.01	1.365	0.000293989
331	23.8305	78.643	38.079	0.7186	19.1272	17.5575	2.85	2.798	0.0017515
332	23.9571	79.712	43.344	0.997	19.4809	18.0984	1.32	1.181	0.000144525
333	24.347	79.434	40.263	0.622	19.8322	17.7174	1.61	1.333	0.000224572
334	24.32	78.925	33.593	0.5028	18.405	17.5587	1.15	0.969	8.47647e-05
336	24.484	76.48	33.939	1.2135	21.1746	15.615	2.37	2.563	0.00122212
337	24.259	76.7	39.652	0.8254	21.3169	17.5108	1.32	0.86	7.66374e-05
339	25.117	76.475	43.433	1.2051	20.0914	17.55	2.61	2.51	0.0012908
340	23.6083	78.21	34.171	0.882	18.9568	17.9283	2.36	1.608	0.00047902
341	24.431	77.621	41.5	0.8467	19.4994	22.674	1.17	1.371	0.000172636
342	24.659	74.57	33.583	0.9722	21.6246	15.423	3.65	3.379	0.00327144
343	24.393	79.517	43.385	1.1302	20.097	21.1807	2.41	2.343	0.00103856
347	24.121	77.732	34.217	1.1782	21.3071	18.0063	1.75	1.734	0.000413053
348	24.395	76.933	37.875	1.2064	20.3828	15.077	2.61	2.899	0.00172189
350	23.4149	78.416	37.705	1.3904	20.4536	16.148	3.02	2.527	0.00151386
351	24.175	77.048	41.978	0.8897	21.5433	17.8097	2.47	2.091	0.000847763
352	23.103	77.955	42.023	1.3105	20.6077	17.8811	2.16	2.243	0.000853065
354	24.513	76.632	37.987	1.2193	19.9301	16.248	2.16	1.88	0.000599293
355	24.005	76.67	33.609	0.5152	20.9288	21.0496	2.21	1.93	0.000646214
356	24.015	79.575	35.296	1.2342	18.8236	17.198	3.46	2.686	0.00195956
357	23.9508	79.78	43.526	1.1906	19.7624	20.882	3.62	3.75	0.00399614
359	23.8958	77.873	42.133	0.9134	20.063	17.7378	2.36	2.524	0.00118021
360	23.7671	78.543	40.25	1.2278	20.6911	21.5347	3.5	3.107	0.00265229
361	24.564	78.944	42.998	1.0186	18.7158	17.4246	2.12	3.556	0.0021044
362	23.6711	79.704	43.39	0.8497	19.1329	17.7299	2.55	2.198	0.000967086
363	23.8676	80.083	43.52	0.6275	19.4734	15.278	1.87	2.473	0.000897758
364	23.9407	76.409	39.527	1.2429	21.3163	17.149	2.56	2.529	0.00128531
365	24.128	79.934	37.994	0.7023	18.7292	18.3682	3.08	4.049	0.00396384
366	24.535	79.722	42.199	0.734	19.3179	15.167	3.04	3.001	0.00214919
367	24.318	77.914	42.118	1.0583	20.6386	15.603	1.7	1.334	0.000237482
368	23.7241	77.025	40.222	0.7212	20.1653	20.8845	3.09	2.511	0.0015294
369	24.214	75.115	37.64	0.8838	21.957	17.832	1.02	1.014	8.23277e-05
371	24.5	76.246	35.306	0.6618	21.4605	16.111	3.22	2.701	0.00184406
373	24.363	79.424	41.781	0.521	19.8764	17.7675	3.33	3.572	0.00333531
374	24.771	79.4	40.426	1.1554	18.931	15.641	2.83	2.467	0.00135206
375	24.779	79.148	37.968	0.6592	19.4309	17.6679	3.04	3.207	0.00245438
376	22.6212	81.117	38.267	1.3452	17.6412	18.669	2.23	2.317	0.000939781
377	23.3486	78.252	42.288	1.2307	17.7898	22.076	2.51	1.972	0.000766227
378	23.4234	80.811	42.274	1.3266	18.137	18.589	3.49	2.874	0.00226292
379	25.185	81.262	36.882	0.8618	16.5347	18.762	1.54	1.382	0.000230891
380	21.8134	77.459	37.824	0.9276	19.1087	22.133	2.22	1.543	0.000414911
381	23.4725	77.294	35.397	0.772	20.4577	15.6	1.65	1.943	0.000488989
382	23.7912	79.559	33.666	0.6041	19.9473	17.9022	1.59	1.331	0.000221117
383	24.387	78.843	40.183	1.1186	20.0266	18.0766	1.87	1.298	0.000247321
384	24.469	79.93	40.361	0.9494	19.6321	22.7105	1.14	1.339	0.000160449
385	25.001	77.002	34.129	0.6282	18.787	15.384	2.1	2.039	0.000685367
386	24.688	77.776	40.077	1.1808	20.1988	15.794	2.25	2.198	0.000853311
389	23.8218	77.489	38.34	0.7997	20.2203	17.8349	2.35	1.444	0.000384655
390	24.491	76.966	34.004	1.2994	20.6503	18.2397	1.84	1.737	0.0004358
391	24.163	78.161	33.943	1.2066	19.8142	15.045	1.8	1.255	0.000222551
392	24.317	80.345	42.138	1.1831	20.4043	18.1647	0.79	0.958	5.69151e-05
393	24.014	78.681	42.156	1.2325	20.083	17.3664	2.59	2.434	0.00120451
394	24.431	79.89	43.403	1.0518	19.7628	17.254	2.94	2.488	0.00142862
395	23.9205	78.014	38.162	0.6867	21.0881	20.8595	1.29	1.303	0.000171929
396	24.192	77.181	35.693	1.227	21.8475	18.0949	2.61	2.404	0.00118407
397	24.356	80.354	40.115	0.5996	18.9207	17.1314	1.68	1.476	0.000287311
398	23.4169	79.844	33.79	0.7413	18.3259	16.44	2.25	2.38	0.00100047
400	25.024	78.844	43.825	0.856	19.105	16.645	2.56	2.17	0.000946301
401	24.24	79.941	39.416	0.9172	18.9571	18.1795	3.3	3.303	0.00282619
402	23.6722	79.055	42.113	0.619	20.1132	22.6588	1.5	1.125	0.000149027
404	24.512	76.853	34.224	0.9338	19.891	17.305	3.14	2.663	0.001748
405	23.3012	78.855	37.95	1.2466	20.1023	17.5777	2.23	1.702	0.0005071
406	25.078	80.186	42.102	1.3133	18.9744	18.1663	2.19	1.294	0.000287861
407	24.286	77.262	42.195	1.0315	20.8867	17.7475	3.05	2.714	0.00176356
408	23.6741	78.569	39.681	0.9892	19.8163	21.0475	3.15	3.332	0.0027453
409	24.599	77.616	37.663	1.273	20.5646	17.406	1	1.334	0.000139695
410	24.917	76.531	34.153	1.3716	21.4081	17.039	2.93	3.365	0.0026044
411	24.081	80.247	37.526	0.8873	19.5899	18.1863	2.43	1.713	0.000559746
412	24.641	74.482	33.773	0.8276	21.5192	17.424	3.15	3.495	0.00302047
413	24.264	76.221	37.572	0.8418	21.9654	17.4956	3.4	2.812	0.00211047
414	24.264	78.35	36.873	0.6505	19.6506	16.247	2.14	2.378	0.000949964
415	24.105	80.353	36.938	1.2995	19.1244	21.4865	1.67	2.056	0.000554156
416	24.358	77.474	42.159	0.9626	19.4619	17.8239	2.15	1.835	0.000568303
417	24.739	77.611	40.245	0.5486	20.8733	17.4881	2.43	2.181	0.000907376
418	23.8379	79.183	41.495	1.3944	20.3202	17.5384	2.41	1.96	0.000726773
419	23.5269	77.339	40.472	0.8428	20.4447	17.8378	1.35	0.75	5.96109e-05
420	23.2632	78.561	37.944	0.9611	19.9764	17.5387	2.51	1.574	0.000488149
421	25.974	80.723	37.808	0.9173	16.9402	15.043	2.04	1.533	0.000376343
422	24.692	79.092	42.252	0.6908	20.2347	18.0656	1.83	1.166	0.000195307
423	26.209	79.536	43.837	1.1523	17.1971	17.934	1.61	1.255	0.00019906
424	26.552	79.448	44.491	0.7404	16.3751	18.171	1.27	1.427	0.000203012
425	26.587	80.434	39.552	1.1076	18.0873	15.775	3	2.021	0.000961886
426	26.022	77.74	40.449	0.7763	17.4546	16.698	1.97	1.724	0.000459632
427	23.5141	78.543	40.238	0.8485	20.3278	16.448	2.48	2.035	0.000806214
428	26.384	81.395	42.863	0.6066	15.7162	17.4446	2.22	2.319	0.000937182
429	25.35	79.737	43.995	1.1134	17.1168	15.421	2.26	2.188	0.000849323
430	24.44	79.041	36.937	1.038	19.6799	15.326	2.32	2.477	0.0011174
431	23.6005	77.873	43.524	0.6245	20.1094	18.1231	2.76	2.059	0.000918526
432	24.474	79.137	34.147	1.391	19.6715	17.927	1.25	1.002	9.85179e-05
434	24.667	76.645	43.375	0.8357	20.6457	17.5761	4.11	4.304	0.00597662
435	23.6804	78.45	39.734	0.9658	20.285	17.3849	2.44	2.1	0.000844691
436	24.599	76.295	40.449	0.6388	20.6793	17.6936	1.9	1.56	0.000362971
437	24.059	76.89	36.845	0.8681	20.0387	17.5491	2.79	2.48	0.00134703
438	22.9752	75.484	36.826	1.0058	20.7703	15.768	3.42	2.98	0.00238412
440	23.7185	79.049	39.44	0.6572	20.3258	17.7408	2.82	2.94	0.00191343
442	24.146	77.12	42.304	0.9873	21.2116	17.7452	1.36	1.573	0.000264159
443	24.352	76.111	42.201	1.138	22.003	15.656	2.75	3.032	0.00198454
444	23.6165	77.037	40.33	0.7411	18.7622	15.234	2.91	2.219	0.00112481
445	26.576	80.952	43.576	1.3085	17.3016	15.727	2.75	2.522	0.00137307
447	24.387	79.101	43.418	0.635	18.8545	21.5889	1.08	0.909	7.00521e-05
448	24.59	78.013	35.548	0.8029	19.7114	18.643	2.67	3.01	0.00189895
449	26.75	80.507	42.729	1.3832	15.6426	19.105	2.25	1.777	0.000557734
450	24.701	77.767	36.811	1.2585	19.3828	15.158	2.8	2.947	0.00190892
451	24.254	79.827	43.449	1.108	19.747	20.9017	0.75	0.772	3.50886e-05
452	24.467	76.875	33.731	0.9288	19.7775	16.512	2.2	2.565	0.00113623
454	23.9815	77.534	37.73	0.6007	21.0104	21.0307	1.85	1.701	0.000420194
455	24.275	76.604	43.238	1.1061	20.9043	18.24	1.57	1.359	0.000227619
456	24.862	77.611	42.131	0.9496	19.0557	17.6018	2.63	2.299	0.0010912
457	22.9189	77.939	43.454	1.3846	20.5956	17.158	1.75	2.176	0.000650467
458	23.0755	79.193	34.05	0.6789	19.1331	15.618	1.95	1.502	0.000345338
459	24.343	78.107	33.792	1.2949	20.2113	17.1957	3.22	2.775	0.00194649
460	24.552	80.18	37.675	1.3386	20.0342	21.0087	2.65	1.855	0.000715819
462	23.8771	78.379	41.57	1.3073	19.7972	15.123	1.98	1.32	0.000270821
463	24.888	77.159	33.437	1.0375	19.6173	17.6516	2.3	2.399	0.0010391
464	23.9426	77.04	40.074	0.8741	20.0574	17.9868	2.4	2.074	0.000810398
465	23.9014	80.735	37.711	0.6581	17.4799	18.0817	2.35	2.393	0.00105639
466	23.8421	77.208	42.206	1.0337	19.8848	17.645	1.69	1.916	0.000487021
467	24.391	78.321	42.309	1.1423	20.0125	18.1748	2.17	2.017	0.000693013
469	24.3	77.283	40.027	1.238	19.5066	17.9302	1.91	1.279	0.00024527
470	24.65	77.214	35.998	1.0509	20.8402	17.889	3	2.278	0.00122208
471	24.309	80.025	42.079	1.1283	19.9525	15.45	2.95	1.312	0.00039862
472	24.658	81.551	42.19	1.1796	18.4612	17.8601	4	3.895	0.0047637
473	23.6856	79.247	43.923	0.9862	20.2072	15.168	2.21	1.552	0.000417874
474	23.8889	76.046	34.225	0.898	21.1996	17.185	2.75	2.635	0.00149887
475	24.036	78.145	43.48	0.6482	20.9582	17.8351	0.49	0.946	3.44229e-05
476	24.504	77.67	34.147	1.3559	20.4093	18.386	1.75	1.569	0.000338184
477	24.157	78.923	41.594	1.1635	19.4143	15.131	3.4	3.565	0.00339209
478	23.7587	78.573	40.076	1.304	20.2821	17.4162	2.62	2.022	0.000840879
479	24.219	78.142	43.688	0.8881	20.4375	17.051	1.78	1.376	0.000264561
480	24.759	77.426	40.237	0.991	20.3528	17.5408	3.34	4.099	0.00440526
481	23.4534	80.762	41.561	0.7933	19.8112	18.0557	2.29	1.46	0.000383187
483	24.405	79.378	43.913	1.366	19.8711	16.313	2.61	2.036	0.000849309
484	23.504	77.794	35.593	1.3638	20.0406	18.229	3.11	2.615	0.00166945
485	24.784	79.786	38.373	1.174	19.2126	18.2831	2.2	2.173	0.000815477
486	24.446	79.144	43.481	1.14	18.696	17.4621	1.85	1.227	0.00021864
487	24.479	76.269	42.142	0.5382	20.3869	15.082	1.3	2.466	0.000620582
488	24.218	78.936	33.463	0.8284	19.4572	16.941	1.85	1.852	0.000498108
489	23.3017	77.827	43.379	1.0354	20.9303	15.585	2.99	2.835	0.00188646
490	23.8118	78.914	40.379	0.5156	20.176	21.0069	1.86	1.285	0.000241095
491	25.22	78.713	39.603	0.9862	17.4948	15.303	1.35	0.913	8.83375e-05
492	24.064	76.712	33.838	1.0267	20.7622	17.1838	2.25	1.749	0.000540296
493	24.127	82.119	43.541	1.0315	16.3929	17.7461	2.1	1.723	0.000489395
494	24.516	78.067	38.053	1.1575	19.8589	16.105	2.2	2.433	0.0010223
495	24.367	80.571	38.188	1.0333	19.6928	20.9402	2.27	1.955	0.000681066
496	23.865	75.472	40.257	1.2733	21.7089	17.8025	1.71	1.223	0.000200779
497	24.459	79.395	38.32	0.5532	18.9826	17.7803	1.89	1.33	0.000262443
498	24.849	79.344	43.64	0.8951	19.0661	18.2761	0.81	0.781	3.87844e-05
499	24.67	77.675	42.177	1.1367	21.2393	17.8188	1.95	2.081	0.000662901
500	24.318	80.249	38.079	0.9171	16.5163	18.076	1.69	2.548	0.000861302
501	24.645	79.607	35.658	0.5755	19.4058	18.1374	2.32	2.255	0.000926085
502	23.7025	79.913	42.266	1.3935	20.5819	15.028	1.01	1.193	0.000112842
503	24.866	78.881	35.345	0.5982	19.7972	16.16	1.42	1.372	0.000209829
506	23.9107	79.392	42.282	0.5428	19.1445	17.6301	0.79	1.033	6.61755e-05
507	24.066	75.14	43.62	1.2294	21.2696	17.701	2.04	2.304	0.00085009
508	24.661	77.559	43.334	0.7222	20.6555	15.647	2.69	2.155	0.000980656
509	24.343	79.252	37.806	1.2501	19.7045	18.3055	2.83	2.56	0.00145592
510	24.388	79.067	42.129	1.307	20.1838	21.0249	1.3	1.629	0.000270804
511	23.6829	76.745	42.112	1.2479	20.0357	17.6257	1.35	1.649	0.000288167
512	25.116	71.897	33.913	0.882	21.142	18.562	1.8	1.677	0.000397382
513	23.9307	78.035	36.92	0.5554	20.0427	17.7445	3.15	2.916	0.00210259
515	23.7091	79.709	41.902	1.2773	20.0816	17.2678	3.61	2.85	0.00230179
516	24.464	78.568	42.208	0.5935	20.06	15.74	3.57	2.676	0.00200683
517	24.231	78.487	42.19	0.552	19.7129	21.6192	1.3	1.369	0.000191258
519	24.314	81.53	43.55	1.2153	18.505	18.1077	3.33	2.498	0.00163117
520	24.175	79.423	41.636	0.6309	19.8272	15.226	2.22	2.353	0.000964865
521	24.307	78.888	41.489	0.5758	20.1887	17.7118	1.8	1.567	0.000346961
522	24.669	77.528	42.231	0.792	20.6578	15.812	1.05	1.103	0.000100279
523	24.832	74.616	35.623	0.501	23.1678	16.285	1.65	1.11	0.000159588
524	24.365	75.462	34.189	1.1663	21.2284	16.998	1.71	1.623	0.000353592
525	24.253	76.566	33.684	0.679	19.9814	16.238	2.81	2.132	0.00100265
526	23.8291	77.863	39.492	1.092	21.2791	21.086	3.7	3.077	0.00274996
527	24.929	81.727	41.65	0.9961	18.0389	20.8948	3.32	2.444	0.00155672
528	24.483	78.22	42.094	1.0769	19.4166	18.2418	2.7	2.186	0.00101282
529	23.8483	78.332	40.377	1.006	21.1591	17.7568	3.11	2.84	0.0019691
530	23.5565	79.357	41.619	0.645	20.0255	21.0028	2.37	1.916	0.000682982
531	24.093	79.998	43.432	0.954	19.4923	17.7337	3.02	2.791	0.0018467
532	23.4489	77.975	38.004	1.379	19.8789	17.6563	2.23	1.699	0.000505314
533	24.665	77.207	42.178	1.0758	19.6856	19.299	2.34	2.203	0.000891486
534	24.288	77.976	43.391	0.8104	19.7653	17.7051	3.09	2.66	0.00171629
536	24.087	80.377	37.553	0.9783	19.4904	17.5387	2.7	2.81	0.00167358
537	23.4664	79.546	43.328	1.3872	19.7815	21.603	2.18	1.97	0.000664138
538	24.824	80.188	43.916	0.8159	19.0474	15.957	2.08	1.81	0.000534922
539	24.628	74.455	43.653	0.6974	21.2162	16.135	1.87	1.525	0.00034139
540	24.191	77.732	34.227	0.5852	21.1038	17.9156	1.69	1.28	0.000217358
542	24.633	78.307	33.598	0.9247	20.2408	15.052	2.88	2.944	0.00195947
543	23.5863	79.339	43.801	1.382	19.4955	18.164	1.6	1.383	0.000240234
544	24.561	75.634	34.007	0.7565	20.0161	16.043	1.27	1.127	0.000126626
546	25.108	76.467	43.365	1.3453	18.5505	18.418	2.44	2.012	0.000775382
547	26.523	80.578	43.394	0.5748	17.3851	16.532	0.6	0.818	3.15157e-05
549	24.878	79.879	40.044	0.6915	16.6064	16.903	2.07	1.742	0.000493101
550	22.3085	77.014	40.367	0.9806	20.6962	17.697	3.28	2.763	0.00196565
551	22.102	79.221	37.82	0.8389	20.0243	15.338	2.41	1.773	0.000594709
552	26.475	80.417	40.089	0.9999	17.6172	15.53	2.81	2.433	0.00130575
554	25.956	80.738	42.104	0.6012	17.97	17.9319	2.31	2.809	0.00143082
555	25.34	79.618	44.159	1.0278	18.0669	15.368	3.04	3.571	0.00304315
556	25.9	80.575	43.817	0.7674	17.8592	18.0958	2.86	2.349	0.0012388
558	26.272	81.359	44.582	0.9904	15.5198	16.41	2.32	1.895	0.000653997
559	26.737	79.352	41.744	0.8389	17.3616	16.856	3.41	3.019	0.00243978
560	23.9047	79.36	40.048	1.0986	20.1066	21.2982	2.39	1.562	0.000457751
562	23.6967	78.147	40.089	0.5341	19.942	20.7752	3.28	2.553	0.00167821
563	23.5588	78.155	37.746	0.7935	19.9507	15.177	2.75	2.073	0.000927686
564	23.3934	76.607	37.663	0.7026	19.6313	15.509	3.09	2.688	0.00175262
565	23.701	77.159	34.218	1.1769	20.5536	15.133	3.19	2.359	0.00139353
566	24.542	78.605	42.097	0.6903	19.5248	17.3488	2.67	1.908	0.000763023
567	26.637	80.485	44.148	1.3357	16.4896	14.9859	2.31	2.111	0.000808087
568	22.7122	79.805	39.401	1.0834	19.0545	18.0025	3.85	3.403	0.00349989
569	23.5116	79.342	37.854	1.1978	19.83	15.682	2.84	2.508	0.00140231
570	22.2581	79.867	38.22	0.9901	20.1341	17.6665	1.91	1.607	0.000387199
571	22.8584	77.464	34.218	1.2736	20.4021	16.672	2.86	2.443	0.00133993
572	25.913	79.516	43.653	0.9873	17.4694	15.389	3.15	2.797	0.00193448
573	23.6889	78.127	40.134	1.3317	20.6839	17.6685	2.84	2.584	0.00148858
574	23.8719	79.12	38.08	0.6888	19.8214	17.4342	2.7	2.237	0.00106063
576	24.27	78.033	37.733	1.3138	20.1865	17.5406	1.61	1.19	0.000178974
577	24.224	79.131	43.129	1.1281	20.5045	16.489	2.4	1.789	0.000602978
578	23.7609	78.403	33.771	0.9263	20.5282	17.6618	3.44	3.17	0.0027136
579	24.028	76.49	42.095	0.9932	21.6311	17.467	3.4	2.952	0.00232585
580	23.5492	78.651	42.238	0.761	19.8955	17.905	2.52	2.152	0.000916125
581	23.5689	76.314	34.078	0.8751	20.9803	17.612	2.48	1.535	0.00045871
582	24.282	76.312	43.403	0.5239	19.7292	18.128	2.67	1.565	0.000513345
583	23.0531	78.328	33.834	0.7301	20.9818	14.9614	2.48	2.112	0.000868379
584	24.564	78.315	39.392	1.1708	18.0454	17.941	0.82	1.584	0.000161508
586	26.457	79.746	43.891	0.954	16.7322	17.825	1.4	1.284	0.000181187
587	22.6711	79.364	43.399	1.1784	18.9937	21.015	1.81	1.618	0.000371968
589	22.1857	79.272	43.589	1.0688	17.3985	19.193	2.3	2.008	0.000727989
590	23.3849	79.587	43.925	1.3215	17.6496	16.024	1.55	1.043	0.000132364
591	22.8998	78.488	43.68	1.1492	18.7891	20.164	2.55	2.685	0.00144311
592	24.572	81.075	43.367	1.0506	16.1159	15.187	1.41	1.545	0.000264208
593	25.872	79.312	41.854	1.3194	18.4276	16.945	2.52	2.489	0.00122552
594	23.5655	79.387	35.343	1.3479	16.6847	17.5244	1.4	1.33	0.000194402
595	24.452	77.825	39.725	0.5833	19.2918	17.7722	2.53	2.608	0.00135084
597	23.9596	78.752	42.175	1.2666	19.5259	16.565	2.6	2.446	0.00122111
598	24.518	78.579	43.327	0.8372	19.0088	14.9727	1.32	1.037	0.00011143
599	24.268	79.457	38.162	1.1446	20.8391	17.5007	2.1	1.843	0.000559938
600	24.222	78.542	40.272	0.501	20.4444	17.3785	2.9	1.926	0.000844462
601	26.314	80.531	41.584	1.0644	16.595	17.7076	3.27	3.007	0.00232105
602	26.282	81.104	34.05	1.34	16.8542	17.9528	0.69	0.687	2.55642e-05
603	25.711	81.236	43.477	1.1671	16.6732	18.3171	1.91	1.794	0.000482556
604	24.046	81.179	40.195	0.8914	17.2283	16.677	0.78	1.282	0.000100633
605	25.045	75.418	35.414	0.7359	21.8606	17.944	3.17	2.084	0.00108075
606	25.593	79.493	42.308	0.9874	16.0361	16.229	1.01	0.784	4.8733e-05
607	26.625	79.764	43.416	0.8741	17.8785	17.5054	1.65	1.371	0.000243461
608	21.6529	79.969	34.19	1.016	15.9421	15.272	2.12	1.413	0.000332269
609	22.0661	78.631	43.773	0.9653	18.093	21.227	2.12	2.433	0.000985121
610	21.5489	79.933	33.73	1.39	19.093	15.652	2.84	2.934	0.00191915
611	23.4382	80.157	43.831	1.137	18.0812	17.454	3.06	3.216	0.00248441
612	25.705	80.817	39.459	0.5497	17.3577	17.9513	1.89	1.92	0.000546933
613	26.497	81.901	43.859	1.2333	16.3345	17.5224	2.18	1.53	0.000400598
614	24.888	83.187	44.22	0.9577	14.167	21.3159	3.32	2.93	0.0022374
615	22.0891	80.471	42.157	1.3494	16.9101	15.947	2.65	1.897	0.000748601
616	23.9104	79.401	34.016	1.3281	17.3868	17.805	3.03	2.783	0.00184221
617	25.515	78.687	37.97	0.8655	17.6072	15.426	2.7	3.182	0.00214602
618	25.959	80.171	42.116	0.9489	15.8516	17.5042	2.92	2.614	0.00156626
619	23.7996	79.675	43.477	1.0136	19.5175	17.9186	2.12	1.446	0.00034797
620	24.248	79.704	37.819	0.5893	19.0487	22.7242	3.5	2.964	0.00241376
621	23.7984	76.215	41.671	0.6892	20.9917	17.6302	2.75	2.196	0.00104104
622	24.387	76.618	43.625	1.3574	20.8173	17.3543	3.44	2.226	0.00133807
623	24.278	79.843	39.719	0.7037	18.7491	21.0862	2.85	2.424	0.00131456
624	24.022	77.957	37.576	1.3673	19.7887	17.9034	2.82	1.986	0.000873127
625	26.391	81.035	44.46	1.0146	16.7404	17.8296	2.56	2.598	0.0013564
626	26.231	80.325	41.651	1.332	17.0211	16.853	2.7	1.767	0.000661769
627	25.868	80.266	42.037	0.8998	15.9772	16.173	1.8	1.309	0.000242115
628	23.2844	78.608	38.284	1.34	19.4308	15.899	3.2	3.127	0.00245627
629	22.5691	79.704	40.026	0.5366	18.8671	17.455	2.63	2.718	0.00152519
630	24.524	81.17	41.822	0.5916	18.0266	17.9052	2.01	2.094	0.000691861
631	25.285	81.387	42.273	0.608	15.6537	15.175	1.7	1.408	0.00026456
632	26.699	79.09	43.779	1.0702	15.7878	17.64	1.34	0.66	4.58208e-05
633	24.5	79.703	43.709	1.0992	19.9961	18.1381	2.2	1.273	0.000279865
634	23.9967	78.747	33.783	0.5709	18.8547	22.7373	2.24	1.929	0.000654308
635	24.173	77.666	42.119	0.9636	20.7338	18.1559	1.39	1.934	0.000408129
636	24.232	77.355	33.91	0.888	20.8245	17.8111	0.81	1.48	0.000139277
637	24.503	76.078	35.505	1.0401	21.479	17.8494	1.15	0.86	6.67674e-05
638	24.779	75.66	43.622	0.97	20.3026	21.362	2.22	1.825	0.000580428
639	23.6003	80.402	33.918	0.7436	19.4916	17.663	1.73	1.279	0.000222155
640	24.497	79.283	42.208	0.6132	19.9655	18.2226	2.36	1.347	0.000336137
641	24.757	78.074	40.325	0.9629	20.1296	17.6227	1.8	1.491	0.000314121
642	24.522	80.586	43.519	0.8294	19.9146	18.2587	2.21	2.227	0.000860404
643	24.095	78.362	42.273	1.2979	21.3415	17.2569	1.86	1.877	0.000514412
644	24.278	78.864	43.642	1.0808	18.6773	16.257	3.37	2.55	0.0017202
645	24.671	81.428	40.388	1.1512	19.0051	15.56	2.5	2.969	0.00172994
647	24.543	79.439	41.81	1.258	19.5072	17.5472	2.61	2.87	0.00168762
649	24.588	79.269	42.174	1.0682	20.5792	17.3735	3.02	2.861	0.00194049
650	24.6342	78.525	43.489	1.2268	19.619	17.7816	3.2	2.108	0.00111625
651	24.159	81.519	36.852	1.177	19.2227	18.3737	1.75	1.116	0.000171095
652	24.125	78.004	33.437	1.251	17.6272	19.967	1.5	1.102	0.000142996
653	21.7146	77.06	42.255	0.984	20.422	20.503	2.62	2.403	0.00118762
654	23.7231	78.301	36.724	0.9323	18.8348	17.8253	2.67	2.455	0.00126323
655	24.03	79.591	37.841	1.2247	19.1271	15.759	2.25	2.07	0.00075682
656	24.408	78.52	43.513	1.1112	20.249	17.6854	2.66	1.432	0.000428191
657	23.1042	77.624	43.661	0.8193	20.4842	17.718	2.35	1.996	0.000734951
658	23.5363	77.91	43.714	0.9569	20.0088	17.8559	2.32	1.615	0.00047501
659	24.023	78.008	43.502	1.2357	20.1816	15.18	3.33	2.172	0.0012332
660	24.321	81.02	40.435	1.0921	19.6538	15.468	2.7	3.107	0.00204605
661	24.115	79.663	40.156	1.1242	19.5869	17.8857	2.89	1.968	0.000878654
662	24.458	77.494	36.88	0.8699	19.7473	17.6511	2.73	2.708	0.00157156
663	22.4277	80.763	43.547	1.3394	17.679	17.446	3.13	3.46	0.00294148
664	23.9908	80.2	41.857	0.7941	17.4684	17.981	2.1	2.397	0.000947164
665	24.737	78.391	33.809	1.1998	17.4447	17.7332	2.85	2.084	0.00097165
666	22.0387	78.375	37.988	0.8384	20.966	17.2536	3.11	2.978	0.00216511
667	24.73	80.366	41.787	1.3266	17.4093	15.156	3.27	3.302	0.0027988
669	26.845	80.903	44.559	0.9667	17.535	17.856	2.6	2.941	0.00176536
670	25.909	81.019	44.177	0.6161	16.6034	15.268	1.07	1.222	0.000125428
671	24.393	78.935	34.15	0.5842	19.5043	18.1399	1.71	1.286	0.000221997
672	24.266	78.445	37.765	0.6256	19.9663	17.8907	1.68	1.923	0.000487683
673	24.686	76.86	43.402	1.1273	20.5954	18.2298	2.32	2.182	0.000867096
675	24.485	78.067	37.873	1.2137	19.6354	17.6913	1.35	0.927	9.10674e-05
676	22.0704	77.207	33.402	0.9225	15.4982	18.085	1.52	1.018	0.000123654
678	23.1942	79.206	43.688	0.5408	16.6852	19.173	1.96	2.032	0.000635292
679	22.4862	80.456	36.857	0.624	18.0197	18.2947	1.25	1.031	0.000104303
680	24.502	77.041	33.639	1.182	20.0159	19.531	2.14	1.756	0.000518003
681	24.375	81.349	33.84	0.7692	17.3966	17.664	1.35	1.315	0.000183255
684	24.069	76.147	34.26	1.1692	20.436	17.8104	2.33	2.228	0.000907937
685	21.6316	78.302	33.678	0.8403	18.22	17.9706	2.2	1.973	0.000672274
686	26.223	81.957	37.727	0.5391	15.9965	17.1233	2.58	2.149	0.000935324
687	25.374	80.585	37.897	1.3881	15.743	16.191	2.05	1.769	0.000503592
688	25.741	78.899	40.043	1.0415	18.7749	21.081	1.76	1.521	0.000319625
689	25.379	81.217	34.214	1.2986	16.2627	17.8208	3.43	3.431	0.00316961
690	25.282	78.679	39.623	0.8299	18.6125	17.342	1.67	1.049	0.000144257
691	25.987	76.776	42.102	1.1515	18.2596	16.213	0.97	0.947	6.82875e-05
693	25.178	79.911	42.078	1.257	16.8838	15.849	2.4	1.90005	0.00068016
694	25.063	81.715	43.954	0.8943	17.0016	17.3394	1.7	1.853	0.000458215
695	25.378	79.992	43.657	1.081	17.1181	15.694	2.6	2.494	0.00126951
696	24.263	80.864	41.848	1.3441	17.6451	18.2197	2.56	2.203	0.000975301
697	25.009	80.976	44.285	0.9246	17.428	17.9499	2.57	2.331	0.00109619
698	23.3807	81.335	38.228	1.3697	17.0681	17.809	1.29	1.293	0.0001693
699	26.399	79.311	42.022	1.3381	17.7166	16.413	2.65	2.365	0.00116353
700	25.068	81.439	43.781	1.1255	17.485	17.3954	1.96	1.595	0.000391424
701	25.362	78.455	36.944	1.395	17.6722	17.665	1.4	0.962	0.000101706
702	24.599	76.733	33.889	1.39	20.7693	15.466	2.51	2.016	0.000800801
703	23.9725	78.497	40.343	1.2698	20.9343	17.4617	1.93	1.677	0.000426082
704	24.419	81.585	42.274	0.51	18.8651	18.0659	3.1	2.743	0.00183098
705	24.078	77.388	43.703	1.1823	20.5946	15.786	2.99	2.416	0.00137004
706	24.204	80.847	36.801	1.1516	18.6994	15.894	2.85	2.982	0.00198944
707	24.618	80.263	42.263	0.7881	18.7582	17.1283	3.17	2.419	0.00145613
708	23.1822	79.293	37.763	0.7209	20.3131	17.3677	3.35	2.917	0.00223763
709	24.349	80.272	39.469	0.6049	19.1452	15.06	3.42	3.216	0.00277669
710	23.289	79.501	35.637	1.1906	20.3678	17.5671	2.3	1.49	0.000400839
711	24.698	77.366	34.093	0.8373	20.4812	17.9494	2.73	2.211	0.00104763
712	24.527	80.022	39.697	0.7244	19.1611	17.3172	2.68	2.392	0.00120372
713	24.24	78.53	35.292	0.664	19.7603	21.1441	2.77	2.638	0.00151321
714	25.103	79.554	40.132	0.5342	19.6584	17.9476	2.38	2.629	0.0012913
715	24.072	76.779	37.837	1.2091	19.242	17.703	2.74	3.17	0.00216142
716	24.509	78.954	43.107	1.038	19.7815	21.1271	1.76	1.425	0.000280551
717	24.49	77.315	35.456	0.9303	20.1209	15.418	2.21	2.607	0.00117908
718	24.373	78.619	40.078	0.918	20.9553	20.8193	2.49	2.867	0.00160666
719	24.716	78.521	38.351	0.71	20.3479	21.0182	3.19	2.826	0.00199988
721	24.283	78.267	33.733	0.8535	19.9005	16.011	1.75	1.424	0.000278566
722	24.772	78.049	43.752	0.745	18.572	18.063	3.57	4.034	0.00456047
723	24.303	79.428	39.55	1.2291	19.9019	15.217	2.87	3.136	0.00221566
724	24.285	78.857	37.804	1.2566	18.7187	16.997	0.89	1.351	0.000127518
725	25.032	78.254	33.884	1.2048	18.0323	16.956	2.03	1.433	0.000327234
726	24.834	78.864	33.807	0.743	18.7247	16	1.82	1.038	0.000153934
727	24.098	78.678	43.622	0.9664	20.9266	22.648	1.68	1.224	0.000197579
728	24.999	81.212	37.952	1.218	17.511	17.6228	2.42	2.359	0.00105716
729	23.963	80.264	38.349	0.8269	19.2792	20.7997	2.56	3.285	0.0021686
731	23.8664	78.4	38.098	1.011	20.8222	15.219	2.39	2.428	0.00110602
732	25.162	80.426	36.778	1.1895	17.5323	17.028	2.46	2.21	0.000943169
733	26.314	79.869	42.294	1.3119	17.8981	15.033	2.06	1.65	0.000440255
734	26.777	80.491	43.485	0.888	16.9906	16.065	2.28	1.939	0.000672915
735	24.389	76.995	41.664	1.052	17.8171	16.068	1.87	1.473	0.000318505
736	25.677	77.261	42.175	1.089	17.8035	15.986	2.36	1.606	0.000477829
737	22.463	80.457	33.587	0.533	19.5846	16.171	2.55	1.793	0.000643532
738	24.233	77.391	38.046	0.8334	20.035	17.1309	3.11	2.336	0.00133222
739	24.272	80.456	43.463	0.927	19.9186	22.755	3.61	3.054	0.00264311
740	24.085	78.989	41.923	0.911	19.8782	17.1253	1.78	2.029	0.000575246
741	24.764	78.103	42.266	1.2701	19.9973	15.872	3.62	2.49	0.00176188
742	23.2363	78.057	43.944	1.0696	20.5403	17.3202	3.18	4.067	0.004129
743	23.7197	77.975	40.276	1.1975	20.0899	18.0085	3.5	2.945	0.00238291
745	23.7902	78.847	36.877	1.354	19.6377	17.7274	2.34	2.693	0.00133217
746	23.6209	77.557	40.458	0.8866	19.7116	17.6701	2.95	1.8	0.000750303
747	24.225	80.945	34.232	1.3923	17.4526	18.255	2.49	2.362	0.00109051
748	24.501	80.192	40.049	0.9367	17.7976	18.3425	2.54	2.413	0.00116096
749	24.761	80.498	37.718	1.1163	17.058	18.0162	2.14	1.596	0.000427907
750	24.058	78.337	43.877	1.2983	20.2889	15	2.63	2.487	0.00127696
751	24.234	79.027	43.978	0.6591	16.6811	16.577	1.28	1.4	0.000196941
753	24.62	79.825	34.217	1.0851	15.9622	15.131	0.8	1.343	0.000113269
754	26.475	79.605	41.547	0.826	19.0118	15.413	1.37	1.217	0.000159284
756	25.96	79.767	43.679	1.0307	15.9407	17.648	1.25	1.273	0.000159014
757	26.112	78.486	42.219	1.0687	17.5533	15.474	3.48	3.213	0.00282014
758	24.481	79.859	43.945	0.737	18.7456	14.9759	2.45	2.346	0.0010585
759	24.225	78.31	43.343	0.6597	19.7274	16.109	1.8	1.869	0.000493584
760	25.266	78.654	41.855	0.7967	18.3522	16.013	1.87	2.015	0.000596021
761	24.557	79.479	38.076	0.5235	19.5347	15.655	1.68	1.287	0.000218442
763	24.256	75.05	41.668	1.2538	20.8623	16.561	2.64	2.636	0.00144001
764	24.208	79.666	35.67	0.9842	19.9231	15.186	2.16	2.348	0.000934802
765	23.3681	77.674	36.865	1.1584	20.4138	21.0465	0.92	1.21	0.000105737
766	24.36	78.559	37.753	0.5646	19.8799	17.9619	3.02	3.529	0.00295243
767	24.503	79.571	41.926	0.7935	18.8125	17.8891	2.42	1.806	0.000619613
768	24.255	79.634	37.902	0.918	19.7989	18.1259	1.6	1.831	0.000421082
770	24.543	76.561	36.812	1.2526	20.9658	15.672	3.42	2.745	0.00202293
771	23.8393	78.546	33.962	0.8316	19.1123	16.026	3.09	2.796	0.00189628
772	23.1534	76.916	33.657	1.2179	20.1513	17.5885	1.31	1.162	0.000138852
774	24.526	78.306	43.737	1.1033	20.4352	15.144	1.09	0.958	7.85285e-05
775	23.571	77.59	43.799	0.5996	21.0486	17.9129	3.09	3.567	0.00308627
776	23.7311	79.723	43.894	1.1711	20.1918	17.6096	1.96	2.116	0.000688901
777	23.9498	77.527	34.189	1.1308	20.1009	18.3903	1.75	1.697	0.000395614
778	24.842	78.899	44.52	1.154	16.3997	18.1438	2.56	1.856	0.000692254
779	25.737	78.057	37.956	1.3107	18.0222	17.4028	2.64	2.414	0.00120767
780	25.245	78.34	40.242	0.7875	18.8504	15.077	3.1	3.184	0.00246705
781	23.2758	80.223	38.09	1.0892	18.1677	18.3419	3.7	3.101	0.00279303
782	24.265	81.206	41.719	0.9613	17.6214	20.963	2.77	2.543	0.00140618
783	25.96	79.212	39.714	1.012	18.6506	20.7892	3.04	3.14	0.00235289
784	24.628	78.657	43.512	1.3361	19.2091	15.463	3.51	2.848	0.00223489
785	24.36	80.386	40.23	0.5733	20.1997	21.0506	2.28	1.881	0.00063326
786	23.8407	78.812	38.037	0.575	20.8658	20.7966	2.64	2.54	0.00133703
787	24.642	80.838	43.384	1.0629	19.0012	15.116	2.2	1.704	0.000501454
788	24.189	78.342	34.201	1.387	20.8236	15.918	2.06	2.034	0.000669019
789	24.263	77.609	42.24	0.6342	21.2943	17.4842	2.26	2.11	0.000789847
790	24.369	80.524	42.207	1.3534	18.2703	17.6727	3.8	3.573	0.0038082
791	23.2174	79.852	41.897	1.1123	19.8677	17.7458	2.39	1.757	0.000579177
792	24.6239	79.019	35.452	0.9652	20.07	15.298	1.8	1.859	0.000488316
793	23.5343	78.048	34.095	1.2209	20.6505	17.5439	1	0.841	5.55216e-05
794	24.289	76.977	41.566	0.8111	20.8178	17.5125	2.49	2.298	0.00103221
795	24.428	78.711	43.349	1.3221	19.1553	17.5707	2.46	1.414	0.000386103
796	24.205	77.523	33.893	1.2244	20.8299	17.3367	2.17	2.258	0.000868515
797	23.4845	78.901	37.773	0.6331	20.8428	16.518	1.42	1.366	0.000207998
798	24.575	76.238	33.905	1.3835	20.182	18.198	2.87	3.324	0.00248928
799	23.8785	78.527	39.682	0.883	20.4017	17.5159	3.12	2.62	0.00168123
800	24.159	80.072	39.445	0.7686	19.973	18.2082	2.95	3.352	0.00260195
801	24.096	78.606	40.411	0.754	21.2668	22.754	2.47	2.179	0.000920621
802	23.976	78.856	37.554	0.549	20.5141	17.6571	2.44	2.342	0.00105059
803	24.49	74.024	43.691	0.8241	20.6735	19.418	2.72	2.303	0.00113247
804	23.5263	77.34	41.834	0.6058	20.5108	17.3955	2.93	2.995	0.00206315
805	24.442	78.8	43.4	1.107	20.1132	17.7406	2.25	2.154	0.00081949
806	25.044	78.155	42.247	0.7076	21.1148	17.9848	1.99	1.771	0.000489959
807	24.796	80.513	39.509	0.5358	17.9678	18.3155	1.95	1.382	0.000292362
808	24.413	78.465	37.99	0.8165	20.2105	15.094	2.64	2.233	0.00103336
809	23.8806	79.296	34.26	0.76	19.5236	15.538	2.26	2.657	0.00125245
810	24.446	78.274	35.596	1.1227	19.6588	15.693	2.3	2.218	0.00088822
811	24.014	78.901	43.422	0.9548	19.6808	17.6002	2.15	1.741	0.000511571
812	24.554	76.534	33.601	1.2735	21.9769	15.34	3.4	2.848	0.00216485
813	24.278	78.977	38.221	0.5333	20.2973	17.8518	2.4	1.712	0.00055219
815	24.064	78.773	36.791	0.9752	18.8214	17.848	2.62	3.233	0.00214972
816	23.6115	77.258	43.314	1.1154	20.8177	17.6456	2.96	2.662	0.00164656
817	24.88	78.384	43.421	0.7971	20.0576	20.8788	2.05	1.515	0.000369359
818	24.342	78.749	33.848	1.2586	19.3505	17.2486	1.7	1.347	0.000242133
819	24.087	76.872	34.01	0.7031	21.2313	14.9967	4.52	3.414	0.00413557
820	24.441	78.697	42.283	0.8664	20.4175	17.5986	2.42	2.272	0.000980622
822	24.444	78.9	40.46	0.6569	19.8373	17.2674	3.75	5.046	0.00749541
823	26.327	81.343	44.129	1.1978	17.412	18.0313	2.71	2.045	0.000889663
824	23.0821	78.533	40.385	0.8244	19.4101	16.307	3.42	3.495	0.00327937
825	21.6746	80.347	44.61	1.07	19.2465	14.9999	2.44	1.897	0.000689278
826	22.1161	78.865	38.001	0.9969	20.0024	17.9222	1.2	0.939	8.30581e-05
828	25.141	76.738	33.896	0.738	17.0046	19.278	2.08	2.288	0.000854762
829	23.8621	78.141	35.659	0.7844	21.7167	18.368	2.64	2.325	0.00112026
830	22.2977	80.054	35.317	0.9282	17.3166	16.367	2.35	2.379	0.00104406
831	23.9435	79.636	36.82	0.9464	17.8349	17.5294	1.96	1.709	0.000449376
832	25.73	78.986	44.417	1.2813	16.8209	16.719	2.88	2.228	0.00112226
834	26.418	78.892	43.926	0.9849	18.0639	18.3137	1.85	2.532	0.000931041
835	22.7888	77.101	33.863	0.6373	18.7167	15.141	2.92	2.536	0.00147418
836	25.897	78.088	36.676	0.9161	18.2676	15.064	1.64	1.711	0.000376889
837	23.3043	77.639	35.585	0.9216	18.8223	19.606	1.86	1.452	0.000307833
838	24.78	83.572	35.943	0.6962	14.9353	21.4738	2.05	1.641	0.000433352
839	22.7436	81.614	41.493	0.5604	19.497	17.7568	1.75	1.731	0.000411625
840	26.371	79.817	41.498	1.3292	17.0007	15.637	1.6	2.437	0.000745935
841	24.877	80.643	43.826	1.3445	17.042	17.78	1	2.91	0.000664746
842	26.892	76.712	37.885	0.7926	14.7149	16.952	1.47	1.038	0.000124332
843	25.662	78.63	41.744	0.712	17.8401	17.325	1.94	1.743	0.000462664
844	26.787	79.086	43.621	0.896	18.12	18.3381	1.81	1.991	0.000563236
846	22.8716	79.722	38.345	0.818	19.2862	15.739	2.59	2.541	0.00131274
847	22.2536	81.937	43.65	0.737	19.0343	17.2456	2.46	2.163	0.000903478
848	26.798	80.923	43.203	0.5184	16.9556	15.263	2.51	2.524	0.00125523
849	26.316	80.475	44.098	0.9499	17.429	15.845	1.93	1.573	0.000374873
850	25.49	81.551	43.487	0.8303	15.7135	16.535	2.65	2.441	0.00123951
851	24.017	77.398	40.44	1.0589	20.3982	21.0124	2.22	2.344	0.000957498
852	24.027	78.514	41.783	0.6792	20.569	16.227	1.51	0.962	0.000109698
854	24.697	77.979	36.693	0.8795	20.3589	15.918	2.8	2.773	0.00169016
855	23.3556	79.333	37.929	0.844	19.7491	17.8915	3.17	2.914	0.00211304
856	24.127	80.192	39.448	0.914	18.3978	18.1758	2.94	3.06	0.00216103
857	23.7298	79.936	37.946	0.6204	19.4948	20.8508	1.46	0.885	8.97654e-05
858	26.354	73.408	40.15	0.7605	19.5577	18.079	2.37	2.159	0.000867208
859	26.519	78.978	42.171	1.06	17.333	17.598	3.29	2.804	0.00203059
860	21.9875	78.438	43.729	1.2809	20.9844	17.8906	1.9	1.666	0.000413974
861	22.66	71.952	42.222	1.2696	23.5919	16.565	2.59	1.746	0.000619809
862	26.495	76.22	43.871	0.9	18.8561	17.321	2.86	2.793	0.00175137
864	23.5744	81.116	42.044	1.3618	17.141	17.6375	1.67	1.542	0.000311713
865	22.3687	77.884	42.193	1.1921	20.2655	15.201	1.6	1.373	0.000236772
866	23.1465	78.825	36.743	1.1275	19.7696	15.221	2.38	1.609	0.000483681
867	23.0632	78.223	37.625	1.2747	20.0588	17.6739	1.71	1.226	0.000201765
868	23.8214	78.925	37.872	1.3333	19.531	17.5706	2.46	2.391	0.00110399
869	23.1867	77.162	39.615	0.6266	20.7964	17.764	3.25	2.475	0.0015628
871	25.667	80.913	41.804	1.3046	16.8187	16.765	2.72	2.529	0.00136564
872	22.1096	78.955	41.939	1.3101	20.3571	17.5216	3.11	2.095	0.00107151
873	22.6197	78.567	37.845	0.6556	19.6112	17.4556	2.66	2.795	0.00163123
874	23.2184	80.115	33.998	1.2476	20.6919	16.916	2.71	2.295	0.00112048
875	26.219	80.979	43.836	0.8801	15.7621	15.308	2.6	2.414	0.00118937
876	24.149	76.469	42.159	1.3781	21.4269	18.2295	1.9	2.395	0.000855528
877	24.321	79.209	35.317	0.6451	20.5046	15.886	2.3	1.589	0.000455874
878	24.704	78.522	39.559	0.7261	19.5421	17.8366	2.16	1.976	0.00066206
879	24.719	78.17	36.709	0.6234	20.0236	17.8309	2.97	2.214	0.00114283
880	24.364	79.707	40.15	1.2131	20.5098	21.6158	2.43	2.371	0.00107236
881	24.179	76.663	36.821	1.3053	21.4423	18.2225	2.16	2.373	0.000954814
882	24.486	80.091	43.994	1.1215	18.7507	16.55	1.7	2.282	0.000694944
883	24.629	75.526	34.256	0.9032	21.0529	19.243	2.53	2.47	0.00121167
884	24.676	78.135	37.559	1.0507	20.4011	17.6589	2.22	1.576	0.000432848
885	24.284	78.443	36.862	0.9461	19.189	22.7162	3.4	3.255	0.00282781
886	26.786	80.46	44.018	0.9886	16.6247	17.72	1.9	1.733	0.000447941
887	24.403	79.333	36.687	1.0617	17.9081	16.74	2.04	1.743	0.000486513
888	24.232	78.266	36.93	0.6588	20.2072	18.0436	2.13	2.501	0.00104587
889	26.073	81.182	43.818	1.247	17.2822	17.9968	2.3	2.371	0.00101499
890	22.3337	78.689	36.7	0.5955	20.1505	17.921	2.26	1.984	0.000698331
891	25.695	79.516	39.537	0.9896	15.7662	15.626	1.86	2.231	0.000726744
892	22.3245	78.998	38.163	0.9548	19.4916	17.3547	2.78	3.039	0.00201547
893	22.2873	80.147	43.371	1.3542	20.5761	15.444	1.61	1.233	0.000192142
894	26.718	77.537	37.689	1.2684	19.026	17.092	3.15	2.16	0.00115369
895	26.52	79.597	42.943	0.5594	17.2429	15.876	3.3	3.67	0.00348912
896	24.06	79.837	43.426	1.0451	19.3192	18.3091	2.61	2.968	0.00180484
897	23.1007	78.178	43.366	0.8816	21.5831	17.5106	3.99	3.865	0.00467888
898	22.5829	79.57	42.147	0.6091	20.31	17.8126	2.1	1.815	0.000543053
899	24.265	79.904	42.152	0.9748	19.6816	17.8248	2.35	1.857	0.000636153
900	23.5791	77.592	42.124	0.8433	20.2213	17.9766	1.3	1.568	0.000250903
901	24.785	78.681	34.067	0.931	18.3871	17.6626	1.4	1.3	0.000185731
902	24.642	76.081	34.081	1.0164	20.986	17.002	1	1.238	0.000120313
903	24.934	73.963	43.806	0.801	22.0474	15.577	2.15	2.289	0.0008843
906	24.583	81.108	43.849	0.9978	18.848	15.573	2.87	2.75	0.00170379
907	24.118	78.46	36.769	1.1545	20.0599	17.8638	1.91	1.966	0.000579522
909	24.438	79.687	41.547	0.9097	19.5229	18.2085	0.75	1.292	9.82779e-05
910	24.847	76.424	43.377	1.173	21.0825	15.808	1.35	1.25	0.000165586
911	26.266	75.979	43.562	0.7535	18.9294	17.824	2.34	2.76	0.00139928
912	26.795	80.928	44.234	0.6722	16.8925	15.947	2.52	2.291	0.00103829
913	25.031	79.902	43.787	0.728	17.7979	15.726	2.12	1.875	0.00058507
914	25.467	78.343	43.508	1.2068	16.5308	15.93	3.25	2.552	0.00166155
915	25.959	80.273	43.965	1.1978	16.9945	18.1974	1.75	1.248	0.000213962
916	26.579	78.112	41.804	0.5498	18.085	16.743	2.47	2.509	0.00122058
917	23.9101	79.527	36.23	0.7882	17.7519	17.4837	2.72	3.032	0.00196289
918	25.963	81.414	42.763	0.7354	15.9779	19.998	3.13	2.447	0.00147123
919	22.8172	80.093	41.631	1.3569	19.9623	17.875	3.3	3.002	0.00233456
920	23.3109	79.098	42.27	1.3429	20.1637	17.9492	2.15	2.714	0.00124316
921	24.623	79.326	43.936	0.8516	16.2619	16.471	2.26	1.789	0.000567804
922	24.74	81.111	42.245	0.8208	17.9608	18.2393	1.78	1.72	0.000413377
923	24.243	80.216	35.86	1.1825	16.7845	15.559	1.91	1.914	0.000549271
924	21.6865	78.514	33.72	0.7335	17.8559	16.18	2.56	1.87	0.000702737
925	25.672	79.268	43.744	0.5604	17.8912	18.3671	2.17	2.536	0.00109554
926	26.482	79.075	44.12	0.6255	16.867	14.9917	2.04	1.584	0.0004018
927	25.842	80.883	42.035	1.0265	17.8422	17.8511	1.96	1.888	0.000548441
928	23.8362	80.367	40.279	1.2302	19.9367	17.1764	2.57	2.401	0.00116302
929	24.53	78.124	35.579	0.979	20.4316	17.263	1.19	1.189	0.000132063
930	24.784	76.739	42.216	1.276	20.8315	17.4426	1.69	1.589	0.000334969
931	24.416	78.965	37.779	1.1249	20.6287	17.2323	0.95	1.035	7.98866e-05
932	24.512	73.757	33.69	1.0443	22.5821	16.118	3.29	3.031	0.00237267
933	23.4153	78.762	43.818	1.0695	21.0127	17.5878	2.87	1.659	0.000620075
935	24.76	78.76	38.151	0.9976	20.2065	17.5242	2.12	1.767	0.000519611
937	24.534	76.835	33.989	0.9552	20.3273	18.1387	3.9	3.427	0.00359553
938	23.8306	80.159	43.371	1.1747	18.1213	17.565	3.82	3	0.00269883
939	23.1179	78.168	33.909	0.6959	20.1307	18.3814	2.9	2.389	0.00129927
940	24.321	77.301	38.033	1.1733	21.0243	17.8321	2.8	2.609	0.00149615
941	24.901	76.889	43.545	1.2652	21.6201	17.8626	2.6	1.903	0.00073913
942	21.9537	78.706	34.205	1.1276	17.8401	18.2533	3.02	3.464	0.00284467
943	24.217	79.602	41.631	1.2018	17.8686	15.423	1.45	1.499	0.000255765
945	25.685	80.591	34.154	0.915	16.4602	17.3259	2.22	2.124	0.000786197
947	24.205	79.278	42.13	0.9791	19.6891	17.7946	3.34	2.86	0.00214461
949	23.9892	78.824	43.552	0.863	19.4707	16.501	2.45	2.596	0.00129612
950	23.7549	76.264	38.085	0.5432	21.035	17.8746	2.8	1.86	0.00076042
952	23.6749	78.743	39.478	1.1675	19.0179	17.2913	2.22	1.654	0.000476753
953	24.113	80.489	39.6	1.2015	19.4849	17.2324	2.94	3.208	0.00237512
954	24.238	79.732	40.444	1.2245	20.1103	21.4635	3.05	2.523	0.00152407
955	24.24	77.851	42.253	0.6571	19.8803	20.9672	2.48	2.27	0.00100317
956	21.7578	77.765	33.812	1.3608	18.7339	15.941	2.61	2.079	0.000885562
957	23.5966	79.006	34.288	0.843	18.3512	17.6527	2.73	2.468	0.00130534
958	26.406	78.43	43.019	0.639	17.7834	17.4507	3.41	3.127	0.00261746
960	26.412	81.16	42.744	1.3653	16.6658	17.5615	2.54	2.665	0.00141611
961	23.8624	77.858	43.515	0.807	20.6503	20.7913	2.31	2.058	0.00076802
962	24.408	78.654	41.475	1.305	19.9597	14.9737	2.73	2.29	0.00112384
963	25.059	79.829	42.067	0.8205	18.9038	15.548	3.4	2.591	0.00179177
964	23.4009	78.248	38.076	0.857	19.937	14.9902	3.55	3.107	0.00269017
965	24.441	78.311	43.622	0.6508	20.6057	16.455	3.3	2.407	0.00150084
966	24.708	78.449	43.747	1.0465	21.1325	17.534	1.72	1.078	0.000156905
967	26.276	77.188	37.632	0.6623	18.4191	18.202	2.58	2.828	0.00161975
968	25.082	80.394	42.113	0.7575	17.2771	16.248	2.75	2.398	0.00124137
969	22.9619	79.266	37.89	0.8201	19.3102	15.236	3.13	2.733	0.00183524
970	23.36	80.35	38.342	1.0876	20.2674	15.531	2.65	2.405	0.00120322
971	22.4029	81.332	41.931	1.2756	17.9316	17.5	1.7	1.872	0.00046766
972	25.087	79.978	41.826	1.3348	15.7669	16.511	1.32	1.418	0.000208351
973	22.7232	80.756	43.426	0.758	16.1154	16.733	3.38	2.796	0.00207425
974	21.5867	80.713	42.264	0.5245	20.7271	15.02	2.34	2.115	0.000821687
975	26.087	82.076	43.098	0.566	16.6952	15.87	1.3	1.029	0.000108055
976	24.38	76.471	34.245	0.7794	19.2754	21.506	2.29	1.994	0.000714752
977	25.35	80.605	38.061	0.7493	17.525	16.602	2.72	1.677	0.000600488
978	25.737	81.155	41.821	0.7	18.1992	18.192	1.39	1.893	0.000391008
979	22.5463	80.234	43.701	0.6134	20.0003	17.1564	2.08	1.479	0.000357165
980	26.285	76.62	42.043	1.3924	17.9259	16.8	3.41	3.347	0.00299872
981	25.993	80.644	43.878	1.0184	17.6558	17.5309	2.49	2.175	0.000924672
982	26.104	79.93	42.928	1.3542	16.2656	16.156	2.68	2.796	0.00164467
983	23.0135	81.413	37.938	1.2109	17.4263	15.406	2.18	2.404	0.000988997
984	25.98	80.683	40.445	0.6982	16.967	15.562	1.18	1.243	0.000143118
985	24.16	76.912	33.479	1.0111	20.5095	19.334	3.48	3.364	0.00309144
986	26.392	80.782	43.196	1.1772	17.6821	17.4908	3.23	1.965	0.000979033
987	25.555	81.131	38.283	0.7033	16.3171	16.631	2.43	2.055	0.000805563
988	25.297	78.264	42.001	1.259	17.6681	17.4137	3.61	3.605	0.00368288
989	25.956	78.447	44.045	1.1849	18.5103	15.205	3.18	3.838	0.00367711
990	26.127	82.391	44.094	0.6124	15.9305	15.315	3.31	2.78	0.00200811
991	26.545	79.946	43.632	1.2608	17.2624	17.794	3.32	3.182	0.00263881
992	24.397	79.724	43.986	0.6233	17.6629	18.2064	2.47	2.209	0.000946146
993	25.733	79.43	43.586	0.6938	17.7327	15.156	2.17	1.95	0.000647737
994	24.233	77.536	37.929	0.8591	19.8443	18.1089	2.38	2.57	0.00123399
995	24.859	79.959	40.201	0.6563	18.0488	15.933	3.13	3	0.00221134
996	24.126	80.301	38.34	0.8458	19.6054	15.084	2.24	2.3	0.000930194
997	24.745	80.124	41.76	0.9177	18.8532	17.4437	1.27	1.131	0.000127526
999	24.736	73.927	33.863	1.3204	21.7447	18.193	2.44	2.432	0.00113289
1000	24.778	78.547	38.132	0.8577	19.9156	17.4428	2.16	1.971	0.000658714
1001	24.6209	79.401	36.823	0.876	19.7361	17.5543	1.21	1.214	0.000139989
1002	23.9033	74.432	35.973	0.5807	20.232	18.601	2.95	2.979	0.0020551
1004	24.839	78.887	42.239	0.6917	20.224	17.3415	3.2	2.156	0.00116766
1006	25.147	78.352	41.922	1.208	19.4598	17.4912	2.37	2.616	0.00127319
1007	23.3626	78.559	41.514	0.8776	19.3329	17.4218	2.24	1.96	0.000675507
1008	26.621	78.317	42.143	0.9572	17.9116	21.1024	2.31	2.474	0.00110989
1009	23.9691	79.508	35.392	0.8938	17.2466	15.138	2.25	2.18	0.000839393
1010	23.5959	77.419	35.331	0.8382	19.761	18.3668	2.75	2.495	0.00134383
1011	22.5746	79.81	42.006	0.73	17.804	15.037	3.03	2.699	0.00173268
1012	22.8363	77.641	37.825	1.2592	19.2887	17.7786	3.1	2.517	0.00154169
1014	24.756	79.446	42.287	1.1191	19.6564	17.2021	2.84	2.042	0.000929607
1015	24.445	77.989	41.476	0.8162	20.0911	21.0661	3.03	3.474	0.00287059
1016	23.7402	77.649	42.115	0.6509	21.1119	20.7803	3.44	3.074	0.00255174
1017	26.35	81.186	43.592	1.2812	15.7725	17.8733	3.53	2.575	0.00183738
1018	23.1457	81.084	41.805	0.7286	19.3983	21.5651	3.3	3.018	0.00235951
1019	22.6101	79.745	42.097	0.592	19.4168	15.709	3.51	2.17	0.00129747
1020	25.958	80.264	44.214	1.1533	16.953	17.7925	2.54	1.882	0.000706224
1021	24.25	77.242	37.551	0.6927	20.3857	15.195	2.28	2.249	0.000905281
1022	23.3617	79.644	37.649	0.7967	20.2946	21.0744	3.82	3.627	0.00394483
1023	24.3	79.888	36.952	1.3798	19.9386	15.685	3.79	3.702	0.00407738
1024	23.3929	79.874	35.474	1.2114	20.803	18.251	3.44	2.363	0.00150784
1025	23.7305	76.715	37.732	0.6446	20.746	18.1283	2.25	2.6	0.00119399
1026	23.5565	77.111	42.251	0.8376	19.738	17.4425	2.55	2.5	0.00125109
1027	23.8905	79.429	42.192	1.3596	20.9092	21.5175	3.37	3.35	0.00296886
1028	24.764	78.67	36.716	0.7826	20.3083	17.6819	1.83	1.75	0.000439943
1029	24.02	77.839	34.221	0.5304	19.983	18.2747	2.08	1.47	0.000352832
1030	24.557	76.56	34.14	1.0006	20.0285	17.9425	2	1.46	0.000334661
1031	24.374	80.386	43.719	0.9827	19.9653	21.3995	2.62	2.5	0.00128544
1032	24.369	78.272	42.212	0.6006	20.6744	20.947	2.38	3.06	0.0017494
1033	24.814	77.612	34.088	1.187	19.9522	16.028	1.77	1.236	0.000212266
1034	24.485	73.188	43.285	1.3619	22.5583	17.431	1.19	1.277	0.000152335
1035	24.86	75.774	34.146	0.7375	21.7585	18.856	1.27	1.431	0.000204152
1036	24.668	76.759	33.581	0.7669	20.5221	17.5869	1.2	1.337	0.000168389
1037	24.928	79.063	42.217	1.3562	19.0299	15.871	2.5	2.424	0.00115312
1039	24.394	78.902	43.749	1.196	19.7267	17.5127	2.1	1.915	0.000604542
1041	24.298	78.094	42.171	0.8167	20.5675	17.671	2.15	2.15	0.000780162
1042	24.341	78.557	43.612	1.1914	20.2294	17.7419	2.4	2.542	0.0012174
1043	24.332	79.211	40.445	1.1258	20.9504	14.9651	1.55	1.522	0.000281858
1045	22.9409	77.905	34.245	1.0317	20.2951	18.0906	2.1	2.24	0.000827151
1046	24.485	79.818	35.425	0.8538	19.8189	16.49	1.7	1.542	0.000317313
1047	24.432	80.533	41.504	0.7255	19.6181	17.7625	2.17	1.895	0.000611713
1048	23.8456	78.49	40.424	1.3931	20.3389	17.4487	3.34	2.611	0.00178743
1049	23.4342	78.872	42.274	1.2123	20.3941	21.5022	3.09	1.613	0.000631098
1050	24.254	80.045	37.762	0.8414	18.3797	18.2511	2.45	1.728	0.000574279
1051	25.636	79.451	43.827	1.3713	16.6274	15.278	2.91	2.675	0.0016346
1052	26.842	77.454	42.091	1.0332	17.1392	15.607	2.49	1.47	0.00042238
1053	25.768	81.336	42.817	1.3946	15.9428	16.652	1.43	1.1499	0.000148431
1054	24.553	76.088	43.042	0.9154	19.8257	22.763	1.43	1.3	0.000189711
1055	24.331	78.274	38.106	1.0614	20.3312	17.1798	2.14	2.028	0.000690907
1056	24.333	78.262	40.246	0.6544	19.7205	17.1529	2.65	2.301	0.00110141
1057	26.285	79.277	44.403	0.904	17.8181	15.156	1.95	2.062	0.000650851
1058	26.489	79.407	40.251	1.3586	17.0993	16.283	2.77	2.504	0.00136338
1059	25.896	80.49	44.414	0.6026	17.2287	18.2841	2.5	2.099	0.000864638
1060	23.9818	78.098	43.326	1.07	20.2876	21.0837	2.25	2.355	0.000979567
1061	24.096	79.213	43.383	1.1252	17.6011	15.387	1.72	1.316	0.000233835
1062	24.255	78.38	41.651	0.6224	19.889	17.3391	2.59	1.817	0.000671242
1063	24.193	77.431	38.367	1.2879	20.3522	21.07	2.19	2.673	0.00122832
1065	23.9254	77.235	37.907	0.6751	19.953	15.433	2.13	1.725	0.000497539
1066	24.488	78.942	33.633	0.5715	20.1029	16.394	2.93	2.384	0.00130722
1067	24.4	78.513	42.167	1.3198	19.8198	17.5183	2.88	2.189	0.00108331
1069	23.5538	76.744	39.665	0.7671	21.265	17.46	2.35	2.537	0.00118735
1071	24.27	79.102	40.108	1.1043	19.7524	18.1351	2.68	2.249	0.0010641
1073	26.871	80.876	42.795	0.8434	17.5099	17.8073	2.44	2.394	0.00109776
1074	22.9625	80.932	44.213	1.3522	19.7803	17.7296	2.48	3.018	0.00177321
1075	23.9182	80.023	43.172	1.1151	19.4842	21.265	3.34	3.089	0.0025018
1076	25.141	81.346	42.762	0.8884	17.3416	17.7706	2.45	2.095	0.000844119
1077	23.3236	79.293	43.477	1.174	20.0296	16.693	3.16	2.19	0.00118972
1078	25.292	80.964	42.241	0.7983	17.8276	14.9962	1.69	1.624	0.000349887
1079	25.596	77.557	36.792	1.3221	18.4535	17.119	1.99	2.061	0.000663558
1080	23.5572	77.299	42.309	1.0214	20.1321	17.7347	2.05	1.923	0.000595089
1081	24.572	73.8	43.34	1.2099	19.8021	17.025	1.7	2.397	0.000766752
1082	24.487	77.445	35.621	0.5844	20.0644	15.213	2.35	1.62	0.000484136
1083	24.045	76.922	33.748	0.5026	19.8022	17.3299	2.45	2.473	0.00117621
1085	23.3954	77.942	37.703	0.979	19.2004	18.1105	2.42	2.218	0.000934562
1087	23.8863	79.497	42.01	0.6264	20.3432	21.0377	2.27	1.923	0.000658952
1088	24.631	78.872	42.17	1.1301	20.4852	17.7538	2.25	1.807	0.000576725
1089	24.942	75.957	43.732	1.2037	19.2477	15.793	2.57	2.449	0.00120999
1090	24.59	78.189	37.779	0.5044	19.8608	17.5596	3.1	2.67	0.00173482
1091	22.9568	79.168	37.758	0.7689	19.9119	15.05	1.27	2.977	0.00088355
1092	22.853	79.612	43.895	1.2501	19.5036	17.656	3.55	3.897	0.00423213
1093	24.56	78.431	42.209	1.1066	20.4345	16.399	3.25	4.385	0.0049056
1094	24.4	79.668	42.167	0.5611	19.2758	15.654	2.7	1.561	0.000516463
1096	24.531	75.661	43.323	0.915	20.8148	17.7988	1.68	1.029	0.00013964
1097	24.064	78.727	43.864	0.9175	19.7949	17.5132	1.6	0.969	0.000117934
1098	22.9558	79.873	43.572	1.3407	18.5721	15.572	2.06	1.599	0.00041346
1099	26.288	78.503	43.499	1.0481	18.4403	15.153	2.67	2.074	0.000901568
1100	24.228	77.174	37.716	0.9567	21.1589	16.367	1.12	1.318	0.000152728
1101	22.5845	77.164	37.869	1.094	20.5983	15.913	2.11	2.007	0.000667186
1102	24.577	79.142	33.697	0.5202	19.787	17.016	1.05	1.47	0.000178112
1103	24.323	79.384	42.033	0.8523	20.5456	15.59	3.4	3.34	0.00297743
1104	24.714	79.834	34.145	0.967	19.9008	17.737	2.65	1.892	0.00074466
1105	24.171	78.26	42.225	0.8681	19.6992	17.2743	2.62	1.69	0.000587414
1106	23.3276	78.27	43.793	1.133	19.9335	15.833	1.95	1.794	0.000492662
1107	23.9602	75.454	33.803	0.648	20.2565	17.3964	1.75	1.324	0.000240815
1108	21.6394	79.344	37.948	1.2082	19.9034	15.236	2.08	2.256	0.000831019
1110	23.8562	78.947	36.98	1.21	19.9632	17.143	3.35	2.294	0.00138389
1111	24.172	78.988	41.815	0.669	19.9556	21.6187	2.42	1.927	0.000705421
1112	24.144	77.838	38.101	1.291	21.3265	22.6762	2.84	1.825	0.00074253
1113	23.5766	79.194	43.841	1.236	19.7264	15.345	3.33	2.285	0.00136485
1115	24.72	80.91	41.582	1.2436	19.2914	20.8933	2.56	2.199	0.000971762
1116	24.384	79.344	37.523	0.9723	19.5873	17.3462	1.96	1.346	0.000278751
1117	23.7663	79.992	40.139	1.0453	18.9489	18.0492	2.67	2.121	0.000942893
1118	23.9067	80.277	42.244	1.0582	18.2528	18.0385	2.47	1.517	0.000446208
1119	24.693	78.694	35.498	1.1456	18.7457	16.645	2.05	2.016	0.00065404
1120	24.45	79.486	37.698	1.3579	20.0658	15.26	2.22	1.781	0.000552778
1121	23.874	77.666	43.341	0.596	20.1949	17.9195	2.3	2.806	0.00142158
1122	23.8323	80.176	37.961	0.5494	20.0884	20.8933	3.42	2.941	0.00232213
1123	25.027	77.947	41.558	0.8467	19.6938	16.796	3.5	3	0.00247275
1125	23.9293	77.679	43.508	0.555	20.0719	17.6212	2.47	2.239	0.000972019
1126	23.6701	77.856	43.454	1.314	21.0631	17.6303	2.79	2.726	0.00162752
1128	24.411	77.938	40.244	0.7411	21.4499	17.5748	1.23	0.47	2.1329e-05
1129	24.922	77.857	35.569	0.7333	20.6037	17.6301	2.38	1.967	0.000722862
1130	23.7815	80.347	37.522	0.628	19.5519	18.3572	2.69	1.926	0.000783311
1132	23.3485	78.946	34.003	0.798	20.2577	15.412	3	3.576	0.00301152
1133	22.2544	79.968	43.87	0.6006	19.4575	15.635	2.3	2.379	0.00102185
1134	23.7162	77.795	37.562	0.9703	21.7377	17.191	3.12	2.17	0.0011533
1135	24.577	77.475	36.991	0.8442	19.6239	15.632	2.46	2.579	0.00128442
1136	23.7014	78.029	36.717	0.505	21.23	18.3178	2.83	2.832	0.00178173
1137	24.199	77.718	40.269	0.726	20.1905	17.8797	2.29	1.75	0.00055053
1138	23.5584	81.506	43.306	0.8456	16.0821	16.053	2.96	2.98	0.00206345
1139	23.1783	80.421	38.13	1.305	18.7724	17.218	2.25	2.363	0.000986233
1140	23.1181	79.456	41.941	1.2765	18.8563	17.175	2.95	2.51	0.00145895
1141	21.2831	78.256	33.713	0.7046	19.4316	18.835	1.9	1.686	0.000423973
1142	23.8554	78.71	39.43	0.5396	18.4365	15.181	2.71	2.82	0.00169175
1143	24.183	80.401	37.778	1.2348	18.0562	15.794	3.08	2.863	0.00198181
1144	26.505	80.711	42.302	1.049	16.8094	15.032	2.27	1.713	0.00052289
1145	23.8162	79.08	36.892	0.7604	19.8723	14.9592	3.3	2.849	0.00210266
1146	23.0018	79.9	44.045	0.922	20.4569	21.0386	3.1	4.831	0.00567944
1147	24.31	79.223	43.609	0.541	17.955	17.8521	2.18	1.951	0.000651389
1148	24.6225	78.443	37.776	1.1481	20.4647	15.5	3.72	3.846	0.00431948
1149	21.663	76.873	37.735	0.7467	20.5778	18.3121	1.7	2.429	0.00078736
1150	21.4367	78.997	38.374	1.283	20.1517	17.9589	2.91	3.305	0.0024952
1151	24.103	79.166	43.381	0.5146	20.2223	22.6682	2.72	3.104	0.00205723
1152	24.218	79.526	37.961	1.1462	19.2902	15.491	2.37	2.354	0.00103093
1153	24.755	78.955	43.588	1.0252	19.0009	15.986	2.61	1.786	0.000653541
1154	24.439	77.962	33.694	1.0674	19.6332	18.854	2.38	1.926	0.000693041
1155	23.6525	81.129	43.454	0.619	20.0507	16.27	3.7	3.323	0.00320724
1156	23.42	79.937	43.49	0.8907	19.1471	15.15	2.64	1.985	0.000816572
1157	26.641	76.548	41.615	1.009	17.9678	15.681	2.17	1.683	0.0004825
1159	24.577	78.137	36.748	0.7558	20.5634	15.784	2.04	2.2	0.000775078
1160	24.468	79.097	41.984	1.364	20.2682	17.8764	3.42	2.47	0.00163791
1161	24.251	79.079	37.734	1.3135	19.9465	17.4606	3.28	2.04	0.00107153
1162	23.7216	74.778	39.402	0.7611	21.7909	17.9236	2.34	2.35	0.00101443
1163	24.353	78.026	33.932	0.9517	20.0392	16.603	2.05	1.76	0.000498481
1164	24.163	80.118	43.863	1.0018	19.6413	17.1448	2.8	3.06	0.00205812
1166	23.3303	78.414	36.785	0.5881	20.2932	17.4294	2.68	4.104	0.00354339
1167	24.479	79.297	35.487	0.9242	20.1131	17.6865	1.05	1.133	0.000105808
1168	24.459	79.963	43.329	1.0946	18.8707	17.2797	2.34	1.529	0.000429438
1169	26.715	79.014	43.895	0.6786	17.8633	17.9262	2.4	1.647	0.000511056
1170	24.475	79.388	43.512	0.9271	16.8873	18.019	2.71	2.118	0.000954313
1171	23.4107	78.849	35.41	1.0627	20.0947	17.8864	2.25	1.315	0.000305424
1172	24.065	76.078	43.48	1.2416	21.894	17.7532	2.57	2.575	0.0013377
1173	23.754	76.494	42.211	0.598	20.7072	17.4919	2.51	2.407	0.00114155
1174	24.484	79.771	37.862	0.7629	19.605	15.356	2.41	3.263	0.00201428
1175	23.7829	77.808	42.119	0.5452	20.0913	20.993	3.19	3.008	0.00226577
1176	24.87	77.288	38.051	1.3347	20.1989	17.7846	2.87	1.858	0.000777755
1177	23.8804	78.949	37.857	0.766	19.0846	17.3469	2.57	2.354	0.00111793
1178	24.089	78.644	40.467	0.5977	19.8774	18.2174	3.52	2.508	0.00173807
1179	23.7347	76.741	43.88	0.7881	20.7589	18.1889	2.22	2.305	0.000925901
1180	23.7861	79.129	33.705	0.8176	20.2703	15.26	2.15	2.021	0.000689352
1181	24.379	77.903	37.887	0.6894	20.3875	15.109	3	2.53	0.00150741
1182	25.032	79.366	43.153	1.224	18.6383	17.7772	1.81	1.627	0.000376117
1183	23.0264	78.398	40.218	1.3325	18.9963	17.7545	2.11	2.043	0.000691335
1184	24.778	78.113	36.959	1.0368	19.0701	18.0684	2.2	1.357	0.000318018
1185	26.238	80.184	33.747	0.9494	15.232	16.471	2.47	2.335	0.00105716
1186	25.893	79.025	39.396	0.6525	19.0649	17.8443	3.18	2.875	0.00206335
1187	24.932	79.326	38.236	0.841	17.8016	20.9292	2.9	2.152	0.00105427
1188	23.8381	78.64	43.898	0.5364	19.9382	17.4262	2.47	2.389	0.00110662
1189	24.432	78.856	41.756	1.023	20.24	17.419	2.36	2.507	0.00116437
1190	24.171	80.472	36.755	1.1734	18.8849	17.6382	3.57	2.558	0.00183375
1191	24.546	76.976	43.059	1.0826	20.696	17.5474	2.36	1.65	0.00050437
1192	24.257	79.617	37.86	0.7143	19.4386	18.1717	2.86	2.437	0.00133336
1193	24.811	77.597	33.968	1.1195	19.6451	15.26	1.7	1.241	0.000205524
1194	24.028	78.951	33.963	1.2952	20.3385	17.3133	2.25	1.593	0.000448212
1195	24.477	78.181	42.053	1.1232	20.6572	16.212	1.95	1.89	0.000546799
1196	24.278	78.788	41.914	1.1217	19.9633	17.1943	2.44	1.92	0.000706093
1197	24.03	78.991	42.144	1.06	20.7706	20.8771	1.85	1.893	0.000520406
1198	22.97	78.373	43.428	1.3287	20.4483	17.3106	2.8	2.728	0.00163575
1200	24.784	80.68	42.091	0.7513	18.6509	17.7578	3.33	2.053	0.00110177
