# Supplementary material for: Allelic Variation in a Cellulose Synthase Gene (PtoCesA4) Associated with Growth and Wood Properties in Populus tomentosa
Source: G3 (Bethesda). 2013 Nov 1;3(11):2069–84. doi: 10.1534/g3.113.007724 (PMC3815066; doi:10.1534/g3.113.007724)
Supplement: Supporting Information [file supp_g3.113.007724_FileS5.xlsx]

## Sheet: File S5
	SNP1	SNP2	SNP3	SNP8	SNP10	SNP13	SNP15	SNP18	SNP21	SNP22	SNP28	SNP30	SNP31	SNP33	SNP36	SNP39	SNP41	SNP42	SNP44	SNP45	SNP46	SNP47	SNP48	SNP49	SNP51	SNP56	SNP57	SNP59	SNP62	SNP64	SNP68	SNP70	SNP72	SNP75	SNP79	SNP81	SNP84	SNP86	SNP88	SNP89	SNP91	NSNP1	NSNP2	NSNP3	NSNP5	NSNP6
1	C:C	G:G	A:A	A:G	A:G	A:G	G:G	A:T	G:A	A:G	A:T	G:G	T:C	T:C	A:A	G:G	T:C	C:C	G:G	C:A	T:C	T:C	A:A	C:C	A:A	G:G	C:T	C:A	T:G	C:C	T:G	A:T	T:T	C:T	A:A	C:T	G:G	T:T	G:A	C:G	A:T	T:C	A:T	G:G	A:G	T:C
2	C:C	T:T	A:G	A:G	A:G	G:G	G:G	A:T	G:A	G:G	A:T	A:G	T:C	T:T	A:A	T:G	T:C	C:C	G:G	C:A	T:C	T:C	A:A	A:C	A:C	A:G	T:T	A:A	T:T	T:T	T:G	A:T	A:T	C:T	A:A	T:T	A:G	C:C	G:A	C:G	A:T	T:C	A:T	G:G	A:G	T:C
3	C:C	T:T	A:G	A:A	A:G	G:G	G:G	T:T	G:G	A:G	A:T	A:G	T:T	T:C	A:T	T:G	T:C	C:C	G:T	C:A	T:C	T:T	A:T	A:C	A:C	A:G	T:T	A:A	T:G	T:T	G:G	T:T	A:T	T:T	A:A	T:T	A:G	T:C	G:G	C:C	A:T	T:C	A:A	A:G	G:G	T:C
4	C:C	T:T	A:G	A:A	A:G	A:G	G:G	T:T	G:A	G:G	T:T	G:G	T:T	T:T	A:T	T:G	C:C	C:C	G:T	A:A	C:C	T:C	A:A	A:C	A:A	A:A	C:T	C:A	T:T	T:C	G:G	A:T	A:T	T:T	A:A	C:T	A:G	T:C	G:G	C:C	A:A	C:C	A:T	G:G	A:G	T:T
5	C:C	T:T	A:A	A:A	A:G	A:G	G:G	T:T	G:A	G:G	A:A	G:G	T:T	T:C	A:T	T:G	C:C	C:C	G:T	A:A	T:T	T:T	A:T	A:C	A:C	G:G	C:T	C:A	T:G	T:C	T:G	A:T	A:T	T:T	A:A	T:T	G:G	T:C	G:G	C:C	A:T	T:C	A:A	A:A	G:G	T:C
6	C:C	T:T	A:A	A:G	A:G	A:G	G:G	A:T	G:A	A:G	A:T	G:G	T:C	T:T	A:T	T:G	T:C	C:C	G:G	C:A	T:C	T:C	A:A	C:C	A:C	G:G	C:T	A:A	?:?	T:T	T:G	T:T	A:T	C:T	A:A	C:T	G:G	T:T	G:A	C:G	A:T	?:?	A:T	A:G	A:G	T:C
7	T:C	G:T	A:A	A:A	A:G	G:G	G:T	A:T	A:A	A:G	A:A	A:G	T:C	A:A	A:T	T:G	C:C	C:C	G:T	A:A	T:C	T:T	A:T	C:C	C:C	G:G	T:T	A:A	T:T	T:C	T:G	A:T	A:T	C:T	A:T	C:T	G:G	T:C	A:A	C:G	A:T	C:C	A:T	A:G	A:G	T:C
8	T:C	G:G	A:A	A:G	?:?	A:G	G:G	A:T	G:A	A:G	A:A	A:G	T:C	T:C	A:A	G:G	T:C	C:C	G:T	A:A	T:T	T:C	A:A	A:C	C:C	G:G	C:T	A:A	T:G	C:C	T:T	T:T	T:T	C:T	A:A	C:T	G:G	T:T	G:A	C:G	A:T	T:C	A:T	G:G	A:G	T:C
9	C:C	T:T	A:A	A:A	G:G	A:G	G:G	A:T	G:A	G:G	A:T	G:G	T:T	T:C	A:T	T:G	C:C	C:C	G:T	C:A	T:C	T:T	A:T	A:C	C:C	G:G	C:T	A:A	T:T	T:T	G:G	A:T	A:T	T:T	A:A	?:?	G:G	T:T	A:A	G:G	A:T	T:C	A:T	A:G	G:G	T:T
10	C:C	G:T	A:A	A:A	A:G	A:A	G:T	T:T	G:A	A:G	A:T	A:G	T:C	A:A	A:A	G:G	T:C	T:C	G:G	A:A	C:C	T:T	A:T	A:C	A:C	A:G	C:T	A:A	T:G	T:C	G:G	T:T	T:T	C:T	A:T	T:T	G:G	T:C	G:A	C:G	A:T	C:C	A:T	A:G	A:G	T:C
11	T:C	G:G	A:A	A:G	G:G	A:A	G:G	T:T	G:A	G:G	A:T	A:G	T:C	T:C	A:A	G:G	C:C	T:C	G:G	C:A	T:C	T:C	A:A	A:C	A:C	A:G	C:T	A:A	T:G	C:C	T:T	A:T	T:T	?:?	A:A	C:T	G:G	T:T	G:A	C:G	A:T	C:C	A:T	G:G	?:?	T:C
12	C:C	T:T	A:G	A:G	A:G	A:G	G:G	A:T	G:A	A:G	A:A	A:G	T:C	T:T	A:T	G:G	T:C	C:C	G:T	A:A	T:T	T:C	A:A	A:C	C:C	A:G	T:T	A:A	T:G	T:C	G:G	T:T	T:T	C:T	A:A	C:T	A:G	C:C	?:?	C:G	A:T	T:C	A:T	G:G	A:G	T:T
13	T:C	G:G	A:A	A:G	A:G	A:G	G:G	A:T	A:A	A:G	A:T	A:G	T:T	T:C	T:T	T:G	C:C	T:C	G:T	C:A	T:C	T:T	A:T	A:C	A:C	G:G	C:T	A:A	T:G	T:T	T:T	T:T	A:T	C:T	A:A	C:T	G:G	C:C	A:A	C:G	A:T	C:C	?:?	G:G	A:G	T:C
14	C:C	T:T	A:A	A:G	A:G	G:G	G:T	A:T	G:A	G:G	A:T	G:G	T:C	T:C	T:T	T:G	?:?	T:C	G:T	C:A	T:C	T:T	A:T	C:C	A:C	G:G	T:T	C:A	T:G	T:C	T:G	T:T	A:T	C:T	A:T	T:T	G:G	C:C	G:A	C:G	A:T	T:C	A:A	A:G	?:?	T:T
15	T:C	G:T	A:A	A:A	A:G	A:A	?:?	T:T	G:A	A:G	A:T	G:G	T:C	A:A	A:T	T:G	T:C	T:C	G:G	A:A	C:C	T:T	A:T	A:C	A:C	A:G	T:T	A:A	T:T	T:C	T:G	A:T	A:T	C:T	A:T	T:T	G:G	T:C	G:A	C:G	?:?	?:?	A:T	A:G	A:G	T:C
16	C:C	G:T	A:A	A:G	A:G	A:A	G:T	A:T	A:A	A:G	T:T	A:G	T:C	T:C	A:T	G:G	T:C	C:C	G:G	C:A	C:C	T:C	A:A	A:C	A:C	A:G	C:T	A:A	T:G	C:C	T:G	?:?	T:T	C:T	A:T	T:T	G:G	T:C	G:A	C:G	A:T	C:C	A:T	A:G	A:G	T:T
17	C:C	T:T	A:A	A:A	A:G	A:G	G:G	A:T	?:?	A:G	A:T	G:G	T:T	T:T	A:A	G:G	T:C	T:C	T:T	C:A	T:C	T:C	A:A	A:C	A:C	G:G	C:T	C:A	T:T	C:C	G:G	A:T	T:T	T:T	A:A	T:T	G:G	T:C	G:G	C:C	A:T	T:C	A:T	G:G	G:G	T:C
18	T:C	G:G	A:A	A:G	A:G	G:G	G:G	A:T	G:A	A:G	A:T	G:G	T:T	T:C	A:T	T:G	C:C	C:C	T:T	C:A	T:C	T:T	A:T	A:C	A:C	G:G	T:T	A:A	T:G	T:T	T:T	T:T	A:T	C:T	A:A	C:T	G:G	C:C	G:A	C:G	A:T	T:C	A:T	A:G	A:G	T:T
19	C:C	G:G	A:G	A:A	A:G	A:G	G:G	A:T	A:A	A:G	A:T	G:G	T:T	T:C	A:A	G:G	T:C	C:C	T:T	C:A	T:C	T:C	A:A	A:C	A:C	A:G	T:T	C:A	T:G	C:C	T:G	A:T	T:T	T:T	A:A	T:T	A:G	T:C	G:G	C:C	A:T	C:C	A:T	G:G	A:G	T:T
20	C:C	T:T	A:G	A:G	A:G	A:G	G:G	A:T	G:A	G:G	T:T	G:G	T:C	T:C	A:T	T:G	T:C	T:C	G:T	A:A	C:C	T:T	A:T	A:C	A:A	A:A	C:T	C:A	T:G	T:C	T:G	T:T	A:T	C:T	?:?	C:T	A:G	T:C	G:A	C:G	A:T	T:C	A:T	A:A	A:A	T:C
21	C:C	G:G	A:A	A:G	A:G	A:G	G:G	A:T	G:A	A:G	A:T	G:G	T:C	T:T	A:T	T:G	C:C	T:C	G:T	C:A	T:C	T:C	A:A	C:C	A:C	G:G	C:T	A:A	T:T	T:C	T:G	A:T	A:T	C:T	A:A	T:T	G:G	T:T	?:?	C:G	A:T	T:C	A:T	A:G	A:G	T:C
22	C:C	T:T	?:?	A:G	A:G	A:G	G:G	T:T	G:A	G:G	A:A	G:G	T:C	T:C	A:T	T:G	T:C	T:C	G:G	A:A	T:T	T:T	A:T	C:C	A:C	G:G	C:T	A:A	T:G	T:C	T:G	T:T	A:T	C:T	A:A	C:T	G:G	T:T	G:A	C:G	A:T	T:C	A:A	G:G	A:A	T:C
23	C:C	G:G	A:G	A:A	G:G	A:G	G:G	A:T	G:A	A:G	A:T	G:G	T:T	T:T	A:T	T:G	C:C	C:C	G:T	A:A	T:C	T:C	A:A	C:C	A:C	A:A	T:T	A:A	T:G	T:C	T:G	T:T	A:T	T:T	A:A	T:T	A:G	T:C	G:G	C:C	A:T	T:C	A:T	?:?	A:G	T:T
24	C:C	T:T	A:G	A:A	G:G	A:G	G:G	?:?	G:A	G:G	A:T	A:A	T:T	T:T	A:A	G:G	T:C	T:C	G:T	A:A	T:C	T:C	A:A	C:C	A:C	A:G	T:T	A:A	T:G	T:C	G:G	A:T	T:T	T:T	A:A	T:T	A:G	T:C	G:G	C:C	A:T	C:C	A:T	G:G	G:G	T:T
25	C:C	G:T	A:A	A:G	A:G	G:G	G:T	T:T	G:G	G:G	A:A	A:G	T:C	A:A	A:T	G:G	T:C	C:C	G:T	A:A	T:C	T:T	A:T	A:C	A:C	G:G	T:T	C:A	T:G	C:C	T:T	A:T	T:T	C:T	A:T	T:T	G:G	T:C	G:G	C:C	A:T	?:?	A:A	A:G	G:G	T:T
26	T:C	G:T	A:G	A:G	A:G	G:G	G:T	A:T	G:A	G:G	A:T	A:G	T:C	A:A	A:T	G:G	T:C	T:C	G:G	C:A	T:C	T:T	A:T	A:C	A:C	A:G	T:T	A:A	T:G	T:C	G:G	T:T	T:T	C:T	A:T	T:T	A:G	T:C	G:A	C:G	A:T	T:C	A:A	A:G	A:G	T:C
27	C:C	G:T	A:A	A:G	A:G	G:G	G:T	T:T	G:G	G:G	A:A	A:G	T:C	A:A	A:T	G:G	T:C	T:C	G:T	A:A	T:C	T:T	A:T	A:A	A:C	G:G	T:T	A:A	T:G	C:C	T:T	A:T	T:T	C:T	A:T	C:T	G:G	T:C	A:A	C:G	A:T	T:C	A:A	A:G	A:G	T:T
28	T:C	G:T	A:G	A:A	A:G	G:G	G:T	A:T	G:G	A:G	A:T	A:G	T:C	T:C	T:T	T:G	C:C	T:C	G:T	C:A	T:C	T:T	A:T	A:C	A:C	A:G	T:T	A:A	T:G	T:T	G:G	T:T	A:T	T:T	A:T	T:T	A:A	T:T	A:A	G:G	A:T	T:C	A:A	G:G	A:G	?:?
29	T:C	G:T	A:G	A:A	G:G	G:G	G:T	T:T	G:G	G:G	T:T	A:G	T:C	A:A	A:T	T:G	T:T	T:C	T:T	C:A	C:C	T:T	A:T	A:C	A:C	A:G	T:T	A:A	T:G	T:T	G:G	T:T	A:T	T:T	A:T	T:T	A:A	T:T	A:A	G:G	A:T	T:C	A:A	A:G	A:G	T:C
30	C:C	T:T	A:A	A:A	A:G	G:G	G:G	A:T	G:G	G:G	A:T	A:G	T:T	T:C	A:A	T:G	C:C	T:C	G:T	C:A	T:C	T:T	A:T	A:C	A:C	G:G	T:T	A:A	T:G	T:C	T:G	A:T	A:T	T:T	A:A	T:T	G:G	T:T	A:A	G:G	A:T	T:C	A:A	G:G	A:G	T:T
31	C:C	G:T	A:G	A:G	A:G	G:G	G:T	A:T	G:G	G:G	T:T	A:G	T:C	T:C	T:T	G:G	T:C	T:C	G:T	C:A	C:C	T:C	A:A	A:C	A:C	A:G	T:T	C:A	T:T	C:C	T:G	A:T	T:T	T:T	A:T	T:T	A:A	T:T	G:A	G:G	A:T	T:C	A:A	A:G	A:G	T:C
32	C:C	G:T	A:A	A:A	A:G	A:G	G:T	A:T	A:A	A:G	T:T	A:G	T:T	T:T	A:T	G:G	T:C	T:C	G:T	C:A	C:C	T:C	A:A	C:C	C:C	G:G	T:T	C:A	T:T	C:C	T:G	A:T	T:T	T:T	A:T	T:T	G:G	C:C	A:A	G:G	A:T	C:C	A:T	A:G	A:G	T:C
33	T:C	G:G	A:A	A:G	A:G	A:A	G:G	A:T	A:A	A:G	T:T	A:A	T:C	T:C	T:T	G:G	T:C	T:C	G:T	C:A	C:C	T:C	A:T	A:C	C:C	A:G	C:T	C:A	T:T	C:C	?:?	T:T	T:T	C:T	A:A	C:T	G:G	C:C	G:A	C:G	A:T	C:C	A:T	A:G	G:G	T:C
34	C:C	G:T	A:G	A:A	A:G	A:A	G:T	T:T	A:A	A:G	A:T	A:G	T:C	T:T	A:T	T:G	T:C	T:C	G:T	C:A	T:C	T:C	A:A	A:C	A:A	A:A	C:T	A:A	T:G	T:C	T:G	A:T	A:T	T:T	A:T	T:T	A:A	C:C	G:G	C:C	A:T	C:C	A:T	A:G	A:A	T:T
35	C:C	G:T	A:G	A:G	A:G	G:G	G:T	T:T	G:G	G:G	T:T	G:G	T:C	T:C	T:T	T:G	C:C	C:C	G:T	C:A	C:C	T:C	A:T	A:C	A:A	A:G	T:T	C:A	T:G	C:C	T:T	A:T	T:T	C:T	A:T	T:T	A:G	T:T	G:A	G:G	A:T	T:C	A:A	G:G	A:G	T:T
36	T:C	G:T	A:G	A:G	A:G	G:G	G:T	T:T	G:G	G:G	A:A	A:G	T:C	T:C	T:T	T:G	C:C	T:C	G:T	A:A	T:T	T:T	A:T	A:C	A:C	A:G	T:T	A:A	T:T	T:T	T:G	A:T	A:T	C:T	A:T	T:T	A:G	T:T	G:A	G:G	A:T	T:C	A:A	A:G	A:G	T:T
37	C:C	T:T	A:G	A:G	A:G	A:G	G:G	A:T	G:A	G:G	T:T	G:G	T:C	T:C	A:T	T:G	C:C	C:C	G:T	A:A	C:C	T:T	A:T	A:C	C:C	A:A	C:T	A:A	T:T	T:C	T:G	A:T	A:T	C:T	A:A	C:T	A:G	T:C	G:A	C:G	A:T	T:C	A:T	A:G	A:A	T:T
38	T:C	G:T	A:G	A:G	A:G	G:G	G:T	A:T	G:G	G:G	A:A	A:G	T:C	A:A	A:T	T:G	T:C	C:C	G:T	A:A	T:C	T:T	A:T	A:C	A:C	A:G	T:T	A:A	T:G	T:C	T:G	T:T	A:T	C:T	A:T	T:T	A:G	T:C	G:G	C:C	A:T	T:C	A:A	A:G	A:A	T:T
39	C:C	G:T	A:G	A:G	A:G	G:G	G:T	A:T	A:A	A:G	A:T	A:G	T:C	T:C	A:T	G:G	T:C	T:C	G:G	C:A	T:C	T:C	A:A	A:C	A:C	A:G	T:T	A:A	T:G	T:C	T:T	A:T	T:T	C:T	A:T	T:T	A:G	C:C	G:A	C:G	A:T	C:C	A:T	A:G	G:G	T:C
40	T:C	G:T	A:G	A:G	A:G	G:G	G:T	A:T	A:A	A:G	A:T	A:G	T:C	A:A	A:T	T:G	C:C	T:C	G:G	C:A	T:C	T:T	A:T	A:C	C:C	A:G	T:T	A:A	T:T	T:T	G:G	A:T	A:T	C:T	A:T	T:T	A:G	T:T	G:A	G:G	?:?	C:C	A:T	A:G	A:G	T:C
41	C:C	G:T	A:G	A:G	A:G	G:G	G:T	A:T	G:A	G:G	?:?	G:G	T:C	T:C	A:A	T:G	C:C	C:C	G:T	A:A	T:T	T:C	A:T	C:C	A:C	A:G	T:T	A:A	T:G	T:C	T:T	T:T	A:T	C:T	A:T	C:T	A:G	?:?	G:A	C:G	A:T	T:C	A:A	G:G	A:G	T:T
42	T:C	G:T	A:A	A:A	G:G	A:A	G:T	T:T	G:A	G:G	A:T	G:G	T:T	A:A	A:T	T:G	T:T	C:C	G:T	A:A	C:C	T:T	A:T	C:C	A:C	A:G	C:T	A:A	T:G	T:T	G:G	T:T	A:T	T:T	A:T	T:T	G:G	T:C	G:G	C:C	A:T	C:C	A:T	A:A	G:G	T:T
43	T:C	G:T	A:A	A:A	G:G	A:A	G:T	T:T	G:A	G:G	A:T	G:G	T:C	T:C	A:A	T:G	C:C	T:C	G:T	A:A	C:C	T:T	A:T	C:C	A:C	A:G	C:T	C:A	T:G	T:T	T:G	A:T	A:T	T:T	A:T	T:T	G:G	T:C	G:G	C:C	A:T	C:C	A:T	A:G	A:G	T:T
44	C:C	?:?	A:G	A:G	G:G	A:G	G:G	T:T	G:A	G:G	A:T	A:A	T:C	T:T	A:T	G:G	T:C	T:C	G:G	C:A	T:C	T:C	A:A	A:A	A:C	A:G	T:T	A:A	T:G	T:C	G:G	A:T	T:T	C:T	A:A	C:T	A:G	T:C	G:A	C:G	A:A	C:C	A:T	G:G	A:G	T:C
45	C:C	T:T	A:A	A:A	A:G	A:A	G:G	T:T	A:A	A:G	T:T	A:A	T:T	T:T	T:T	T:G	C:C	T:C	G:T	C:A	C:C	T:C	A:A	C:C	A:C	A:G	C:T	A:A	T:T	T:C	T:G	A:T	A:T	T:T	A:A	T:T	G:G	C:C	G:G	C:C	A:A	C:C	A:T	G:G	A:G	T:C
46	C:C	T:T	A:G	A:G	A:G	G:G	G:G	A:T	G:A	G:G	A:T	A:G	T:T	T:C	A:A	T:G	C:C	C:C	G:T	A:A	T:C	T:T	A:T	A:C	A:C	A:G	T:T	A:A	T:G	T:C	T:G	T:T	A:T	C:T	A:A	C:T	A:G	T:C	G:A	C:G	A:T	T:C	A:T	A:G	A:G	T:T
47	C:C	T:T	A:G	A:G	A:G	G:G	G:G	A:T	G:A	G:G	A:T	A:G	T:T	T:C	A:T	T:G	C:C	C:C	G:T	A:A	T:C	T:T	A:T	A:C	A:C	A:G	T:T	A:A	T:T	T:T	G:G	A:T	A:T	C:T	A:A	T:T	A:G	T:C	G:A	C:G	A:T	T:C	A:T	A:G	A:G	T:T
48	T:C	G:G	A:G	A:G	G:G	A:G	G:G	A:T	G:A	A:G	A:T	G:G	T:C	T:C	A:A	G:G	T:C	T:C	G:T	A:A	T:C	T:C	A:A	A:C	A:C	A:G	T:T	A:A	T:G	C:C	T:T	A:T	T:T	C:T	A:A	C:T	A:G	T:C	G:A	C:G	A:T	T:C	A:T	A:G	G:G	T:C
49	C:C	G:T	A:G	A:G	A:G	G:G	G:T	A:T	A:A	A:G	A:T	A:G	T:C	T:C	A:A	G:G	T:C	C:C	G:T	C:A	T:C	T:C	A:A	A:A	A:C	A:G	T:T	A:A	T:T	C:C	T:T	A:T	T:T	C:T	A:T	C:T	A:G	T:C	G:A	C:G	A:T	C:C	A:T	A:G	A:G	T:C
50	C:C	G:T	A:G	A:G	A:G	G:G	G:T	T:T	G:G	G:G	T:T	G:G	T:C	T:C	A:T	G:G	T:C	C:C	G:G	C:A	C:C	T:C	A:A	A:C	C:C	A:G	T:T	A:A	T:G	T:C	T:T	T:T	T:T	C:T	A:T	T:T	A:G	C:C	G:A	C:G	A:T	T:C	A:A	A:G	A:G	T:C
51	T:C	G:T	A:A	A:A	A:G	A:A	G:T	T:T	A:A	A:G	A:T	A:G	T:C	A:A	A:A	G:G	T:C	T:C	G:G	A:A	C:C	T:T	A:T	A:A	A:A	A:G	C:T	A:A	T:G	T:C	G:G	A:T	T:T	C:T	A:T	C:T	G:G	C:C	A:A	C:G	A:A	C:C	A:T	A:G	A:G	T:T
52	T:C	G:G	A:G	A:A	A:G	A:G	G:T	A:T	G:A	G:G	A:T	G:G	T:T	T:T	A:T	T:G	C:C	T:C	G:T	A:A	T:C	T:C	A:A	A:C	C:C	A:A	T:T	A:A	T:G	T:C	T:T	A:T	A:T	T:T	A:T	T:T	A:A	?:?	G:G	C:C	A:T	T:C	A:A	A:G	A:A	T:T
53	C:C	T:T	A:G	A:G	A:G	A:G	G:G	T:T	G:A	G:G	A:T	G:G	T:C	T:C	A:T	G:G	T:C	T:C	G:T	C:A	T:C	T:C	A:A	A:C	A:C	A:G	T:T	C:A	T:G	C:C	G:G	A:T	T:T	C:T	A:A	C:T	A:G	T:C	G:A	C:G	A:T	C:C	A:T	G:G	A:G	T:T
54	C:C	T:T	A:G	A:G	A:G	A:A	G:G	T:T	A:A	A:G	A:T	G:G	T:T	T:C	T:T	G:G	T:C	C:C	T:T	C:A	T:C	T:C	A:A	A:C	A:C	A:A	C:T	C:A	T:T	C:C	G:G	A:T	T:T	C:T	A:A	T:T	A:G	T:C	G:A	C:G	A:T	C:C	A:T	G:G	A:G	T:C
55	T:C	G:T	A:G	A:G	A:G	A:A	G:T	A:T	A:A	A:G	A:T	A:G	T:C	A:A	A:T	T:G	T:C	C:C	G:T	C:A	T:C	T:T	A:T	A:C	C:C	A:A	C:T	A:A	T:G	T:T	G:G	T:T	A:T	C:T	A:T	T:T	A:G	C:C	G:A	C:G	A:T	C:C	A:T	A:G	A:G	T:C
56	C:C	G:G	A:A	A:A	G:G	G:G	G:G	T:T	G:G	G:G	A:A	G:G	T:T	T:C	A:T	T:G	C:C	C:C	G:T	A:A	T:T	T:T	A:T	A:C	C:C	G:G	T:T	A:A	T:T	T:T	T:T	T:T	A:T	T:T	A:A	T:T	G:G	C:C	G:G	C:C	A:T	T:C	A:A	A:A	A:G	T:C
57	C:C	T:T	A:G	A:G	G:G	A:G	G:G	A:T	G:A	A:G	A:T	G:G	T:T	T:C	A:T	T:G	C:C	T:C	G:T	A:A	T:C	T:T	A:T	A:C	C:C	A:A	T:T	C:A	T:G	T:C	T:G	A:T	A:T	C:T	A:A	C:T	A:G	T:C	G:A	C:G	A:T	T:C	A:T	?:?	A:A	T:T
58	T:C	G:T	A:G	A:G	G:G	G:G	G:T	A:T	G:G	G:G	A:A	A:G	T:C	A:A	T:T	T:G	T:C	T:C	G:T	A:A	T:C	T:T	A:T	A:A	A:C	A:G	T:T	C:A	T:G	T:T	T:G	T:T	A:T	C:T	A:T	C:T	A:G	T:C	G:A	C:G	A:T	?:?	A:A	G:G	A:G	T:C
59	T:C	G:T	A:A	A:A	G:G	A:A	G:T	A:T	G:A	G:G	A:T	G:G	T:C	T:C	A:A	T:G	C:C	T:C	G:T	A:A	C:C	T:T	A:T	C:C	A:C	A:G	C:T	A:A	T:T	T:T	G:G	A:T	A:T	T:T	A:T	T:T	G:G	T:C	G:G	C:C	A:T	T:C	A:T	A:G	A:G	T:C
60	C:C	T:T	A:G	A:A	A:G	A:G	G:G	T:T	A:A	G:G	T:T	A:A	T:T	T:C	T:T	T:G	T:C	T:C	G:T	C:A	C:C	T:T	A:T	C:C	A:C	A:A	C:T	C:A	T:G	T:C	T:G	T:T	A:T	T:T	A:A	T:T	A:G	T:C	G:G	C:C	A:A	C:C	A:T	G:G	A:A	T:C
61	C:C	T:T	A:A	A:A	A:G	A:A	G:G	A:T	A:A	A:G	A:T	A:G	T:T	T:C	T:T	T:G	C:C	C:C	G:T	C:A	T:C	T:T	A:T	A:C	A:C	A:G	C:T	C:A	T:G	T:C	T:G	A:T	A:T	T:T	A:A	T:T	G:G	T:C	G:G	C:C	A:T	C:C	A:T	G:G	A:G	T:C
62	C:C	T:T	A:G	A:G	A:G	A:G	G:G	T:T	A:A	A:G	A:T	G:G	T:C	T:C	T:T	?:?	T:C	T:C	G:T	C:A	T:C	T:C	A:A	A:C	A:C	A:G	T:T	A:A	T:T	T:C	G:G	A:T	T:T	C:T	A:A	T:T	A:G	C:C	G:A	C:G	A:T	C:C	A:T	A:G	A:G	T:C
63	C:C	T:T	A:G	A:G	A:G	A:G	G:G	A:T	A:A	A:G	A:T	G:G	T:T	T:C	T:T	T:G	C:C	T:C	T:T	A:A	T:C	T:T	A:T	A:C	A:C	A:G	T:T	C:A	T:G	T:T	T:G	T:T	A:T	C:T	A:A	C:T	A:G	T:C	G:A	C:G	A:T	C:C	A:T	G:G	A:G	T:T
64	C:C	G:T	A:A	A:A	A:G	G:G	G:T	T:T	G:G	G:G	A:A	G:G	T:C	T:C	A:A	T:G	T:C	C:C	G:T	A:A	T:C	T:T	A:T	C:C	A:C	G:G	T:T	A:A	T:G	T:C	T:G	T:T	A:T	C:T	A:T	T:T	G:G	C:C	G:A	C:G	A:T	T:C	A:A	A:G	A:A	T:C
65	T:C	G:T	A:A	A:A	A:G	A:A	G:T	A:T	A:A	A:G	A:T	A:G	T:C	A:A	A:T	T:G	C:C	C:C	G:T	A:A	C:C	T:T	A:T	A:C	A:C	A:G	C:T	A:A	T:G	T:C	T:G	T:T	A:T	C:T	A:T	T:T	G:G	C:C	G:A	C:G	A:T	C:C	A:T	G:G	A:G	T:T
66	C:C	G:G	A:A	A:A	A:G	G:G	G:G	A:T	G:A	A:G	A:T	G:G	T:T	T:T	A:T	G:G	T:C	C:C	T:T	C:A	T:C	T:C	A:A	A:C	A:A	G:G	T:T	C:A	T:G	C:C	T:G	A:T	T:T	T:T	A:A	T:T	G:G	T:C	G:G	C:C	A:T	T:C	A:T	A:G	A:A	T:C
67	C:C	T:T	A:G	A:G	A:G	G:G	G:G	A:T	G:A	G:G	A:A	A:G	T:C	T:T	?:?	T:G	T:C	C:C	G:T	A:A	T:T	T:C	A:A	A:A	A:C	A:G	T:T	C:A	T:T	T:C	G:G	A:T	T:T	C:T	A:A	C:T	A:G	T:C	G:A	C:G	A:T	T:C	A:T	A:G	G:G	T:T
68	T:C	G:G	A:G	A:A	G:G	A:A	G:G	A:T	A:A	G:G	A:A	G:G	T:T	T:C	A:A	G:G	T:C	T:C	T:T	A:A	T:T	T:C	A:A	A:C	A:C	A:A	C:T	A:A	T:T	T:C	T:T	T:T	T:T	T:T	A:A	T:T	A:G	T:C	G:A	C:G	A:T	C:C	A:T	A:G	?:?	T:C
69	C:C	T:T	A:G	A:A	G:G	A:G	G:G	A:T	G:A	A:G	A:A	A:G	T:T	T:C	A:T	T:G	C:C	C:C	T:T	A:A	T:T	T:T	A:T	C:C	A:A	A:G	T:T	C:A	T:G	T:C	T:G	A:T	A:T	?:?	A:A	T:T	A:G	T:T	A:A	G:G	A:T	T:C	A:T	G:G	A:G	T:C
70	T:C	G:T	A:A	A:A	A:G	A:A	G:T	A:T	G:A	?:?	A:A	G:G	T:C	A:A	A:T	T:G	T:T	C:C	G:T	A:A	T:C	T:T	A:T	C:C	A:C	A:G	C:T	A:A	T:T	T:T	G:G	A:T	A:T	C:T	A:T	T:T	G:G	T:C	G:G	?:?	A:A	T:C	A:T	A:G	A:G	T:T
71	T:C	G:T	A:A	A:G	A:G	G:G	G:T	A:T	A:A	A:G	T:T	A:G	T:C	A:A	A:T	T:G	T:C	C:C	G:G	C:A	C:C	T:T	A:T	C:C	A:C	G:G	C:T	C:A	T:G	T:C	T:G	A:T	A:T	C:T	?:?	T:T	A:A	T:T	G:A	G:G	A:T	C:C	A:T	G:G	A:G	T:T
72	C:C	G:T	A:G	A:A	A:G	A:A	G:T	?:?	G:G	A:G	T:T	A:G	T:C	T:T	A:T	T:G	T:T	T:C	G:T	C:A	C:C	T:C	A:A	A:C	C:C	A:A	C:T	A:A	T:T	T:C	T:T	A:T	A:T	T:T	A:T	T:T	A:A	T:C	G:G	C:C	A:T	T:C	A:A	A:G	A:A	T:T
73	T:C	G:T	A:G	A:G	A:G	G:G	G:T	T:T	G:G	G:G	T:T	G:G	T:C	T:C	T:T	T:G	T:C	C:C	G:G	C:A	C:C	T:C	A:T	A:C	A:A	A:G	T:T	A:A	T:T	T:C	G:G	A:T	A:T	C:T	A:T	T:T	A:G	T:T	G:A	G:G	A:T	T:C	A:A	A:G	A:G	T:T
74	C:C	T:T	A:G	A:A	A:G	A:A	G:G	A:T	G:G	A:G	T:T	A:G	T:T	T:T	A:T	T:G	C:C	C:C	G:T	A:A	C:C	T:C	A:A	C:C	C:C	A:A	C:T	A:A	T:T	T:T	T:G	A:T	A:T	T:T	A:A	T:T	A:G	T:C	G:G	C:C	A:T	T:C	A:A	A:G	A:A	T:T
75	T:C	G:T	A:A	A:A	A:G	G:G	G:T	T:T	G:G	A:G	T:T	A:G	T:C	T:C	A:T	T:G	T:C	T:C	G:G	C:A	C:C	T:T	A:T	A:C	A:C	G:G	C:T	A:A	T:G	T:C	T:G	T:T	A:T	C:T	A:T	T:T	G:G	?:?	G:A	C:G	A:T	T:C	?:?	G:G	A:A	T:C
76	C:C	T:T	A:A	A:G	A:G	G:G	G:G	A:T	G:A	A:G	A:A	A:G	T:T	T:C	A:T	T:G	T:C	C:C	T:T	A:A	T:T	T:T	A:T	A:C	A:C	G:G	T:T	C:A	T:G	T:T	T:G	A:T	A:T	C:T	A:A	C:T	G:G	T:T	G:A	C:G	A:T	T:C	A:T	A:A	A:G	T:T
77	C:C	T:T	A:G	A:G	A:G	G:G	G:G	T:T	G:G	G:G	?:?	G:G	?:?	T:C	A:T	T:G	C:C	C:C	G:T	A:A	T:T	T:T	A:T	A:A	A:C	A:G	T:T	A:A	T:G	T:T	G:G	T:T	A:T	C:T	A:A	C:T	A:G	T:C	G:A	C:G	?:?	T:C	A:A	A:A	A:G	T:T
78	T:C	G:T	A:A	A:A	A:G	A:A	G:T	A:T	A:A	A:G	A:T	A:G	T:C	T:T	A:T	T:G	T:C	C:C	T:T	A:A	C:C	T:C	A:A	A:C	A:C	A:G	C:T	A:A	T:T	T:C	G:G	A:T	A:T	T:T	A:T	T:T	G:G	T:C	G:G	C:C	A:T	C:C	A:T	A:A	A:G	T:C
79	C:C	G:T	A:G	A:A	G:G	A:A	G:T	A:T	G:A	G:G	A:T	G:G	T:T	T:C	A:A	T:G	C:C	C:C	G:T	C:A	T:C	T:C	A:T	A:C	A:C	A:A	C:T	A:A	T:T	T:C	T:T	A:T	A:T	T:T	A:T	T:T	A:A	T:C	G:G	C:C	A:T	T:C	A:A	A:A	A:A	T:T
80	T:C	G:T	A:A	A:G	A:G	A:A	G:T	?:?	G:A	G:G	A:T	G:G	T:C	A:A	A:T	T:G	T:T	C:C	G:G	A:A	C:C	T:T	A:T	A:C	A:C	A:G	T:T	C:A	T:G	T:C	T:G	A:T	A:T	C:T	A:T	T:T	G:G	T:C	G:A	C:G	A:T	T:C	A:T	A:G	A:G	T:C
81	?:?	T:T	A:A	A:G	A:G	A:G	G:G	T:T	G:A	A:G	A:T	G:G	T:C	T:T	A:T	T:G	C:C	C:C	G:G	C:A	T:C	T:C	A:A	A:C	A:C	G:G	C:T	A:A	T:G	T:T	T:G	T:T	A:T	C:T	A:A	C:T	G:G	T:T	G:A	C:G	A:T	C:C	A:T	A:G	A:G	T:T
82	T:C	G:T	A:A	A:A	A:G	A:A	G:T	A:T	G:A	A:G	A:T	A:G	T:C	T:T	T:T	T:G	C:C	T:C	G:T	A:A	C:C	T:C	A:A	A:C	A:C	A:G	C:T	C:A	T:G	C:C	T:T	A:T	T:T	T:T	A:T	T:T	G:G	T:C	G:G	C:C	A:T	T:C	A:T	G:G	A:G	T:C
83	T:C	G:T	A:G	A:A	G:G	A:A	G:T	A:T	A:A	A:G	A:A	A:G	T:T	A:A	A:A	T:G	C:C	T:C	T:T	A:A	T:T	T:T	A:T	A:C	A:C	A:A	C:T	A:A	T:T	T:T	G:G	A:T	A:T	T:T	A:T	T:T	A:A	T:C	G:G	C:C	A:T	C:C	A:T	G:G	G:G	T:T
84	C:C	T:T	A:A	A:A	G:G	A:A	G:G	A:T	A:A	A:G	A:T	A:G	T:T	T:C	A:A	G:G	T:C	C:C	G:T	C:A	T:C	T:C	A:A	A:C	C:C	A:G	C:T	C:A	T:G	C:C	G:G	A:T	T:T	T:T	A:A	T:T	G:G	T:C	G:G	C:C	A:T	C:C	A:T	G:G	A:G	T:C
85	C:C	G:T	A:G	A:G	A:G	A:A	G:T	A:T	A:A	A:G	A:T	A:G	T:C	A:A	A:T	G:G	T:C	T:C	G:T	C:A	T:C	T:T	A:T	C:C	A:C	A:A	C:T	A:A	T:T	C:C	T:T	A:T	T:T	C:T	A:T	T:T	A:G	T:T	G:A	G:G	A:T	C:C	A:T	A:G	A:A	T:C
86	T:C	G:G	A:A	A:G	A:G	A:G	G:G	T:T	G:A	A:G	A:T	G:G	T:C	T:T	A:T	T:G	T:C	T:C	G:T	C:A	T:C	T:C	A:A	A:C	C:C	G:G	C:T	A:A	T:G	T:T	T:G	A:T	A:T	C:T	A:A	C:T	G:G	C:C	A:A	C:G	A:T	C:C	A:T	A:G	A:G	T:T
87	T:C	G:T	A:A	A:A	G:G	A:A	G:T	A:T	G:A	G:G	A:T	G:G	T:T	A:A	A:A	T:G	C:C	C:C	T:T	A:A	C:C	T:T	A:T	A:C	A:C	A:G	C:T	C:A	T:G	T:C	T:G	A:T	A:T	T:T	A:T	T:T	G:G	T:C	G:G	C:C	A:T	T:C	A:T	A:G	A:G	T:T
88	C:C	T:T	A:G	A:G	A:G	A:G	G:G	A:T	G:A	A:G	A:T	G:G	T:C	T:T	A:T	T:G	C:C	T:C	G:T	A:A	T:C	T:C	A:A	C:C	C:C	A:A	T:T	A:A	T:T	T:T	T:G	A:T	A:T	C:T	A:A	T:T	A:G	T:C	G:G	C:C	A:T	T:C	A:T	G:G	A:A	T:T
89	C:C	T:T	A:A	A:G	A:G	A:G	G:G	A:T	G:A	A:G	A:T	?:?	T:C	T:T	A:T	T:G	C:C	C:C	G:G	C:A	T:C	T:C	A:A	A:A	A:C	G:G	C:T	A:A	T:T	T:T	T:G	A:T	A:T	C:T	A:A	C:T	G:G	C:C	A:A	C:G	A:A	T:C	A:T	A:G	A:G	T:C
90	C:C	T:T	A:A	A:A	G:G	A:G	G:G	A:T	G:A	G:G	A:A	A:G	T:T	T:T	A:T	T:G	T:C	T:C	G:T	A:A	T:T	T:C	A:A	A:C	C:C	G:G	C:T	A:A	T:G	T:T	T:G	A:T	A:T	T:T	A:A	T:T	G:G	T:C	G:G	C:C	A:T	T:C	A:T	A:G	A:A	T:C
91	C:C	G:G	A:A	A:A	G:G	G:G	G:G	A:T	G:A	A:G	A:A	A:G	T:T	T:T	A:T	T:G	T:C	C:C	T:T	A:A	T:T	T:C	A:A	C:C	A:A	G:G	T:T	A:A	T:G	T:C	T:G	T:T	A:T	T:T	A:A	T:T	G:G	T:C	G:G	C:C	A:T	T:C	A:T	A:G	A:A	T:C
92	C:C	T:T	A:A	A:G	A:G	A:G	G:G	A:T	A:A	G:G	T:T	A:A	T:C	T:C	T:T	G:G	T:C	C:C	G:G	C:A	C:C	T:C	A:A	A:C	C:C	G:G	C:T	A:A	T:G	T:C	G:G	T:T	T:T	C:T	A:A	C:T	G:G	C:C	G:A	C:G	A:T	C:C	A:T	A:G	G:G	T:T
93	C:C	G:T	A:G	A:G	G:G	A:A	G:T	A:T	G:A	G:G	T:T	G:G	T:C	A:A	A:T	T:G	T:T	T:C	G:G	C:A	C:C	T:T	A:T	A:A	C:C	A:A	C:T	C:A	T:G	T:C	T:G	A:T	A:T	C:T	A:T	T:T	A:G	T:T	G:A	G:G	A:T	T:C	A:A	A:G	A:A	T:C
94	T:C	G:T	A:G	A:G	G:G	G:G	G:T	T:T	G:G	G:G	T:T	G:G	T:C	A:A	A:T	T:G	T:T	C:C	G:G	C:A	C:C	T:T	A:T	A:A	A:C	A:G	T:T	A:A	T:T	T:C	T:G	A:T	A:T	C:T	A:T	C:T	A:G	T:C	G:A	C:G	A:T	T:C	A:A	A:A	A:G	T:T
95	C:C	T:T	A:G	A:A	G:G	G:G	G:G	A:T	G:G	G:G	A:A	G:G	T:T	T:C	A:T	T:G	C:C	C:C	G:T	A:A	T:T	T:T	A:T	A:C	A:C	A:G	T:T	C:A	T:G	T:C	T:G	A:T	A:T	T:T	A:A	T:T	A:G	T:C	G:G	C:C	A:T	T:C	A:A	G:G	A:G	T:C
96	C:C	T:T	A:G	A:G	A:G	A:G	G:G	T:T	G:A	G:G	A:A	A:G	T:C	T:C	A:T	T:G	T:C	C:C	G:T	A:A	T:T	T:T	A:T	A:A	A:C	A:G	T:T	C:A	T:T	T:C	T:G	A:T	A:T	C:T	A:A	C:T	A:G	C:C	G:A	C:G	A:T	C:C	A:T	A:G	A:G	T:T
97	T:C	G:T	A:A	A:A	G:G	G:G	G:T	T:T	G:G	G:G	T:T	A:G	T:C	A:A	A:T	T:G	T:T	T:C	G:G	C:A	C:C	T:T	A:T	A:C	A:C	G:G	C:T	A:A	T:T	T:C	T:G	A:T	A:T	C:T	A:T	T:T	G:G	C:C	G:A	C:G	A:T	T:C	A:A	G:G	A:A	T:C
98	T:C	G:T	A:G	A:G	G:G	A:A	G:T	A:T	A:A	G:G	A:T	A:G	T:C	A:A	A:T	T:G	T:C	C:C	G:G	C:A	T:C	T:T	A:T	A:A	A:C	A:A	C:T	C:A	T:T	T:T	T:G	A:T	A:T	C:T	A:T	C:T	A:G	T:C	G:A	C:G	A:T	C:C	A:T	A:G	A:A	T:C
99	T:C	G:T	A:G	A:G	G:G	G:G	G:T	T:T	G:G	G:G	A:T	A:G	T:C	T:C	T:T	T:G	C:C	T:C	G:G	C:A	T:C	T:T	A:T	A:A	A:C	A:G	T:T	A:A	T:T	T:T	G:G	A:T	A:T	C:T	A:T	C:T	A:G	T:C	G:A	C:G	A:T	T:C	A:A	G:G	A:G	T:T
100	T:C	?:?	A:A	A:A	G:G	A:A	G:T	A:T	A:A	A:G	A:A	A:G	T:T	T:C	A:T	T:G	T:C	T:C	G:T	A:A	T:C	T:T	A:T	A:A	A:A	A:G	C:T	A:A	T:G	T:C	T:G	T:T	A:T	T:T	A:T	T:T	G:G	T:C	G:A	C:G	A:T	C:C	A:T	G:G	A:A	T:C
101	C:C	G:G	A:G	A:G	A:G	A:G	G:G	A:T	G:A	A:G	A:A	A:G	T:C	T:T	A:T	G:G	T:C	C:C	G:T	A:A	T:T	T:C	A:A	A:C	C:C	A:G	T:T	C:A	T:G	C:C	T:G	A:T	T:T	C:T	A:A	C:T	A:G	T:C	G:A	C:G	A:T	T:C	A:T	G:G	A:G	T:C
102	T:C	G:G	A:G	A:G	G:G	G:G	G:T	A:T	G:A	?:?	A:T	A:G	T:C	T:T	A:T	T:G	T:C	C:C	G:G	C:A	T:C	T:C	A:A	A:C	A:C	A:G	T:T	C:A	T:T	C:C	T:T	T:T	T:T	C:T	A:A	C:T	A:G	T:C	G:A	C:G	A:T	T:C	A:T	G:G	A:G	T:T
103	C:C	G:T	A:A	A:A	G:G	A:A	G:T	A:T	A:A	A:G	A:T	A:G	T:C	T:C	A:A	G:G	T:C	T:C	G:G	A:A	C:C	T:C	A:A	A:C	A:C	A:G	C:T	A:A	T:T	T:C	T:T	A:T	T:T	T:T	A:T	T:T	G:G	T:C	G:G	C:C	A:T	C:C	A:T	A:G	A:G	T:C
104	T:C	G:T	A:G	A:G	G:G	A:A	G:T	A:T	G:A	A:G	A:A	A:G	T:C	A:A	A:T	T:G	T:T	T:C	G:G	A:A	T:C	T:T	A:T	A:C	A:C	A:A	C:T	A:A	T:G	T:C	T:G	T:T	A:T	C:T	A:T	C:T	A:G	T:C	G:A	C:G	A:T	T:C	A:A	G:G	A:A	T:C
105	T:C	G:T	A:G	A:A	G:G	A:A	G:T	A:T	G:A	A:G	A:T	G:G	T:C	T:T	A:A	T:G	C:C	T:C	G:G	C:A	T:C	T:C	A:A	A:C	C:C	A:A	C:T	A:A	T:T	T:C	G:G	A:T	A:T	T:T	A:T	T:T	A:A	T:T	A:A	G:G	A:T	T:C	A:A	A:G	A:A	T:C
106	T:C	G:T	A:G	A:G	G:G	A:A	G:T	T:T	G:A	A:G	A:A	A:G	T:C	A:A	A:T	T:G	T:C	C:C	G:G	A:A	T:T	T:T	A:T	A:C	C:C	A:A	C:T	A:A	T:T	T:C	T:G	T:T	A:T	C:T	A:T	T:T	A:G	T:C	G:A	C:G	A:T	C:C	A:T	A:G	A:A	T:C
107	C:C	T:T	A:G	A:G	A:G	A:G	G:G	A:T	G:A	A:G	A:T	G:G	T:T	T:C	A:T	T:G	C:C	T:C	G:T	A:A	T:C	T:T	A:T	A:C	A:C	A:A	T:T	A:A	T:T	T:C	T:G	A:T	A:T	C:T	A:A	T:T	A:G	C:C	G:A	C:G	A:T	T:C	A:T	A:A	A:A	T:C
108	T:C	G:T	A:G	?:?	G:G	G:G	G:T	T:T	G:G	G:G	T:T	G:G	T:C	A:A	?:?	T:G	T:C	C:C	G:G	C:A	C:C	T:T	A:T	A:A	A:C	A:G	T:T	C:A	T:G	T:C	T:G	T:T	A:T	T:T	A:T	T:T	A:A	C:C	G:G	C:C	A:T	T:C	A:A	A:G	G:G	T:T
109	C:C	G:G	A:G	A:A	G:G	A:G	G:G	T:T	G:A	G:G	A:T	A:A	T:T	T:C	A:T	G:G	T:C	T:C	G:T	C:A	T:C	T:C	A:A	A:C	A:C	A:G	T:T	C:A	?:?	C:C	T:G	A:T	T:T	T:T	A:A	T:T	A:G	T:T	A:A	G:G	A:T	C:C	A:T	G:G	A:G	T:T
110	C:C	T:T	A:A	A:G	A:G	G:G	G:G	A:T	G:A	A:G	A:T	A:G	T:C	T:C	A:A	T:G	C:C	T:C	G:T	C:A	T:C	T:T	A:T	A:A	C:C	G:G	T:T	A:A	T:G	T:C	T:G	T:T	A:T	C:T	A:A	C:T	G:G	T:T	G:A	C:G	A:T	T:C	A:T	G:G	A:G	T:C
111	T:C	G:T	A:G	A:G	G:G	A:A	G:T	A:T	A:A	G:G	A:T	A:G	T:C	A:A	A:T	G:G	T:C	C:C	G:G	C:A	T:C	T:T	A:T	A:C	A:C	A:A	C:T	A:A	T:G	T:C	G:G	T:T	T:T	C:T	A:T	T:T	A:G	T:C	G:A	C:G	A:T	C:C	A:T	G:G	A:G	T:T
112	T:C	G:T	A:G	A:G	G:G	A:A	G:T	A:T	A:A	G:G	A:T	A:G	T:C	A:A	A:T	T:G	C:C	C:C	G:G	C:A	T:C	T:T	A:T	A:C	A:C	A:A	C:T	C:A	T:G	T:C	T:G	A:T	A:T	C:T	A:T	C:T	A:G	T:C	G:A	C:G	A:T	C:C	A:T	G:G	A:A	T:C
113	T:C	G:T	A:G	A:A	G:G	A:A	G:T	T:T	G:A	G:G	A:T	G:G	T:C	T:C	A:A	T:G	C:C	T:C	G:T	C:A	T:C	T:T	A:T	A:C	A:A	A:A	C:T	C:A	T:G	T:T	T:G	T:T	A:T	T:T	A:T	T:T	A:A	T:T	A:A	G:G	A:T	C:C	A:T	A:A	A:A	T:C
114	C:C	G:T	A:G	A:A	G:G	A:G	G:T	T:T	A:A	A:G	A:T	A:G	T:C	T:C	A:A	G:G	T:C	T:C	G:G	C:A	T:C	T:C	A:A	A:A	A:C	A:G	T:T	C:A	T:T	C:C	T:G	A:T	T:T	T:T	A:T	T:T	A:A	T:C	G:G	C:C	A:T	C:C	A:T	A:G	A:G	T:C
115	C:C	G:T	A:A	A:A	G:G	G:G	G:T	A:T	G:A	G:G	A:T	G:G	T:T	T:C	A:T	G:G	T:C	T:C	G:T	A:A	C:C	T:C	A:A	A:C	A:C	G:G	T:T	C:A	T:G	C:C	T:G	A:T	T:T	T:T	A:T	C:T	G:G	T:C	G:G	C:C	A:T	T:C	A:A	A:G	G:G	T:T
116	C:C	G:G	A:G	A:A	G:G	A:G	G:G	A:T	G:A	A:G	A:T	G:G	T:T	T:T	A:T	T:G	T:C	T:C	G:T	C:A	T:C	T:C	A:A	A:C	C:C	A:A	T:T	A:A	T:T	T:C	T:G	A:T	A:T	T:T	A:A	T:T	A:G	T:C	G:G	C:C	A:T	T:C	A:T	A:G	G:G	T:T
117	C:C	T:T	A:A	A:A	A:G	A:A	G:G	T:T	G:A	A:G	A:T	A:G	T:T	T:C	A:A	G:G	C:C	T:C	G:T	C:A	T:C	T:C	A:A	A:A	A:A	A:G	C:T	A:A	T:G	T:C	G:G	A:T	T:T	T:T	A:A	T:T	G:G	T:C	?:?	C:C	A:T	C:C	A:T	A:G	A:G	T:T
118	C:C	T:T	A:A	A:G	A:G	A:A	G:G	T:T	G:A	A:G	A:T	A:G	T:T	T:C	A:A	G:G	T:C	C:C	T:T	C:A	T:C	T:C	A:A	A:C	A:C	A:G	C:T	A:A	T:G	T:C	G:G	T:T	T:T	C:T	A:A	C:T	G:G	C:C	G:G	C:C	A:T	C:C	A:T	G:G	G:G	T:C
119	T:C	G:G	A:G	A:A	A:G	A:G	G:G	T:T	A:A	A:G	T:T	A:A	T:T	T:C	A:A	G:G	T:C	T:C	G:T	A:A	C:C	T:C	A:A	A:C	C:C	A:G	T:T	A:A	T:G	C:C	T:T	A:T	T:T	T:T	A:A	T:T	A:G	T:T	A:A	G:G	A:T	C:C	A:T	A:A	A:G	T:C
120	T:C	G:T	A:G	A:G	G:G	A:G	G:T	A:T	G:A	A:G	A:A	A:G	T:C	A:A	A:T	G:G	T:C	T:C	G:T	A:A	T:T	T:T	A:T	A:C	A:C	A:G	T:T	A:A	T:G	T:C	G:G	T:T	T:T	C:T	A:T	T:T	A:G	C:C	G:A	C:G	A:T	T:C	A:A	A:G	A:G	T:C
121	C:C	G:G	A:G	A:G	A:G	A:G	G:G	A:T	A:A	A:G	T:T	A:A	T:C	T:C	T:T	T:G	C:C	C:C	G:T	A:A	C:C	T:T	A:T	A:C	A:C	A:A	C:T	A:A	T:G	T:T	T:T	T:T	A:T	C:T	A:A	C:T	A:G	C:C	G:A	C:G	A:T	C:C	A:T	G:G	A:A	T:C
122	T:C	G:T	A:A	A:A	G:G	A:G	G:T	T:T	G:A	A:G	A:T	G:G	T:C	T:C	A:A	T:G	T:C	C:C	G:G	A:A	C:C	T:T	A:T	A:C	A:A	A:G	C:T	C:A	T:T	T:C	T:G	A:T	A:T	C:T	A:T	T:T	G:G	C:C	G:A	C:G	A:T	C:C	A:T	A:G	A:G	T:T
123	T:C	G:T	A:G	A:G	G:G	G:G	G:T	T:T	G:G	G:G	A:T	A:G	T:C	A:A	A:T	G:G	T:C	C:C	G:T	C:A	T:C	T:T	A:T	A:C	A:C	A:G	T:T	A:A	T:T	T:C	G:G	A:T	T:T	C:T	A:T	T:T	A:G	T:T	G:A	G:G	A:T	T:C	?:?	A:G	A:G	T:C
124	C:C	G:T	A:G	A:A	A:G	A:G	G:T	A:T	A:A	A:G	T:T	G:G	T:T	T:C	A:T	G:G	T:C	T:C	G:T	C:A	C:C	T:C	A:A	A:C	A:C	A:G	T:T	A:A	T:T	T:C	T:T	A:T	T:T	T:T	A:T	T:T	A:A	T:C	G:G	C:C	A:A	C:C	A:T	A:G	A:G	T:T
125	C:C	T:T	A:G	A:G	G:G	A:G	G:G	A:T	A:A	G:G	A:T	G:G	T:C	T:C	T:T	T:G	C:C	C:C	G:G	A:A	T:C	T:T	A:T	A:A	C:C	A:A	T:T	C:A	T:G	T:T	T:G	A:T	A:T	C:T	A:A	C:T	A:G	T:C	G:A	C:G	A:T	C:C	A:T	G:G	A:A	T:C
126	T:C	G:T	A:A	A:A	A:G	A:G	G:T	A:T	G:A	A:G	A:T	G:G	T:C	T:C	A:T	T:G	T:T	T:C	G:T	A:A	C:C	T:T	A:T	A:C	C:C	G:G	C:T	A:A	T:T	T:C	T:G	A:T	A:T	T:T	A:T	T:T	G:G	C:C	A:A	G:G	A:T	T:C	A:A	A:A	A:G	T:T
127	C:C	G:T	A:G	A:A	A:G	A:G	G:T	A:T	A:A	A:G	A:T	?:?	T:T	A:A	A:T	G:G	T:C	T:C	T:T	C:A	T:C	T:T	A:T	A:C	A:C	A:G	T:T	A:A	T:T	C:C	T:T	A:T	T:T	T:T	A:T	T:T	A:A	T:T	A:A	G:G	A:T	C:C	A:T	G:G	A:G	T:C
128	T:C	G:T	A:G	A:G	G:G	A:G	G:T	T:T	G:A	G:G	A:A	A:G	T:C	A:A	A:T	T:G	T:T	C:C	G:G	A:A	T:C	T:T	A:T	A:A	A:C	A:A	T:T	A:A	T:G	T:C	T:G	T:T	A:T	C:T	A:T	T:T	A:G	T:C	G:A	C:G	A:T	C:C	A:T	G:G	A:A	T:C
129	C:C	T:T	A:A	A:G	A:G	A:G	G:G	A:T	G:A	A:G	A:T	A:G	T:C	T:C	A:A	T:G	C:C	C:C	G:G	C:A	T:C	T:T	A:T	A:A	C:C	G:G	C:T	A:A	T:G	T:C	T:G	T:T	A:T	C:T	A:A	C:T	G:G	C:C	G:A	C:G	A:T	T:C	A:T	A:G	A:G	T:T
130	T:C	G:T	A:A	A:A	G:G	G:G	G:T	T:T	G:G	G:G	A:A	A:G	T:C	T:C	T:T	T:G	T:C	T:C	G:T	A:A	T:C	T:T	A:T	A:C	A:C	G:G	T:T	C:A	T:G	T:T	T:G	T:T	A:T	C:T	A:T	T:T	G:G	C:C	G:A	C:G	A:A	T:C	A:A	G:G	A:G	T:T
131	T:C	G:G	A:G	A:G	A:G	A:A	G:G	A:T	A:A	A:G	T:T	A:A	T:C	T:C	T:T	G:G	T:C	T:C	G:T	C:A	C:C	T:C	A:A	A:C	A:A	A:A	C:T	A:A	T:T	T:C	T:T	A:T	T:T	C:T	A:A	T:T	A:G	T:C	G:A	C:G	A:T	C:C	A:T	A:G	A:A	T:C
132	C:C	T:T	A:A	A:A	A:G	A:A	G:G	T:T	G:A	A:G	A:T	A:G	T:T	T:T	A:A	G:G	C:C	C:C	T:T	C:A	T:C	T:C	A:A	A:C	A:C	A:G	C:T	A:A	T:G	T:C	G:G	T:T	T:T	T:T	A:A	T:T	G:G	T:C	G:G	C:C	A:T	C:C	A:T	G:G	A:G	T:C
133	C:C	T:T	A:G	A:G	A:G	A:G	G:G	A:T	G:A	G:G	A:T	G:G	T:T	T:C	A:T	T:G	C:C	C:C	G:T	A:A	T:C	T:T	A:T	A:C	A:C	A:G	T:T	C:A	T:T	T:C	T:G	A:T	A:T	C:T	A:A	C:T	A:G	T:C	G:A	C:G	A:T	T:C	A:T	G:G	G:G	T:C
134	T:C	G:T	A:G	A:G	G:G	G:G	G:T	T:T	G:G	G:G	T:T	G:G	T:C	A:A	A:T	T:G	T:C	T:C	G:G	C:A	C:C	T:T	A:T	A:A	A:C	A:G	T:T	C:A	T:G	T:T	?:?	T:T	A:T	C:T	A:T	T:T	A:G	T:C	G:A	C:G	A:T	T:C	A:A	G:G	A:G	T:C
135	C:C	T:T	A:G	A:G	A:G	A:G	G:G	T:T	G:A	G:G	A:T	G:G	T:T	T:C	A:T	T:G	C:C	C:C	T:T	A:A	T:C	T:T	A:T	A:C	A:C	A:G	T:T	A:A	T:T	T:T	G:G	A:T	A:T	C:T	A:A	T:T	A:G	T:C	G:G	C:C	A:T	C:C	A:T	A:G	A:G	T:T
136	C:C	T:T	A:A	A:A	A:G	A:G	G:G	T:T	G:A	G:G	A:A	G:G	T:T	T:T	A:T	T:G	C:C	T:C	G:T	A:A	T:T	T:C	A:A	C:C	C:C	G:G	C:T	A:A	T:G	T:T	T:G	A:T	A:T	T:T	A:A	T:T	G:G	T:C	G:G	C:C	A:A	T:C	A:A	A:G	A:A	T:C
137	T:C	G:G	A:A	A:A	A:G	A:G	G:G	A:T	G:A	A:G	A:A	A:G	T:T	T:T	A:T	T:G	C:C	C:C	T:T	A:A	T:T	T:C	A:A	A:C	A:C	G:G	C:T	C:A	T:T	C:C	T:T	A:T	T:T	T:T	A:A	T:T	G:G	T:T	G:A	C:G	A:T	T:C	A:T	G:G	A:G	T:T
138	T:C	G:G	A:A	A:G	G:G	A:G	G:G	A:T	G:A	G:G	A:A	A:G	T:C	T:T	A:T	G:G	T:C	T:C	G:G	A:A	T:T	T:C	A:A	A:A	A:C	G:G	C:T	A:A	T:G	T:C	T:T	A:T	T:T	C:T	A:A	C:T	G:G	T:T	G:A	C:G	A:T	T:C	A:T	A:G	G:G	T:T
139	C:C	T:T	A:G	A:G	A:G	A:G	G:G	T:T	G:A	?:?	A:T	G:G	T:T	T:C	A:T	T:G	T:C	T:C	T:T	C:A	T:C	T:T	A:T	A:C	A:C	A:G	T:T	A:A	T:T	T:T	G:G	A:T	A:T	C:T	A:A	T:T	A:G	T:C	G:A	C:G	A:T	C:C	A:T	A:G	A:G	T:T
140	C:C	T:T	A:G	A:G	A:G	?:?	G:G	A:T	A:A	A:G	A:T	G:G	T:C	T:T	A:A	G:G	T:C	C:C	G:G	A:A	T:C	T:C	A:A	A:A	A:C	A:G	T:T	A:A	T:G	T:C	G:G	T:T	T:T	C:T	A:A	C:T	A:G	T:C	G:A	C:G	A:T	C:C	A:T	A:G	A:G	T:T
141	C:C	T:T	A:A	A:G	A:G	A:A	G:G	T:T	G:A	A:G	A:A	A:G	T:T	T:C	A:T	T:G	C:C	T:C	T:T	A:A	T:T	T:T	A:T	A:A	A:C	A:G	C:T	A:A	T:T	T:C	T:G	A:T	A:T	C:T	A:A	T:T	G:G	C:C	G:A	C:G	A:A	C:C	?:?	G:G	A:A	T:T
142	C:C	G:T	A:G	A:G	G:G	G:G	G:T	T:T	G:G	G:G	A:T	A:G	T:C	A:A	A:T	G:G	T:C	T:C	G:T	C:A	T:C	T:T	A:T	A:A	A:C	A:G	T:T	A:A	T:T	C:C	T:T	A:T	T:T	C:T	A:T	T:T	A:G	T:T	G:A	G:G	A:T	T:C	A:A	A:G	G:G	T:T
143	C:C	T:T	A:A	A:A	A:G	A:G	G:G	A:T	G:A	A:G	A:T	A:G	T:T	T:T	A:T	T:G	T:C	T:C	G:T	C:A	T:C	T:C	A:A	A:C	C:C	G:G	C:T	A:A	T:G	T:T	T:G	A:T	A:T	T:T	A:A	T:T	G:G	T:C	G:G	C:C	A:T	T:C	A:T	G:G	G:G	T:T
144	C:C	G:T	A:G	A:G	G:G	A:G	G:T	A:T	G:A	A:G	A:T	G:G	T:C	T:C	A:T	G:G	T:C	T:C	G:G	C:A	T:C	T:C	A:A	A:A	C:C	A:G	T:T	A:A	T:G	C:C	T:T	A:T	T:T	C:T	A:T	C:T	A:G	C:C	G:A	C:G	A:T	T:C	A:A	A:G	A:G	T:C
145	C:C	G:T	A:A	A:G	G:G	A:G	G:T	A:T	G:A	A:G	A:A	G:G	T:C	T:C	A:A	G:G	T:C	T:C	T:T	A:A	T:C	T:C	A:A	A:A	A:C	G:G	C:T	C:A	T:G	C:C	T:G	A:T	T:T	C:T	A:T	C:T	A:A	T:T	G:A	G:G	A:T	T:C	A:A	G:G	A:A	T:T
146	T:C	G:T	A:G	A:G	G:G	A:G	G:T	A:T	A:A	A:G	A:A	A:G	T:C	T:C	A:A	T:G	C:C	T:C	G:T	A:A	T:T	T:C	A:T	A:A	A:A	A:G	T:T	A:A	T:G	T:C	G:G	A:T	A:T	C:T	A:T	C:T	A:G	C:C	G:A	C:G	A:T	C:C	A:T	G:G	A:G	T:C
147	C:C	T:T	A:A	A:A	A:G	A:G	G:G	A:T	G:A	A:G	A:T	A:G	T:T	T:C	A:T	T:G	T:C	T:C	G:T	C:A	T:C	T:T	A:T	A:C	A:C	G:G	C:T	C:A	T:G	T:T	T:G	T:T	A:T	T:T	A:A	T:T	G:G	T:C	G:G	C:C	A:T	T:C	A:T	A:G	A:A	T:C
148	C:C	G:G	A:A	A:G	A:G	A:G	G:G	A:T	A:A	G:G	A:T	A:G	T:C	T:T	T:T	T:G	C:C	C:C	G:G	C:A	T:C	T:C	A:A	A:C	A:C	G:G	C:T	A:A	T:T	T:C	T:G	A:T	A:T	C:T	A:A	T:T	G:G	T:T	G:A	C:G	A:T	C:C	A:T	G:G	A:G	T:C
149	T:C	G:T	A:A	A:A	G:G	G:G	G:T	A:T	G:G	G:G	A:A	A:G	T:C	T:C	T:T	T:G	T:C	T:C	T:T	A:A	T:C	T:T	A:T	C:C	A:C	G:G	T:T	A:A	T:G	T:C	T:G	A:T	A:T	C:T	A:T	T:T	G:G	C:C	G:A	C:G	A:T	T:C	A:A	A:G	A:A	T:T
150	T:C	G:T	A:A	A:G	G:G	A:A	G:T	A:T	G:A	G:G	A:T	G:G	T:C	A:A	A:T	T:G	T:C	C:C	G:T	A:A	C:C	T:T	A:T	C:C	A:C	A:G	C:T	C:A	T:G	T:C	T:G	T:T	A:T	C:T	A:T	T:T	G:G	T:C	G:A	C:G	A:T	T:C	A:A	A:G	A:G	T:T
151	C:C	T:T	A:A	A:A	A:G	A:G	G:G	T:T	G:A	G:G	A:T	A:G	T:T	T:T	A:T	T:G	C:C	T:C	T:T	C:A	T:C	T:C	A:A	A:C	C:C	G:G	C:T	A:A	T:T	T:T	T:G	T:T	A:T	T:T	A:A	T:T	G:G	T:C	G:G	C:C	A:T	C:C	A:T	A:G	A:A	T:C
152	C:C	T:T	A:A	A:G	A:G	A:G	G:G	T:T	G:A	A:G	A:T	A:G	T:T	T:C	A:A	T:G	C:C	T:C	T:T	C:A	T:C	T:T	A:T	A:C	A:C	G:G	C:T	A:A	T:G	T:C	T:G	T:T	A:T	C:T	A:A	C:T	G:G	T:T	G:A	C:G	A:T	C:C	A:T	A:G	A:G	T:T
153	T:C	G:T	A:G	A:G	G:G	A:G	G:T	T:T	G:A	G:G	A:A	A:G	T:C	T:C	A:T	T:G	T:C	T:C	G:T	A:A	T:T	T:T	A:T	A:C	A:C	A:G	T:T	A:A	T:T	T:C	T:G	T:T	A:T	C:T	A:T	T:T	A:G	C:C	G:A	C:G	A:T	C:C	A:T	A:G	A:G	T:T
154	T:C	G:T	A:G	A:A	A:G	A:G	G:T	A:T	G:A	A:G	A:T	G:G	T:C	T:C	A:A	T:G	T:C	C:C	G:T	C:A	T:C	T:C	A:T	A:C	A:C	A:G	T:T	C:A	T:T	T:C	G:G	T:T	T:T	T:T	A:T	T:T	A:A	C:C	G:G	C:C	A:T	T:C	A:A	A:G	A:G	T:T
155	C:C	T:T	A:A	A:A	A:G	A:G	G:G	A:T	G:A	A:G	A:A	A:G	T:T	T:C	A:T	T:G	C:C	T:C	G:T	A:A	T:T	T:T	A:T	A:C	A:C	G:G	C:T	C:A	T:T	T:C	T:G	A:T	A:T	T:T	A:A	T:T	G:G	T:C	G:G	C:C	A:T	T:C	A:T	A:G	A:A	T:C
156	T:C	G:G	A:A	A:G	A:G	A:G	G:G	A:T	G:A	A:G	A:T	A:G	T:C	T:T	A:T	G:G	T:C	C:C	G:T	C:A	T:C	T:C	A:A	A:A	A:C	G:G	C:T	C:A	T:T	C:C	?:?	A:T	T:T	C:T	A:A	C:T	G:G	C:C	A:A	C:G	A:T	T:C	A:T	A:G	A:G	T:C
157	T:C	G:T	A:A	A:A	G:G	A:G	G:T	A:T	G:A	A:G	A:T	G:G	T:C	A:A	A:T	T:G	T:T	T:C	G:G	A:A	C:C	T:T	A:T	A:A	A:C	A:G	C:T	C:A	T:G	T:T	T:G	T:T	A:T	C:T	A:T	C:T	G:G	T:C	A:A	C:G	A:T	T:C	A:A	A:A	A:G	T:C
158	C:C	G:T	A:G	A:G	G:G	G:G	?:?	T:T	G:G	A:G	A:T	A:G	T:T	T:C	A:T	T:G	T:C	C:C	T:T	C:A	T:C	T:C	A:T	A:A	A:A	A:G	T:T	C:A	T:T	C:C	T:T	A:T	T:T	C:T	A:T	C:T	A:G	C:C	G:A	C:G	A:T	T:C	A:A	A:G	A:G	T:C
159	T:C	G:G	A:A	A:G	A:G	A:G	G:G	T:T	G:A	A:G	A:A	A:G	T:C	T:C	A:T	T:G	C:C	C:C	T:T	A:A	T:T	T:T	A:T	A:C	A:C	G:G	C:T	A:A	T:G	T:T	T:T	T:T	A:T	C:T	A:A	C:T	G:G	C:C	G:A	C:G	A:T	C:C	?:?	A:A	G:G	T:C
160	T:C	G:T	A:A	?:?	G:G	G:G	G:T	A:T	G:A	A:G	A:A	A:G	T:C	T:C	A:T	T:G	T:T	C:C	G:T	A:A	T:C	T:T	A:T	A:C	A:C	G:G	T:T	C:A	T:T	T:C	T:G	A:T	A:T	C:T	A:T	C:T	G:G	T:C	A:A	C:G	A:T	T:C	A:A	A:G	A:G	T:T
161	T:C	G:G	A:A	A:G	G:G	A:G	G:G	T:T	G:A	A:G	A:T	G:G	T:T	T:C	A:T	T:G	T:C	T:C	T:T	C:A	T:C	T:T	A:T	A:C	A:C	G:G	C:T	A:A	T:G	T:C	T:G	T:T	A:T	C:T	A:A	C:T	G:G	T:T	G:A	C:G	A:T	C:C	A:T	G:G	A:G	T:C
162	T:C	G:G	A:A	A:G	G:G	A:G	G:G	T:T	G:A	A:G	A:T	G:G	T:T	T:C	A:T	T:G	T:T	T:C	G:T	C:A	T:C	T:T	A:T	A:C	A:C	G:G	C:T	A:A	T:G	T:T	G:G	T:T	A:T	C:T	A:A	C:T	G:G	T:T	A:A	C:G	A:T	T:C	A:A	A:G	A:A	T:T
163	T:C	G:T	A:A	A:A	G:G	A:G	G:T	T:T	G:A	A:G	A:A	G:G	T:C	A:A	A:T	T:G	T:T	C:C	G:T	A:A	T:C	T:T	A:T	A:C	A:C	G:G	C:T	A:A	T:G	T:C	T:G	T:T	A:T	C:T	A:T	T:T	G:G	C:C	G:A	C:G	A:T	C:C	A:T	A:G	A:G	T:C
164	C:C	T:T	A:A	A:G	G:G	G:G	G:G	A:T	G:G	G:G	A:A	G:G	T:C	T:C	A:T	T:G	T:C	T:C	G:G	A:A	T:T	T:T	A:T	A:C	A:C	G:G	T:T	A:A	T:T	T:C	T:G	T:T	A:T	C:T	A:A	C:T	G:G	C:C	A:A	C:G	A:T	T:C	A:A	A:G	A:G	T:C
165	C:C	G:T	A:G	A:G	G:G	G:G	G:T	A:T	G:G	G:G	T:T	G:G	T:T	T:T	A:T	G:G	T:C	C:C	G:T	C:A	C:C	T:C	A:A	C:C	A:C	A:G	T:T	C:A	T:G	C:C	T:G	A:T	T:T	C:T	A:T	T:T	A:G	T:T	G:A	G:G	A:T	T:C	A:A	A:A	A:G	T:C
166	C:C	G:T	A:G	?:?	G:G	A:G	G:T	T:T	G:A	G:G	A:T	G:G	T:C	A:A	A:T	G:G	T:C	C:C	G:G	C:A	T:C	T:T	A:T	A:C	A:A	A:G	T:T	A:A	T:T	C:C	T:T	A:T	T:T	C:T	A:T	T:T	A:G	T:T	G:A	G:G	A:T	C:C	A:T	A:G	A:G	T:C
167	T:C	G:T	A:A	A:A	A:G	A:G	G:T	T:T	G:G	A:G	T:T	A:G	T:T	T:T	A:T	T:G	T:T	T:C	G:T	C:A	C:C	T:C	A:A	A:C	A:C	G:G	C:T	A:A	T:T	T:C	G:G	T:T	A:T	T:T	A:T	T:T	G:G	T:C	G:G	C:C	A:T	T:C	A:A	G:G	G:G	T:T
168	T:C	G:T	A:G	A:G	G:G	G:G	G:T	A:T	G:A	G:G	A:A	G:G	T:C	T:C	A:A	T:G	C:C	C:C	G:G	A:A	T:T	T:C	A:T	C:C	A:C	A:G	T:T	A:A	T:T	T:C	G:G	A:T	A:T	C:T	A:T	T:T	A:G	T:T	G:A	G:G	A:T	T:C	A:A	A:G	A:G	T:T
169	C:C	T:T	A:G	A:G	G:G	A:G	G:G	A:T	G:A	G:G	A:T	G:G	T:C	T:C	A:T	G:G	T:C	C:C	G:G	C:A	T:C	T:C	A:A	A:C	A:C	A:G	T:T	A:A	T:G	T:C	G:G	T:T	T:T	C:T	A:A	C:T	A:G	C:C	G:A	C:G	A:T	T:C	A:T	A:G	A:G	T:T
170	T:C	G:T	A:G	A:G	G:G	G:G	G:T	A:T	A:A	A:G	A:T	A:G	T:C	A:A	A:T	T:G	C:C	C:C	G:T	C:A	T:C	T:T	A:T	A:C	C:C	A:G	T:T	A:A	T:T	T:T	G:G	A:T	A:T	C:T	A:T	T:T	A:G	T:T	G:A	G:G	A:T	C:C	A:T	A:G	A:G	T:T
171	T:C	G:T	A:A	A:A	G:G	A:G	G:T	A:T	G:A	A:G	A:T	G:G	?:?	T:C	A:A	T:G	C:C	C:C	G:G	C:A	T:C	T:T	A:T	A:A	A:C	G:G	C:T	C:A	T:T	T:T	T:G	T:T	A:T	C:T	A:T	C:T	G:G	C:C	A:A	C:G	A:T	T:C	A:A	G:G	A:G	T:C
172	C:C	G:G	A:A	A:G	G:G	A:G	G:G	T:T	G:A	G:G	A:A	A:G	T:C	T:T	T:T	G:G	T:C	C:C	G:G	A:A	T:T	T:C	A:A	A:A	A:C	G:G	C:T	A:A	T:T	T:C	T:T	A:T	T:T	C:T	A:A	C:T	G:G	T:C	A:A	C:G	A:T	T:C	A:A	G:G	A:G	T:C
173	C:C	G:T	A:A	A:G	G:G	G:G	G:T	T:T	G:G	G:G	A:A	A:G	T:T	T:C	A:T	G:G	T:C	C:C	G:T	A:A	T:C	T:C	A:A	C:C	A:C	G:G	T:T	C:A	T:T	C:C	T:G	T:T	T:T	C:T	A:T	T:T	G:G	C:C	G:A	C:G	A:T	T:C	A:A	A:G	A:A	T:T
174	T:C	G:T	A:G	A:A	A:G	A:G	G:T	T:T	A:A	G:G	A:T	A:G	T:T	A:A	A:A	T:G	C:C	C:C	T:T	C:A	T:C	T:T	A:T	A:C	A:C	A:G	T:T	A:A	T:G	T:C	T:G	T:T	A:T	T:T	A:T	C:T	A:G	T:T	A:A	G:G	A:T	C:C	A:T	G:G	A:G	T:T
175	T:C	G:T	A:G	A:G	G:G	G:G	G:T	A:T	A:A	G:G	A:A	A:G	T:C	T:C	A:A	T:G	C:C	T:C	G:T	A:A	T:T	T:C	A:T	A:C	A:C	A:G	T:T	A:A	T:G	T:C	G:G	T:T	A:T	C:T	A:T	T:T	A:G	T:C	G:A	C:G	A:T	C:C	A:T	G:G	A:G	T:C
176	C:C	G:T	A:G	A:G	G:G	G:G	G:T	A:T	G:A	G:G	A:A	G:G	T:C	T:C	A:A	G:G	T:C	C:C	T:T	A:A	T:T	T:C	A:A	A:C	A:C	A:G	T:T	C:A	T:G	C:C	T:G	T:T	T:T	C:T	A:T	C:T	A:G	C:C	G:A	C:G	A:T	T:C	A:A	G:G	A:G	T:C
177	T:C	G:G	A:G	A:G	G:G	A:G	G:G	A:T	G:A	A:G	A:T	G:G	T:C	T:T	T:T	G:G	T:C	C:C	G:G	C:A	T:C	T:C	A:A	A:A	A:C	A:G	T:T	A:A	T:T	T:C	G:G	A:T	T:T	C:T	A:A	C:T	A:G	C:C	G:A	C:G	A:T	T:C	A:T	G:G	A:G	T:T
178	T:C	G:G	A:G	A:G	A:G	A:G	G:G	A:T	G:A	A:G	A:A	A:G	T:C	T:T	A:T	G:G	T:C	C:C	G:T	A:A	T:T	T:C	A:A	A:C	C:C	A:G	T:T	C:A	T:G	C:C	T:T	A:T	T:T	C:T	A:A	C:T	A:G	C:C	G:A	C:G	A:T	T:C	A:T	G:G	A:G	T:T
179	C:C	G:G	A:G	A:G	G:G	A:G	G:G	T:T	G:A	G:G	A:A	A:G	T:C	T:T	T:T	T:G	T:C	C:C	G:G	A:A	T:T	T:C	A:A	A:A	C:C	A:G	T:T	A:A	T:T	T:C	T:G	T:T	A:T	C:T	A:A	C:T	A:G	T:C	G:A	C:G	A:T	T:C	A:A	A:G	A:G	T:C
180	T:C	G:T	A:G	A:G	G:G	A:G	G:T	T:T	G:A	G:G	A:A	A:G	T:C	A:A	A:T	T:G	T:C	T:C	G:T	A:A	T:T	T:T	A:T	C:C	A:C	A:G	T:T	A:A	T:G	T:T	G:G	T:T	A:T	C:T	A:T	T:T	A:G	C:C	G:A	C:G	A:T	C:C	A:T	A:A	A:G	T:T
181	T:C	G:G	A:A	A:G	G:G	G:G	G:T	T:T	A:A	A:G	A:T	G:G	T:C	T:C	T:T	T:G	C:C	T:C	G:G	C:A	T:C	T:T	A:T	A:A	A:C	G:G	T:T	A:A	T:T	T:C	T:G	A:T	A:T	C:T	A:A	C:T	G:G	C:C	A:A	C:G	A:T	C:C	A:T	A:G	G:G	T:C
182	C:C	T:T	A:A	A:G	A:G	A:G	G:T	T:T	G:A	A:G	A:A	A:G	T:T	T:C	T:T	T:G	C:C	T:C	G:T	A:A	T:T	T:T	A:T	A:C	C:C	G:G	C:T	A:A	T:G	T:T	G:G	T:T	A:T	C:T	A:A	C:T	G:G	T:T	G:A	C:G	A:T	C:C	A:T	A:G	G:G	T:T
183	T:C	G:G	A:G	A:G	G:G	A:G	G:T	A:T	G:A	A:G	A:T	G:G	T:C	T:C	T:T	T:G	T:C	T:C	G:T	C:A	T:C	T:T	A:T	A:A	C:C	A:G	T:T	C:A	T:G	T:T	T:G	A:T	A:T	C:T	A:A	C:T	A:G	T:C	G:A	C:G	A:T	T:C	A:A	A:G	A:G	T:C
184	T:C	G:T	A:G	A:G	G:G	G:G	G:T	A:T	G:A	G:G	A:A	G:G	T:C	T:C	A:T	T:G	T:T	C:C	G:T	A:A	T:C	T:C	A:T	A:A	A:C	A:G	T:T	A:A	T:T	T:C	G:G	A:T	A:T	C:T	A:T	T:T	A:G	T:T	G:A	G:G	A:A	T:C	A:A	A:G	A:G	T:C
185	T:C	G:T	A:G	A:A	A:G	G:G	G:T	A:T	G:G	G:G	A:A	A:G	T:C	A:A	A:T	T:G	T:T	T:C	G:T	A:A	T:C	T:T	A:T	A:C	C:C	A:G	T:T	A:A	T:G	T:C	T:G	T:T	A:T	T:T	A:T	T:T	A:A	C:C	G:G	C:C	A:T	T:C	A:A	A:G	A:G	T:T
186	T:C	G:T	A:G	A:G	G:G	G:G	G:T	T:T	G:G	G:G	T:T	G:G	T:C	A:A	A:T	G:G	T:C	C:C	G:G	C:A	C:C	T:T	A:T	A:C	C:C	A:G	T:T	A:A	T:G	T:C	G:G	T:T	T:T	C:T	A:T	T:T	A:G	T:C	G:A	C:G	A:T	T:C	A:A	A:G	A:G	T:T
187	C:C	T:T	A:G	A:G	A:G	A:G	G:T	A:T	G:A	A:G	A:T	G:G	T:C	T:C	A:A	G:G	C:C	T:C	G:G	A:A	T:C	T:C	A:A	A:A	A:C	A:G	T:T	A:A	T:G	T:C	G:G	A:T	T:T	C:T	A:A	C:T	A:G	T:C	G:A	C:G	A:A	T:C	A:A	A:G	A:G	T:T
188	T:C	G:G	A:A	A:G	G:G	G:G	G:T	A:T	G:G	G:G	T:T	A:G	T:C	T:C	T:T	T:G	T:C	T:C	G:G	C:A	C:C	T:T	A:T	A:C	A:C	G:G	C:T	A:A	T:G	T:T	G:G	T:T	A:T	C:T	A:A	C:T	G:G	T:C	A:A	C:G	A:T	T:C	A:A	G:G	A:A	T:C
189	C:C	G:T	A:G	A:A	A:G	G:G	G:T	A:T	A:A	A:G	T:T	A:G	T:T	T:C	A:T	G:G	T:C	C:C	G:T	C:A	C:C	T:C	A:A	A:C	C:C	A:G	T:T	C:A	T:G	C:C	T:G	A:T	T:T	T:T	A:T	T:T	A:A	C:C	G:G	C:C	A:T	C:C	A:T	A:G	A:G	T:T
190	C:C	T:T	A:A	A:G	G:G	A:A	G:T	T:T	G:A	G:G	A:A	A:G	T:C	T:C	T:T	T:G	T:C	T:C	G:G	A:A	T:T	T:T	A:T	A:C	A:C	A:G	C:T	C:A	T:T	T:T	T:G	A:T	A:T	C:T	A:A	T:T	A:A	T:T	?:?	G:G	A:T	C:C	A:T	G:G	G:G	T:T
191	T:C	G:G	A:G	A:G	G:G	G:G	G:T	A:T	G:G	G:G	T:T	A:G	T:C	T:C	A:T	T:G	T:T	T:C	G:G	C:A	C:C	T:T	A:T	A:C	A:C	A:G	T:T	A:A	T:T	T:C	T:G	A:T	A:T	C:T	A:A	T:T	A:G	C:C	G:A	C:G	A:T	T:C	A:A	A:G	A:G	T:T
192	C:C	G:T	A:A	A:G	G:G	A:G	G:T	A:T	G:A	A:G	A:A	G:G	T:C	T:C	A:A	G:G	T:C	T:C	G:T	A:A	T:C	T:C	A:A	A:C	A:C	G:G	C:T	A:A	T:T	C:C	T:T	T:T	T:T	C:T	A:T	T:T	A:A	T:T	G:A	G:G	A:T	T:C	A:A	G:G	A:G	T:T
193	T:C	G:T	A:A	A:A	G:G	A:G	G:T	T:T	G:A	A:G	A:T	G:G	T:C	A:A	A:T	T:G	T:T	C:C	G:T	A:A	C:C	T:T	A:T	A:A	A:A	G:G	C:T	C:A	T:G	T:C	T:G	A:T	A:T	C:T	A:A	C:T	G:G	T:T	G:A	G:G	A:T	C:C	A:T	A:G	A:G	T:C
194	T:C	G:T	A:G	A:A	G:G	A:G	G:T	A:T	G:A	A:G	A:T	G:G	T:T	T:C	A:A	T:G	C:C	T:C	G:T	C:A	T:C	T:T	A:T	A:C	C:C	A:G	T:T	A:A	T:G	T:T	G:G	T:T	A:T	C:T	A:A	C:T	A:G	T:C	A:A	C:C	A:T	T:C	A:A	G:G	A:G	T:C
195	T:C	G:T	A:A	A:A	G:G	A:G	G:T	A:T	G:A	A:G	A:T	G:G	T:C	A:A	A:T	G:G	T:C	T:C	G:G	A:A	C:C	T:T	A:T	A:A	A:C	G:G	C:T	A:A	T:T	T:C	G:G	T:T	T:T	C:T	A:A	C:T	G:G	C:C	A:A	C:C	A:T	T:C	A:A	A:G	G:G	T:C
196	C:C	G:T	A:G	A:G	G:G	G:G	G:T	A:T	G:G	A:G	A:T	A:G	T:C	T:C	T:T	G:G	T:C	T:C	G:T	C:A	T:C	T:C	A:A	A:A	C:C	A:G	T:T	A:A	T:G	C:C	T:T	A:T	T:T	C:T	A:A	C:T	A:G	T:T	G:A	G:G	A:T	T:C	A:A	A:G	A:G	T:T
197	T:C	G:T	A:G	A:G	G:G	A:G	G:T	A:T	G:A	A:G	A:T	G:G	T:C	A:A	A:T	T:G	T:T	C:C	G:G	C:A	T:C	T:T	A:T	A:A	A:C	A:A	T:T	A:A	T:G	T:C	T:G	T:T	A:T	C:T	A:A	C:T	A:G	C:C	G:A	C:G	A:T	T:C	A:A	G:G	A:A	T:C
198	C:C	G:T	A:G	A:G	G:G	A:G	G:T	A:T	G:A	A:G	A:T	G:G	T:C	T:C	A:T	T:G	T:C	C:C	G:G	C:A	T:C	T:C	A:T	A:A	A:C	A:A	C:T	C:A	T:G	C:C	T:T	A:T	T:T	C:T	A:A	C:T	A:G	T:C	G:A	C:G	A:T	T:C	A:A	A:A	A:A	T:C
199	T:C	G:T	A:A	A:A	G:G	G:G	G:T	T:T	G:G	G:G	A:A	A:G	T:C	A:A	A:T	G:G	T:C	T:C	G:T	A:A	T:C	T:T	A:T	A:C	A:C	G:G	T:T	A:A	T:G	T:C	G:G	A:T	T:T	C:T	A:A	C:T	A:A	C:C	G:A	G:G	A:T	T:C	A:A	A:G	G:G	T:T
200	T:C	G:T	A:A	A:A	G:G	A:G	G:T	T:T	G:A	A:G	A:T	G:G	T:C	T:C	A:A	T:G	C:C	C:C	G:G	C:A	T:C	T:T	A:T	C:C	A:A	G:G	C:T	C:A	T:G	T:T	T:G	T:T	A:T	C:T	A:A	C:T	A:A	C:C	G:A	G:G	A:T	C:C	A:T	G:G	A:G	T:T
201	T:C	G:T	A:A	A:A	G:G	A:G	G:T	T:T	G:A	A:G	A:T	G:G	T:C	T:C	A:T	T:G	T:C	C:C	G:T	A:A	C:C	T:T	A:T	A:A	A:C	A:G	C:T	A:A	T:G	T:C	T:G	T:T	A:T	C:T	A:A	C:T	G:G	T:C	A:A	C:C	A:T	C:C	A:T	A:G	A:G	T:C
202	T:C	G:T	A:G	A:G	G:G	G:G	G:T	T:T	G:G	G:G	A:T	A:G	T:C	A:A	A:T	G:G	T:C	T:C	G:T	C:A	T:C	T:T	A:T	A:A	A:C	A:G	T:T	A:A	T:G	T:C	G:G	T:T	T:T	C:T	A:A	C:T	A:G	T:C	G:A	C:G	A:T	T:C	A:A	G:G	A:G	T:T
203	C:C	G:T	A:A	A:G	G:G	A:G	G:T	A:T	G:A	A:G	A:A	G:G	T:T	T:T	A:T	G:G	T:C	C:C	G:G	A:A	T:C	T:C	A:A	A:A	C:C	G:G	C:T	A:A	T:G	T:C	T:T	T:T	T:T	C:T	A:A	C:T	A:A	T:T	G:A	G:G	A:A	T:C	A:A	A:G	A:G	T:C
204	T:C	G:T	A:G	A:G	G:G	A:G	G:T	A:T	G:A	A:G	A:T	G:G	T:C	A:A	A:T	T:G	T:C	T:C	G:T	C:A	T:C	T:T	A:T	A:C	A:C	A:G	T:T	A:A	T:G	T:T	G:G	T:T	A:T	C:T	A:A	C:T	A:G	T:C	G:A	C:G	A:T	T:C	A:A	A:G	A:G	T:T
205	C:C	G:T	A:A	A:G	G:G	A:G	G:T	A:T	A:A	A:G	A:T	A:G	T:C	A:A	A:T	G:G	T:C	T:C	G:G	A:A	C:C	T:T	A:T	A:C	A:C	G:G	C:T	C:A	T:G	C:C	T:T	T:T	T:T	C:T	A:A	C:T	A:A	T:T	G:A	G:G	A:T	C:C	A:T	A:G	A:G	T:T
206	C:C	G:T	A:G	A:G	G:G	A:G	G:T	T:T	G:A	G:G	A:A	A:G	T:C	A:A	A:T	G:G	T:C	C:C	G:G	A:A	T:T	T:T	A:T	A:C	A:C	A:G	T:T	C:A	T:G	C:C	T:T	A:T	T:T	C:T	A:T	T:T	A:G	T:C	G:A	C:C	A:T	C:C	A:T	A:A	A:G	T:C
207	T:C	G:T	A:A	A:A	G:G	A:G	G:T	T:T	G:A	G:G	A:T	G:G	T:C	A:A	A:T	T:G	T:C	T:C	G:G	A:A	C:C	T:T	A:T	A:C	A:C	A:G	C:T	A:A	T:G	T:T	G:G	T:T	A:T	C:T	A:A	C:T	G:G	T:C	A:A	C:G	A:T	C:C	A:T	A:A	A:G	T:T
208	C:C	G:T	A:G	A:G	G:G	A:G	G:T	T:T	G:A	G:G	A:A	A:G	T:C	A:A	A:T	T:G	T:C	C:C	G:G	A:A	T:T	T:T	A:T	A:C	C:C	A:G	T:T	A:A	T:G	T:T	T:T	T:T	A:T	C:T	A:A	C:T	A:G	C:C	G:A	C:G	A:T	C:C	A:T	A:G	G:G	T:C
209	T:C	G:G	A:G	A:G	G:G	A:A	G:T	T:T	G:A	A:G	A:T	G:G	T:C	T:T	A:T	G:G	T:C	C:C	G:G	C:A	T:C	T:C	A:A	A:C	A:C	A:A	C:T	A:A	T:G	T:C	G:G	T:T	T:T	C:T	A:A	C:T	A:G	T:C	G:A	C:G	A:T	C:C	A:T	A:G	A:G	T:C
210	C:C	G:T	A:G	A:A	A:G	G:G	G:T	A:T	G:G	A:G	A:T	A:G	T:C	A:A	A:T	G:G	T:C	T:C	G:T	C:A	T:C	T:T	A:T	C:C	A:C	A:G	T:T	A:A	T:T	C:C	T:T	?:?	T:T	T:T	A:T	T:T	A:A	?:?	A:A	G:G	A:T	T:C	A:A	A:G	A:G	T:C
211	C:C	G:T	A:G	A:G	G:G	A:G	G:T	A:T	G:A	A:G	A:A	A:G	T:C	T:C	A:A	G:G	T:C	T:C	G:T	A:A	T:T	T:C	A:A	C:C	A:C	A:G	T:T	A:A	T:T	C:C	T:T	A:T	T:T	C:C	A:T	T:T	A:G	T:C	G:G	C:C	A:T	T:C	A:A	G:G	A:G	T:T
212	C:C	G:G	A:A	A:G	G:G	A:A	G:T	T:T	G:A	G:G	A:T	G:G	T:C	T:T	A:T	T:G	T:C	T:C	G:T	C:A	T:C	T:C	A:A	A:A	A:A	A:G	C:T	C:A	T:T	T:C	T:T	T:T	A:T	C:T	A:A	C:T	G:G	C:C	G:A	C:G	A:T	C:C	A:T	A:G	A:G	T:T
213	T:C	G:T	A:A	A:A	G:G	A:G	G:T	A:T	G:A	A:G	A:A	G:G	T:C	T:C	?:?	T:G	T:C	C:C	G:T	A:A	T:C	T:T	A:T	C:C	A:C	G:G	C:T	A:A	T:T	T:C	T:G	T:T	A:T	C:T	A:A	C:T	A:A	T:T	G:A	G:G	A:T	T:C	A:A	A:G	A:A	T:T
214	C:C	G:G	A:A	A:G	G:G	A:A	G:T	A:T	G:A	G:G	A:T	G:G	T:C	T:T	T:T	T:G	C:C	C:C	G:T	C:A	T:C	T:C	A:A	A:C	A:C	A:G	C:T	A:A	T:T	T:C	T:G	A:T	A:T	C:T	A:A	C:T	G:G	C:C	A:A	C:G	A:T	T:C	A:A	G:G	A:G	T:T
215	C:C	G:T	A:A	A:G	G:G	A:G	G:T	A:T	G:A	A:G	A:A	G:G	T:C	A:A	A:T	G:G	T:C	C:C	G:T	A:A	T:C	T:T	A:T	A:C	A:C	G:G	C:T	C:A	T:G	C:C	T:T	A:T	T:T	C:T	A:A	C:T	A:A	T:T	G:A	G:G	A:T	T:C	A:A	A:G	A:G	T:C
216	T:C	G:G	A:G	A:G	G:G	A:G	G:T	A:T	G:A	A:G	A:T	G:G	T:C	T:C	A:T	T:G	T:T	T:C	G:T	C:A	T:C	T:T	A:T	A:A	A:C	A:G	T:T	A:A	T:G	T:C	T:G	T:T	A:T	C:T	A:A	C:T	A:G	T:C	G:A	C:G	A:T	T:C	A:A	A:G	A:G	T:T
217	T:C	G:T	A:A	A:A	G:G	A:G	G:T	T:T	G:A	A:G	A:A	G:G	T:C	T:C	A:A	T:G	C:C	C:C	G:G	A:A	T:C	T:T	A:T	A:A	A:C	G:G	C:T	A:A	T:T	T:C	T:G	T:T	A:T	C:T	A:A	C:T	A:A	T:T	G:A	G:G	A:T	C:C	A:T	G:G	A:G	T:T
218	T:C	G:T	A:A	A:A	G:G	G:G	G:T	T:T	G:G	G:G	A:A	A:G	T:T	T:C	A:T	T:G	T:T	C:C	T:T	A:A	T:C	T:T	A:T	A:C	A:C	G:G	T:T	A:A	T:T	T:C	T:G	T:T	A:T	T:T	A:T	T:T	A:A	T:T	A:A	G:G	A:T	T:C	A:A	A:G	A:G	T:C
219	C:C	G:T	A:G	A:G	G:G	A:G	G:T	T:T	G:A	G:G	A:A	A:G	T:C	A:A	A:T	T:G	T:T	T:C	G:T	A:A	T:C	T:T	A:T	A:A	C:C	A:G	T:T	A:A	T:G	T:T	T:T	T:T	A:T	C:T	A:A	C:T	A:G	C:C	G:A	C:G	A:T	C:C	A:T	A:G	A:G	T:T
220	C:C	G:T	A:A	A:G	G:G	G:G	G:T	A:T	G:G	A:G	A:T	G:G	T:C	T:C	T:T	G:G	T:C	T:C	G:T	A:A	C:C	T:C	A:A	A:C	C:C	G:G	T:T	A:A	T:G	T:C	T:T	T:T	T:T	T:T	A:A	T:T	A:A	T:T	G:A	G:G	A:T	T:C	A:A	G:G	G:G	T:T
221	T:C	G:T	A:A	A:A	G:G	G:G	G:T	A:T	G:G	G:G	T:T	A:G	T:C	A:A	A:T	G:G	T:C	T:C	G:T	C:A	C:C	T:T	A:T	A:A	A:A	G:G	T:T	A:A	T:G	T:C	G:G	T:T	T:T	C:T	A:A	C:T	A:A	C:C	G:A	G:G	A:T	T:C	A:A	A:G	G:G	T:T
222	C:C	T:T	A:A	A:A	G:G	A:G	G:T	T:T	G:A	A:G	A:T	A:G	T:T	T:C	T:T	T:G	T:C	T:C	G:T	C:A	T:C	T:T	A:T	A:C	A:C	G:G	C:T	A:A	T:T	T:C	T:G	A:T	A:T	C:T	A:A	T:T	G:G	C:C	A:A	C:C	A:A	C:C	A:T	A:G	A:G	T:C
223	T:C	G:T	A:G	A:G	G:G	A:G	G:T	T:T	G:A	G:G	A:T	G:G	T:C	T:C	A:A	T:G	C:C	C:C	G:G	C:A	T:C	T:C	A:T	A:A	A:C	A:A	C:T	A:A	T:G	T:T	T:G	T:T	A:T	C:T	A:A	C:T	A:G	C:C	G:A	C:G	A:T	C:C	A:T	A:A	A:A	T:C
224	T:C	G:T	A:G	A:G	G:G	A:G	T:T	T:T	G:A	G:G	A:T	G:G	T:C	A:A	A:T	T:G	T:C	T:C	G:G	C:A	T:C	T:T	A:T	A:C	A:A	A:A	T:T	A:A	T:T	T:C	T:G	T:T	A:T	C:C	A:A	C:T	A:G	T:C	G:G	C:C	A:A	C:C	A:T	G:G	A:A	T:C
225	T:C	G:G	A:A	A:A	A:G	A:G	G:T	T:T	G:A	A:G	A:T	G:G	T:T	T:C	T:T	T:G	C:C	T:C	G:T	C:A	T:C	T:T	A:T	A:C	C:C	G:G	C:T	A:A	T:T	T:T	G:G	A:T	A:T	T:T	A:T	T:T	G:G	C:C	G:A	G:G	A:T	C:C	A:T	A:G	A:A	T:C
226	C:C	G:G	A:A	A:G	G:G	A:G	T:T	T:T	G:A	G:G	A:T	A:A	T:T	T:C	T:T	G:G	T:C	C:C	T:T	C:A	T:C	T:C	A:A	A:A	A:C	G:G	C:T	A:A	T:G	C:C	T:T	T:T	T:T	C:T	A:A	C:T	A:A	T:T	G:A	G:G	A:T	C:C	A:T	A:G	A:G	T:T
227	T:C	G:T	A:A	A:A	G:G	A:G	T:T	T:T	G:G	G:G	T:T	A:A	T:C	T:C	T:T	T:G	C:C	C:C	G:G	C:A	C:C	T:T	A:T	A:A	A:C	A:G	C:T	C:A	T:T	T:C	T:G	A:T	A:T	C:T	A:A	C:T	G:G	C:C	A:A	C:G	A:T	T:C	A:A	A:G	A:G	T:T
228	T:C	G:G	A:A	A:G	A:G	G:G	T:T	A:T	G:G	G:G	A:T	A:A	T:C	T:T	A:A	G:G	T:C	T:C	G:G	C:A	T:C	T:C	A:A	A:A	C:C	G:G	T:T	C:A	T:T	C:C	?:?	A:T	T:T	T:T	A:A	C:T	G:G	C:C	A:A	C:G	A:T	T:C	A:A	A:A	A:G	T:C
229	C:C	G:T	A:G	A:G	G:G	G:G	T:T	T:T	G:G	A:G	A:T	A:G	T:T	T:T	A:T	T:G	T:T	C:C	G:T	C:A	T:C	T:C	A:A	C:C	A:C	A:G	T:T	A:A	T:T	T:C	T:G	T:T	A:T	C:T	A:A	C:T	A:G	T:C	G:A	C:G	A:A	T:C	A:A	A:G	A:G	T:T
230	T:C	G:T	A:A	A:A	G:G	A:G	T:T	T:T	G:G	G:G	T:T	A:G	T:T	T:T	A:T	T:G	T:T	C:C	G:T	C:A	C:C	T:C	A:A	A:A	A:C	A:G	C:T	A:A	T:G	T:T	T:G	T:T	A:T	C:T	A:A	C:T	G:G	C:C	A:A	C:G	A:T	T:C	A:A	G:G	A:G	T:C
231	C:C	G:G	A:G	A:G	A:G	A:A	T:T	T:T	A:A	A:G	A:T	A:A	T:T	T:T	A:A	G:G	T:C	T:C	G:T	A:A	T:C	T:C	A:A	C:C	A:A	A:A	C:T	C:A	T:G	C:C	T:G	T:T	T:T	C:T	A:A	C:T	A:G	T:C	G:A	C:G	A:T	C:C	A:T	A:A	?:?	T:T
232	T:C	G:T	A:A	A:A	A:G	A:G	T:T	T:T	A:A	A:G	A:A	A:A	T:T	T:C	A:T	T:G	C:C	T:C	T:T	A:A	T:C	T:T	A:T	A:C	C:C	G:G	C:T	A:A	T:T	T:T	G:G	T:T	A:T	C:T	A:A	C:T	G:G	T:T	G:G	G:G	A:T	C:C	A:T	A:G	G:G	T:T
233	C:C	G:G	A:A	A:G	G:G	A:G	G:T	T:T	G:A	A:G	A:T	A:G	T:T	T:C	T:T	G:G	T:C	C:C	G:T	C:A	T:C	T:C	A:A	C:C	A:C	G:G	C:T	C:A	T:G	C:C	T:G	T:T	T:T	C:T	A:T	T:T	A:A	T:T	G:A	G:G	A:T	C:C	A:T	A:G	A:G	T:T
234	C:C	G:T	A:A	A:G	G:G	A:G	T:T	A:T	A:A	A:G	A:T	A:A	T:C	T:C	A:T	G:G	T:C	C:C	G:T	A:A	C:C	T:C	A:A	A:C	A:C	G:G	C:T	A:A	T:G	C:C	T:T	T:T	T:T	C:C	A:T	T:T	A:A	T:C	G:G	C:C	A:T	C:C	A:T	A:G	A:G	T:C
235	C:C	G:T	A:A	A:G	G:G	G:G	T:T	A:T	G:G	A:G	A:T	A:A	T:T	T:C	T:T	G:G	T:C	C:C	T:T	A:A	C:C	T:C	A:A	A:A	A:C	G:G	T:T	C:A	T:T	C:C	T:G	T:T	T:T	C:T	A:A	C:T	A:A	T:T	G:A	G:G	A:T	T:C	A:A	A:G	A:A	T:T
236	C:C	G:T	A:G	A:G	G:G	A:G	T:T	T:T	G:A	G:G	A:A	A:G	T:T	T:T	A:T	T:G	T:T	T:C	T:T	A:A	T:C	T:C	A:A	A:C	A:C	A:G	T:T	A:A	T:T	T:C	T:G	A:T	A:T	C:T	A:A	T:T	A:G	C:C	G:A	C:G	A:T	C:C	A:T	A:G	A:G	T:T
237	C:C	G:T	A:A	A:G	G:G	A:G	T:T	A:T	G:A	A:G	A:A	A:A	T:T	T:T	A:T	T:G	T:C	T:C	G:T	A:A	T:C	T:C	A:A	A:C	A:C	G:G	C:T	C:A	T:G	C:C	T:T	T:T	T:T	C:T	A:A	C:T	A:A	T:T	G:A	G:G	A:T	T:C	A:A	A:G	A:G	T:C
238	T:C	G:T	A:A	A:A	G:G	G:G	T:T	T:T	G:G	G:G	A:A	A:A	T:T	T:C	A:T	T:G	T:T	T:C	T:T	A:A	T:C	T:T	A:T	A:A	A:C	G:G	T:T	A:A	T:T	T:T	G:G	A:T	A:T	C:T	A:A	C:T	A:A	T:T	G:A	G:G	A:T	T:C	A:A	G:G	G:G	T:T
239	C:C	G:G	A:G	A:G	G:G	A:G	T:T	A:T	G:A	A:G	A:T	G:G	T:C	T:C	A:T	G:G	T:C	T:C	G:G	C:A	T:C	T:C	A:A	A:A	A:C	A:G	T:T	C:A	T:T	C:C	T:T	A:T	T:T	T:T	A:A	T:T	A:G	C:C	G:A	C:G	A:T	T:C	A:A	A:G	A:G	T:C
240	T:C	G:G	A:G	A:G	A:G	G:G	T:T	T:T	G:G	G:G	T:T	A:A	T:T	T:C	A:A	T:G	C:C	C:C	G:T	A:A	C:C	T:C	A:T	C:C	A:C	A:G	T:T	C:A	T:G	C:C	T:T	T:T	T:T	C:T	A:A	C:T	A:G	T:C	G:A	C:G	A:T	T:C	?:?	A:G	G:G	T:C
241	C:C	G:G	A:A	A:A	G:G	A:G	G:T	A:T	G:A	A:G	A:T	G:G	T:T	T:C	A:T	G:G	T:C	T:C	G:T	C:A	T:C	T:C	A:A	A:C	A:C	G:G	C:T	C:A	T:G	C:C	T:G	T:T	T:T	T:T	A:T	T:T	A:A	T:T	A:A	G:G	A:T	T:C	A:A	A:G	A:G	T:C
242	T:C	G:T	A:A	A:A	G:G	G:G	T:T	T:T	G:G	G:G	T:T	A:G	T:C	T:C	T:T	T:G	C:C	C:C	G:G	C:A	C:C	T:T	A:T	A:C	C:C	G:G	C:T	A:A	T:T	T:C	T:G	A:T	A:T	C:T	A:A	C:T	A:A	T:T	G:A	G:G	A:T	T:C	A:A	A:A	A:A	T:T
243	T:C	G:T	A:A	A:A	G:G	A:G	G:T	A:T	G:A	A:G	A:T	G:G	T:C	A:A	A:T	G:G	T:C	C:C	G:G	A:A	C:C	T:T	A:T	A:C	A:C	G:G	C:T	C:A	T:G	T:C	G:G	A:T	T:T	C:T	A:T	T:T	G:G	T:C	G:A	C:G	A:T	T:C	A:A	A:G	G:G	T:T
244	C:C	G:T	A:A	A:G	G:G	G:G	T:T	T:T	A:A	A:G	A:T	A:A	T:T	T:T	A:T	G:G	T:C	T:C	G:T	A:A	C:C	T:C	A:A	A:A	A:C	G:G	T:T	A:A	T:T	T:C	T:T	T:T	T:T	C:T	A:A	C:T	A:A	T:T	G:A	G:G	A:T	C:C	A:T	A:G	A:G	T:C
245	T:C	G:G	A:G	A:G	A:G	G:G	T:T	T:T	A:A	A:G	A:T	A:A	T:C	T:T	T:T	T:G	C:C	T:C	G:G	A:A	T:C	T:C	A:A	A:C	A:A	A:G	T:T	C:A	T:G	C:C	T:T	A:T	T:T	C:T	A:A	C:T	A:G	T:C	G:A	C:G	A:T	C:C	A:T	A:G	A:G	T:T
246	T:C	G:T	A:A	A:A	G:G	A:G	G:T	A:T	G:A	A:G	A:A	G:G	T:C	A:A	A:T	T:G	T:C	C:C	G:G	A:A	T:C	T:T	A:T	C:C	A:C	G:G	C:T	A:A	T:G	T:C	T:G	T:T	A:T	C:T	A:T	T:T	A:A	T:T	A:A	G:G	A:T	T:C	A:A	A:G	A:G	T:C
247	C:C	G:T	A:A	A:G	G:G	A:G	T:T	T:T	G:A	A:G	A:T	A:A	T:C	T:C	A:T	T:G	T:C	C:C	G:T	A:A	C:C	T:T	A:T	A:C	C:C	A:G	C:T	A:A	T:G	T:T	T:T	T:T	A:T	C:T	A:A	C:T	G:G	C:C	G:A	?:?	A:T	C:C	A:T	G:G	G:G	T:T
248	T:C	G:T	A:A	A:A	G:G	A:G	T:T	T:T	G:A	A:G	A:T	A:A	T:C	T:C	A:A	T:G	C:C	C:C	G:T	C:A	T:C	T:T	A:T	C:C	A:A	G:G	C:T	C:A	T:G	T:C	T:G	A:T	A:T	C:T	A:A	C:T	G:G	T:T	G:A	C:G	A:T	C:C	A:T	A:G	A:G	T:T
249	C:C	G:G	A:G	A:G	G:G	A:A	T:T	T:T	G:A	A:G	A:T	G:G	T:T	T:C	A:T	T:G	T:C	T:C	G:T	C:A	T:C	T:C	A:T	A:A	A:C	A:A	C:T	A:A	T:G	T:C	T:G	T:T	A:T	C:T	A:A	C:T	A:G	T:C	G:A	C:G	A:A	C:C	A:T	A:G	A:A	T:T
250	C:C	G:T	A:G	A:A	A:G	G:G	G:T	A:T	G:A	G:G	A:T	A:G	T:T	T:T	A:T	T:G	T:T	T:C	G:T	C:A	T:C	T:C	A:A	A:C	A:C	A:G	T:T	C:A	T:G	C:C	T:T	A:T	T:T	T:T	A:T	C:T	A:G	T:T	A:A	G:G	A:T	T:C	A:A	A:G	A:G	T:C
251	T:C	G:T	A:A	A:A	G:G	G:G	T:T	T:T	G:G	G:G	T:T	A:G	T:C	A:A	A:T	G:G	T:C	C:C	G:G	C:A	C:C	T:T	A:T	A:C	A:A	G:G	T:T	A:A	T:G	T:C	G:G	T:T	T:T	C:T	A:A	C:T	G:G	T:T	G:G	G:G	A:T	T:C	A:A	A:G	G:G	T:T
252	T:C	G:T	A:A	A:A	G:G	G:G	T:T	T:T	A:A	A:G	A:T	A:A	T:T	T:C	A:T	T:G	C:C	T:C	G:T	A:A	C:C	T:T	A:T	A:A	A:A	G:G	?:?	C:A	T:G	T:T	T:G	T:T	A:T	C:T	A:A	C:T	A:A	T:T	G:A	G:G	A:T	C:C	A:T	G:G	A:G	T:T
253	T:C	G:T	A:G	A:G	G:G	A:G	T:T	T:T	G:A	G:G	A:A	A:G	T:C	T:C	A:A	T:G	C:C	T:C	G:T	A:A	T:T	T:C	A:T	A:A	C:C	A:G	T:T	A:A	T:G	T:T	T:G	T:T	A:T	C:T	A:A	C:T	A:G	C:C	G:A	C:G	A:T	C:C	A:T	G:G	A:G	T:C
254	T:C	G:T	A:G	A:G	G:G	A:G	T:T	T:T	A:A	A:G	A:T	A:G	T:T	T:C	A:T	G:G	T:C	T:C	T:T	C:A	T:C	T:C	A:A	A:A	A:A	A:G	T:T	A:A	T:T	T:C	G:G	A:T	T:T	C:T	A:A	C:T	A:G	C:C	G:A	C:G	A:T	C:C	A:T	A:G	A:G	T:T
255	C:C	G:T	A:G	A:G	G:G	G:G	T:T	T:T	G:G	G:G	A:A	A:G	T:T	T:C	A:T	G:G	T:C	T:C	T:T	A:A	T:T	T:C	A:A	A:A	A:A	A:G	T:T	C:A	T:G	C:C	T:T	A:T	T:T	C:T	A:A	C:T	A:G	C:C	G:A	C:G	A:A	T:C	A:A	A:G	G:G	T:C
256	T:C	G:T	A:A	A:A	G:G	A:G	G:T	T:T	G:A	G:G	A:T	G:G	T:C	T:C	A:T	T:G	T:T	C:C	G:G	A:A	C:C	T:T	A:T	A:C	A:C	A:G	C:T	A:A	T:G	T:T	G:G	T:T	A:T	C:C	A:T	T:T	A:A	T:T	G:G	G:G	A:T	C:C	A:T	A:G	A:G	T:C
257	C:C	T:T	A:G	A:G	A:G	G:G	T:T	A:T	A:A	A:G	A:T	A:G	T:C	T:T	T:T	T:G	C:C	T:C	G:G	A:A	T:C	T:C	A:A	C:C	A:C	A:G	T:T	C:A	T:G	T:C	G:G	A:T	T:T	C:T	A:A	C:T	A:G	T:C	G:A	C:G	A:T	C:C	A:T	A:G	A:A	T:C
258	C:C	G:T	A:G	A:G	G:G	G:G	T:T	T:T	G:G	G:G	T:T	A:G	T:T	T:T	T:T	G:G	T:C	T:C	G:T	C:A	C:C	T:C	A:A	A:A	A:A	A:G	T:T	C:A	T:G	C:C	T:G	A:T	T:T	C:T	A:A	C:T	A:G	T:C	G:A	C:G	A:A	T:C	A:A	A:G	A:G	T:T
259	C:C	G:G	A:G	A:A	G:G	A:G	G:T	T:T	A:A	A:G	A:T	A:G	T:T	T:T	A:T	G:G	T:C	C:C	G:T	C:A	T:C	T:C	A:A	C:C	A:C	A:G	T:T	C:A	T:T	C:C	T:G	A:T	T:T	T:T	A:T	T:T	A:A	T:T	A:A	G:G	A:T	C:C	A:T	G:G	A:G	T:C
260	T:C	G:T	A:A	A:A	G:G	A:G	G:T	A:T	G:A	A:G	A:T	A:G	T:C	T:C	A:A	T:G	C:C	C:C	G:T	C:A	T:C	T:T	A:T	C:C	C:C	G:G	C:T	A:A	T:G	T:T	T:G	T:T	A:T	C:T	A:T	T:T	G:G	T:T	G:A	G:G	A:T	T:C	A:A	A:G	A:A	T:T
261	C:C	G:G	A:G	A:G	G:G	A:G	T:T	T:T	G:A	G:G	A:T	G:G	T:C	T:C	A:T	T:G	T:T	T:C	G:G	C:A	T:C	T:C	A:T	A:A	A:C	A:A	C:T	A:A	T:G	T:C	T:G	T:T	A:T	C:T	?:?	C:T	A:G	T:C	G:A	C:G	A:T	C:C	?:?	G:G	A:A	T:T
262	T:C	G:T	A:G	A:G	G:G	A:A	T:T	T:T	G:A	A:G	A:A	A:G	T:T	T:T	A:T	G:G	T:C	C:C	T:T	A:A	T:T	T:C	A:A	A:C	A:C	A:A	C:T	A:A	T:G	T:C	G:G	?:?	T:T	C:T	A:A	C:T	A:G	T:C	G:A	C:G	A:T	C:C	A:T	G:G	A:G	T:T
263	T:C	G:G	A:A	A:G	A:G	A:A	G:T	T:T	G:A	A:G	A:T	A:A	T:T	T:C	T:T	G:G	T:C	C:C	T:T	C:A	T:C	T:C	A:A	A:C	C:C	A:G	C:T	A:A	T:T	C:C	T:T	T:T	T:T	C:T	A:A	C:T	G:G	C:C	A:A	C:G	A:T	C:C	A:T	A:G	A:G	T:C
264	T:C	G:G	A:G	A:G	G:G	A:G	T:T	T:T	G:A	G:G	A:A	A:G	T:C	T:C	A:T	T:G	T:C	T:C	T:T	A:A	T:T	T:C	A:T	A:A	C:C	A:G	T:T	A:A	T:G	T:T	T:G	T:T	A:T	C:T	A:A	C:T	A:G	C:C	G:A	C:G	A:T	C:C	A:T	G:G	A:G	T:T
265	C:C	G:T	A:A	A:G	G:G	A:G	T:T	T:T	G:A	A:G	A:T	A:A	T:C	A:A	A:T	G:G	T:C	C:C	G:G	A:A	C:C	T:T	A:T	A:A	A:C	G:G	C:T	C:A	T:T	C:C	T:T	T:T	T:T	C:T	A:A	C:T	A:A	T:T	G:A	G:G	A:T	C:C	A:T	A:G	A:G	T:T
266	C:C	G:T	A:G	A:A	A:G	G:G	G:T	T:T	G:G	G:G	A:A	A:G	T:T	T:C	A:T	G:G	T:C	T:C	G:T	A:A	T:C	T:C	A:A	A:C	A:C	A:G	T:T	A:A	T:G	C:C	T:T	T:T	T:T	T:T	A:T	T:T	A:A	T:T	A:A	G:G	A:T	T:C	A:A	G:G	G:G	T:C
267	T:C	G:T	A:A	A:A	G:G	G:G	T:T	T:T	A:A	A:G	A:T	A:A	T:T	T:T	A:T	T:G	C:C	T:C	T:T	A:A	C:C	T:C	A:A	A:A	A:A	G:G	C:T	C:A	T:G	T:C	G:G	A:T	T:T	C:T	A:A	C:T	G:G	T:C	A:A	C:G	A:T	C:C	A:T	A:G	G:G	T:C
268	T:C	G:T	A:A	A:A	G:G	G:G	G:T	T:T	G:G	G:G	A:A	A:G	T:C	T:C	T:T	T:G	C:C	T:C	G:T	A:A	T:C	T:T	A:T	A:A	C:C	G:G	T:T	A:A	T:T	T:C	T:G	A:T	A:T	C:T	A:T	T:T	G:G	T:C	G:A	C:G	A:A	T:C	A:A	A:G	A:G	T:T
269	T:C	G:G	A:A	A:G	A:G	A:G	T:T	T:T	G:A	A:G	A:A	A:A	T:T	T:C	A:A	G:G	T:C	C:C	G:T	A:A	T:T	T:C	A:A	C:C	A:C	G:G	C:T	A:A	T:G	T:C	T:T	T:T	T:T	C:T	A:A	C:T	G:G	T:T	A:A	C:G	A:T	C:C	A:T	G:G	A:G	T:T
270	T:C	G:T	A:A	A:A	G:G	G:G	G:T	T:T	G:G	G:G	A:A	A:G	T:C	A:A	A:T	G:G	T:C	C:C	G:T	A:A	T:C	T:T	A:T	C:C	C:C	G:G	T:T	A:A	T:G	T:C	G:G	T:T	T:T	T:T	A:T	C:T	G:G	C:C	A:A	G:G	A:T	T:C	A:A	A:G	G:G	T:C
271	C:C	G:T	A:A	A:A	A:G	A:G	G:T	T:T	G:G	G:G	A:A	A:G	T:C	A:A	A:T	G:G	T:C	T:C	G:T	A:A	T:C	T:T	A:T	A:C	C:C	G:G	T:T	C:A	T:G	C:C	T:T	T:T	T:T	T:T	A:T	T:T	G:G	T:T	A:A	G:G	A:T	T:C	A:A	A:G	A:G	T:T
272	T:C	G:T	A:A	A:A	G:G	G:G	T:T	T:T	G:G	G:G	T:T	A:G	T:C	T:C	A:T	G:G	T:C	C:C	G:G	C:A	C:C	T:C	A:A	A:C	A:A	G:G	T:T	A:A	T:T	C:C	G:G	T:T	T:T	C:T	A:T	T:T	G:G	T:T	G:G	G:G	A:T	T:C	A:A	A:G	G:G	T:T
273	T:C	G:G	A:A	A:G	A:G	A:G	T:T	T:T	G:A	A:G	A:T	A:A	T:T	T:C	T:T	T:G	C:C	T:C	G:T	C:A	T:C	T:T	A:T	A:C	A:C	G:G	C:T	A:A	T:T	T:T	T:T	A:T	A:T	C:T	A:A	C:T	G:G	C:C	A:A	C:G	A:T	C:C	A:T	A:G	A:G	T:C
274	T:C	G:T	A:A	A:A	G:G	A:G	T:T	A:T	A:A	A:G	A:T	A:A	T:C	T:C	A:A	T:G	C:C	C:C	G:T	C:A	T:C	T:T	A:T	C:C	C:C	G:G	C:T	A:A	T:G	T:C	T:G	T:T	A:T	C:T	A:A	C:T	G:G	C:C	A:A	C:C	A:T	C:C	A:T	G:G	A:G	T:C
275	T:C	G:G	A:G	A:G	A:G	A:G	G:T	T:T	A:A	A:G	A:A	G:G	T:C	T:C	T:T	T:G	T:C	T:C	G:T	A:A	T:T	T:C	A:T	C:C	A:C	A:G	T:T	C:A	T:G	C:C	T:T	T:T	T:T	C:T	A:T	T:T	A:G	C:C	G:A	C:G	A:T	C:C	A:T	A:A	A:G	T:T
276	T:C	G:T	A:A	A:A	G:G	A:G	T:T	T:T	G:A	A:G	A:T	A:A	T:C	T:C	A:A	T:G	C:C	T:C	G:T	C:A	T:C	T:T	A:T	C:C	A:C	G:G	C:T	A:A	T:G	T:T	G:G	T:T	A:T	C:T	A:A	C:T	G:G	T:C	A:A	C:G	A:T	C:C	A:T	A:A	G:G	T:T
277	T:C	G:G	A:A	A:G	A:G	A:A	G:T	T:T	G:A	A:G	A:T	A:G	T:C	T:T	T:T	T:G	T:C	T:C	G:G	C:A	T:C	T:C	A:A	A:C	A:C	A:G	C:T	A:A	T:T	T:C	T:T	A:T	A:T	C:T	A:T	C:T	G:G	T:T	G:G	G:G	A:T	C:C	A:T	G:G	A:G	T:T
278	T:C	G:T	A:A	A:A	G:G	G:G	G:T	A:T	A:A	A:G	A:T	G:G	T:C	A:A	A:T	G:G	T:C	C:C	G:T	A:A	C:C	T:T	A:T	C:C	A:A	G:G	T:T	A:A	T:G	T:C	G:G	T:T	T:T	C:T	A:T	T:T	G:G	T:T	G:G	G:G	A:A	C:C	A:T	G:G	A:A	T:T
279	T:C	G:G	A:A	A:A	G:G	A:G	G:T	A:T	G:A	G:G	A:T	A:G	T:T	T:T	T:T	T:G	C:C	T:C	G:T	C:A	T:C	T:C	A:A	A:C	A:C	G:G	C:T	C:A	T:G	T:C	G:G	T:T	T:T	T:T	A:T	C:T	G:G	T:T	A:A	G:G	A:T	T:C	A:A	A:G	G:G	T:T
280	T:C	G:G	A:A	A:G	A:G	A:G	T:T	T:T	G:A	A:G	A:T	A:A	T:T	T:C	T:T	G:G	T:C	C:C	G:T	C:A	T:C	T:C	A:A	C:C	A:A	G:G	C:T	C:A	T:T	C:C	?:?	T:T	T:T	C:T	A:A	C:T	G:G	C:C	A:A	C:G	A:T	C:C	A:T	A:G	A:G	T:C
281	C:C	G:G	A:G	A:A	A:G	A:A	G:T	T:T	G:A	G:G	A:A	G:G	T:T	T:T	A:A	G:G	T:C	C:C	G:T	A:A	T:T	T:C	A:A	A:C	A:A	A:A	C:T	C:A	T:G	C:C	T:G	A:T	T:T	T:T	A:T	T:T	A:A	T:C	A:A	C:C	A:T	C:C	A:T	G:G	A:A	T:C
282	T:C	G:T	A:A	A:A	G:G	G:G	T:T	T:T	A:A	A:G	A:T	A:A	T:T	T:C	A:T	T:G	C:C	T:C	T:T	A:A	C:C	T:T	A:T	A:C	A:C	G:G	T:T	A:A	T:T	T:T	G:G	A:T	A:T	T:T	A:A	T:T	G:G	T:T	A:A	G:G	A:T	C:C	A:T	A:G	G:G	T:C
283	C:C	G:T	A:G	A:G	G:G	G:G	T:T	T:T	A:A	A:G	A:T	A:G	T:T	T:T	A:A	T:G	C:C	C:C	T:T	C:A	T:C	T:C	A:A	A:A	C:C	A:G	T:T	A:A	T:G	T:C	T:G	T:T	A:T	C:T	A:A	C:T	A:G	T:C	G:A	C:G	A:T	C:C	A:T	G:G	A:G	T:T
284	T:C	G:T	A:A	A:A	G:G	A:G	G:T	T:T	A:A	A:G	A:T	G:G	T:C	A:A	A:T	T:G	T:C	T:C	G:T	A:A	C:C	T:T	A:T	C:C	A:C	G:G	C:T	A:A	T:G	T:C	T:G	T:T	A:T	C:T	A:T	T:T	G:G	T:T	G:G	G:G	A:T	C:C	A:T	G:G	A:A	T:T
285	C:C	T:T	A:G	A:G	A:G	A:G	T:T	A:T	A:A	A:G	T:T	A:A	T:T	T:T	T:T	T:G	C:C	C:C	G:T	A:A	C:C	T:C	A:A	A:A	A:C	A:A	C:T	C:A	T:G	T:C	G:G	A:T	T:T	C:T	A:A	C:T	A:G	T:C	G:A	C:G	A:T	C:C	A:T	A:G	A:G	T:C
286	T:C	G:G	A:A	A:A	A:G	A:G	T:T	A:T	A:A	G:G	T:T	A:A	T:T	T:T	T:T	T:G	C:C	C:C	G:T	C:A	C:C	T:C	A:A	A:A	C:C	A:G	C:T	A:A	T:G	T:C	T:T	T:T	A:T	C:T	A:A	C:T	A:A	T:T	G:G	G:G	A:T	C:C	A:T	A:G	A:G	T:C
287	C:C	G:T	A:G	A:A	A:G	G:G	T:T	T:T	G:G	G:G	T:T	A:G	T:C	T:C	T:T	G:G	T:C	T:C	G:T	C:A	C:C	T:C	A:A	A:A	A:C	A:G	T:T	A:A	T:G	T:C	T:T	T:T	T:T	C:T	A:A	C:T	A:G	T:T	G:G	G:G	A:T	T:C	A:A	A:G	A:G	T:C
288	T:C	G:T	A:A	A:A	G:G	G:G	T:T	A:T	G:G	G:G	A:A	A:A	T:C	A:A	A:T	T:G	T:T	T:C	G:T	A:A	T:C	T:T	A:T	A:C	C:C	G:G	T:T	C:A	T:T	T:T	T:G	A:T	A:T	C:T	A:A	C:T	G:G	T:C	A:A	C:G	A:A	T:C	A:A	G:G	A:G	T:T
289	C:C	T:T	A:A	A:G	A:G	A:G	G:T	T:T	A:A	A:G	T:T	A:A	T:C	T:T	T:T	T:G	C:C	C:C	G:T	C:A	C:C	T:C	A:A	A:C	A:C	A:G	C:T	C:A	T:G	T:C	G:G	A:T	T:T	C:T	A:A	C:T	A:A	T:T	G:A	G:G	A:T	C:C	A:T	G:G	A:G	T:C
290	C:C	G:G	A:A	A:G	A:G	A:G	T:T	T:T	G:A	A:G	A:T	A:A	T:C	T:C	A:A	G:G	T:C	C:C	G:G	C:A	T:C	T:C	A:A	A:C	A:C	G:G	C:T	C:A	T:G	C:C	T:G	A:T	T:T	T:T	A:A	C:T	A:A	T:T	G:A	G:G	A:T	C:C	A:T	A:A	A:G	T:T
291	C:C	G:G	A:G	A:G	A:G	A:G	T:T	T:T	A:A	A:G	T:T	A:A	T:T	T:C	T:T	T:G	C:C	C:C	G:G	A:A	C:C	T:C	A:T	A:C	A:C	A:A	C:T	A:A	T:G	T:C	T:G	T:T	A:T	C:T	A:A	C:T	A:G	?:?	G:A	C:G	A:T	C:C	A:T	A:G	A:A	T:C
292	C:C	G:T	A:A	A:G	G:G	G:G	G:T	T:T	G:G	G:G	A:A	A:G	T:C	T:C	T:T	G:G	T:C	C:C	G:T	A:A	T:C	T:C	A:A	A:C	C:C	G:G	?:?	A:A	T:G	T:C	T:T	T:T	T:T	C:T	A:T	C:T	G:G	T:C	A:A	C:G	A:T	T:C	A:A	G:G	G:G	T:C
293	T:C	G:T	A:A	A:A	G:G	G:G	G:T	A:T	G:A	A:G	A:T	G:G	T:C	A:A	A:T	G:G	T:C	C:C	G:T	A:A	C:C	T:T	A:T	A:C	A:C	G:G	T:T	C:A	T:G	T:C	G:G	A:T	T:T	C:T	A:T	T:T	A:A	T:T	G:A	G:G	A:T	T:C	A:A	A:G	G:G	T:T
294	T:C	G:T	A:G	A:G	G:G	G:G	T:T	A:T	G:G	A:G	A:T	A:G	T:T	T:T	A:T	G:G	T:C	C:C	T:T	C:A	T:C	T:C	A:A	A:A	C:C	A:G	T:T	C:A	T:G	C:C	G:G	A:T	T:T	C:T	A:A	C:T	A:G	T:C	G:A	C:G	A:T	T:C	A:A	A:A	A:G	T:C
295	C:C	G:T	A:A	A:G	G:G	G:G	T:T	T:T	A:A	A:G	A:T	A:A	T:T	T:T	A:T	T:G	T:C	T:C	G:T	A:A	C:C	T:C	A:A	C:C	C:C	G:G	C:T	A:A	T:G	T:C	T:T	A:T	A:T	C:T	A:A	C:T	A:A	T:T	G:A	G:G	A:T	C:C	A:T	A:G	A:G	T:T
296	T:C	G:T	A:A	A:A	G:G	A:G	G:T	A:T	G:A	G:G	A:A	G:G	T:C	A:A	A:T	T:G	T:T	C:C	G:T	A:A	T:C	T:T	A:T	C:C	A:C	G:G	C:T	A:A	T:T	T:C	T:G	T:T	A:T	C:T	A:T	T:T	G:G	T:C	G:A	C:G	A:T	T:C	A:A	A:G	A:A	T:T
297	T:C	G:G	A:G	A:G	A:G	A:G	G:T	T:T	A:A	A:G	A:T	G:G	T:C	T:C	A:A	G:G	T:C	C:C	G:T	C:A	T:C	T:C	A:A	A:C	A:C	A:G	T:T	A:A	T:T	C:C	T:T	A:T	T:T	C:T	A:T	T:T	A:G	T:T	G:A	G:G	A:T	C:C	A:T	A:G	A:G	T:C
298	T:C	G:G	A:A	A:G	A:G	A:A	G:T	T:T	G:A	A:G	A:T	A:A	T:T	T:C	A:A	G:G	T:C	C:C	T:T	C:A	T:C	T:C	A:A	A:C	A:C	A:G	C:T	C:A	T:G	C:C	?:?	A:T	T:T	C:T	A:A	C:T	G:G	C:C	A:A	C:G	A:T	C:C	A:T	G:G	G:G	T:T
299	C:C	G:G	A:A	A:G	G:G	A:G	T:T	A:T	A:A	A:G	A:T	A:A	T:C	T:C	T:T	T:G	T:C	C:C	G:G	C:A	T:C	T:T	A:T	A:C	A:C	G:G	C:T	A:A	T:G	T:T	T:T	T:T	A:T	C:T	A:A	C:T	G:G	C:C	A:A	C:G	A:T	C:C	A:T	A:G	A:G	T:T
300	T:C	G:T	A:A	A:A	G:G	A:G	T:T	T:T	G:A	G:G	A:T	A:A	T:T	T:C	A:T	T:G	T:C	T:C	G:T	A:A	C:C	T:T	A:T	A:C	A:C	A:G	C:T	A:A	T:G	T:C	T:G	T:T	A:T	C:T	A:A	C:T	G:G	C:C	A:A	C:G	A:T	C:C	A:T	A:A	A:G	T:T
301	C:C	G:T	A:A	A:G	G:G	G:G	T:T	A:T	G:G	G:G	A:A	A:A	T:T	T:T	A:T	G:G	T:C	T:C	G:G	A:A	T:C	T:C	A:A	A:A	A:C	G:G	T:T	C:A	T:G	C:C	T:G	A:T	T:T	C:T	A:A	C:T	G:G	T:C	A:A	C:G	A:T	T:C	A:A	A:G	A:G	T:C
302	T:C	G:T	A:A	A:A	G:G	A:G	T:T	T:T	G:A	A:G	A:T	A:A	T:C	A:A	A:T	T:G	C:C	C:C	G:G	A:A	C:C	T:T	A:T	C:C	A:C	A:G	C:T	A:A	T:T	T:C	T:G	T:T	A:T	C:T	A:A	C:T	G:G	T:C	A:A	C:C	A:T	C:C	A:T	A:G	A:G	T:T
303	C:C	T:T	A:A	A:G	A:G	A:G	T:T	T:T	A:A	A:G	A:T	A:A	T:T	T:C	T:T	T:G	T:C	T:C	T:T	C:A	T:C	T:T	A:T	A:C	A:C	G:G	C:T	A:A	T:T	T:T	G:G	T:T	A:T	C:T	A:A	C:T	G:G	T:C	A:A	C:C	A:T	C:C	A:T	A:G	G:G	T:T
304	C:C	G:T	A:G	A:G	G:G	A:G	G:T	A:T	G:A	A:G	A:T	G:G	T:C	T:C	A:T	G:G	T:C	T:C	G:T	C:A	T:C	T:C	A:A	C:C	A:C	A:G	T:T	C:A	T:T	C:C	T:G	A:T	T:T	T:T	A:T	C:T	A:G	C:C	G:A	C:G	A:T	T:C	A:A	A:G	A:G	T:T
305	T:C	G:T	A:G	A:G	G:G	A:G	T:T	A:T	G:A	A:G	A:A	A:G	T:T	T:C	A:T	T:G	T:T	T:C	G:T	A:A	T:C	T:C	A:T	A:C	A:C	A:A	T:T	C:A	T:G	T:C	G:G	T:T	T:T	C:T	A:A	C:T	A:G	T:C	G:A	C:G	A:T	T:C	A:A	G:G	A:G	T:T
306	T:C	G:T	A:G	A:G	G:G	G:G	T:T	T:T	G:G	G:G	T:T	A:G	T:T	T:T	A:T	G:G	T:C	T:C	G:T	C:A	C:C	T:C	A:A	C:C	C:C	A:G	T:T	A:A	T:G	T:C	G:G	T:T	T:T	C:T	A:A	C:T	A:G	C:C	G:A	C:G	A:T	T:C	A:A	A:G	G:G	T:C
307	C:C	T:T	A:A	A:A	A:G	A:A	G:T	A:T	A:A	A:G	T:T	A:A	T:T	T:C	T:T	T:G	C:C	C:C	G:T	C:A	C:C	T:T	A:T	C:C	A:C	A:G	C:T	A:A	T:T	T:C	T:G	T:T	A:T	T:T	A:T	T:T	G:G	C:C	G:A	G:G	A:T	C:C	A:T	A:G	A:G	T:T
308	C:C	T:T	A:A	A:G	A:G	A:G	T:T	A:T	G:A	A:G	A:T	A:A	T:C	T:T	T:T	G:G	T:C	C:C	G:G	C:A	T:C	T:C	A:A	C:C	A:C	G:G	C:T	C:A	T:G	C:C	G:G	T:T	T:T	C:T	A:A	C:T	G:G	T:C	A:A	C:C	A:T	T:C	A:A	A:G	G:G	T:T
309	T:C	G:T	A:A	A:A	G:G	G:G	T:T	T:T	G:G	G:G	T:T	A:A	T:C	T:C	T:T	T:G	C:C	C:C	G:G	C:A	C:C	T:T	A:T	C:C	A:C	G:G	C:T	A:A	T:G	T:C	T:G	T:T	A:T	C:T	A:A	C:T	G:G	T:C	A:A	C:G	A:A	T:C	A:A	A:G	A:G	T:C
310	T:C	G:T	A:G	A:G	G:G	G:G	T:T	T:T	G:G	G:G	A:T	A:G	T:T	T:T	A:T	T:G	T:C	C:C	G:T	C:A	T:C	T:C	A:A	A:A	A:C	A:G	T:T	A:A	T:G	T:T	T:G	T:T	A:T	C:T	A:A	C:T	A:G	C:C	G:A	C:G	A:T	T:C	A:A	A:A	A:G	T:C
311	C:C	G:G	A:G	A:G	A:G	A:G	T:T	T:T	G:A	A:G	A:T	A:A	T:T	T:C	T:T	T:G	C:C	C:C	T:T	A:A	T:C	T:C	A:T	A:C	A:C	A:G	T:T	A:A	T:G	T:C	T:G	T:T	A:T	C:T	A:A	C:T	A:G	T:C	G:A	C:G	A:T	C:C	A:T	A:G	A:G	T:T
312	C:C	G:T	A:A	A:G	G:G	A:G	T:T	A:T	G:A	G:G	T:T	A:A	T:C	A:A	A:T	T:G	T:C	T:C	G:G	C:A	C:C	T:T	A:T	A:C	A:C	A:G	C:T	A:A	T:G	T:T	T:T	T:T	A:T	C:T	A:A	C:T	G:G	C:C	A:A	C:G	A:T	T:C	A:A	A:G	A:G	T:T
313	T:C	G:T	A:A	A:A	G:G	A:G	T:T	T:T	G:A	A:G	A:A	A:A	T:T	T:C	A:A	T:G	C:C	T:C	G:T	A:A	T:C	T:T	A:T	A:C	A:C	G:G	C:T	A:A	T:G	T:C	T:G	T:T	A:T	C:T	A:A	C:T	A:A	T:T	G:A	G:G	A:T	C:C	A:T	A:A	A:G	T:C
314	T:C	G:G	A:A	A:G	A:G	A:A	G:T	T:T	G:A	A:G	A:A	A:G	T:C	T:T	A:A	G:G	T:C	T:C	G:T	A:A	T:T	T:C	A:A	C:C	A:C	?:?	C:T	A:A	T:G	T:C	T:T	T:T	T:T	C:T	A:T	T:T	G:G	C:C	G:A	C:G	A:T	C:C	A:T	G:G	G:G	T:T
315	T:C	G:T	A:A	A:A	G:G	A:G	T:T	A:T	A:A	A:G	A:T	A:A	T:C	A:A	A:T	T:G	T:C	C:C	G:G	A:A	C:C	T:T	A:T	A:A	A:C	A:G	C:T	C:A	T:G	T:T	T:G	T:T	A:T	C:T	A:A	C:T	G:G	T:T	A:A	C:G	A:T	C:C	A:T	A:G	A:G	T:T
316	C:C	G:T	A:G	A:G	G:G	A:G	T:T	T:T	G:G	G:G	A:A	A:G	T:T	T:C	T:T	T:G	T:C	C:C	G:T	A:A	T:C	T:C	A:T	A:C	C:C	A:A	T:T	A:A	T:T	T:C	T:G	A:T	A:T	C:T	A:A	C:T	A:G	C:C	G:A	C:G	A:T	T:C	A:A	A:G	A:A	T:C
317	C:C	G:T	A:G	A:G	G:G	A:G	T:T	T:T	G:A	G:G	A:A	A:G	T:T	T:C	A:T	T:G	T:T	C:C	T:T	A:A	T:C	T:C	A:T	A:C	A:C	A:G	T:T	A:A	T:T	T:C	T:T	A:T	A:T	C:T	A:A	T:T	A:G	T:T	G:A	G:G	A:T	C:C	A:T	A:A	A:G	T:T
318	T:C	G:G	A:G	A:G	A:G	A:G	T:T	T:T	G:A	A:G	A:T	A:A	T:C	T:C	A:A	G:G	T:C	C:C	G:G	A:A	T:C	T:C	A:A	A:C	A:C	A:G	T:T	A:A	T:T	T:C	T:T	A:T	T:T	C:T	A:A	T:T	A:G	T:C	G:A	C:G	A:T	C:C	A:T	A:A	A:G	T:C
319	T:C	G:G	A:A	A:G	A:G	A:G	T:T	T:T	G:A	A:G	A:T	A:A	T:T	T:C	A:A	G:G	T:C	C:C	T:T	C:A	T:C	T:C	A:A	A:C	A:C	G:G	C:T	A:A	T:T	C:C	T:T	T:T	T:T	C:T	A:A	C:T	G:G	T:T	G:G	G:G	A:T	C:C	A:T	A:A	A:G	T:C
320	C:C	G:T	A:A	A:A	G:G	A:G	T:T	T:T	G:G	A:G	T:T	A:G	T:T	T:C	A:T	G:G	T:C	C:C	G:T	C:A	C:C	T:C	A:A	A:C	C:C	G:G	C:T	A:A	?:?	C:C	T:T	A:T	T:T	T:T	A:T	C:T	A:A	T:T	A:A	G:G	A:T	T:C	A:A	G:G	A:G	T:C
321	C:C	T:T	A:A	A:G	G:G	A:G	T:T	T:T	G:A	A:G	A:T	A:A	T:C	T:T	A:A	G:G	T:C	C:C	G:G	C:A	T:C	T:C	A:A	A:C	A:C	G:G	C:T	A:A	T:T	T:C	G:G	T:T	T:T	C:T	A:A	C:T	G:G	T:C	A:A	C:C	A:T	C:C	A:T	A:A	G:G	T:T
322	C:C	G:T	A:A	A:G	G:G	A:G	T:T	A:T	A:A	A:G	A:T	A:A	T:T	T:T	A:T	T:G	C:C	T:C	T:T	A:A	C:C	T:C	A:A	A:A	A:C	G:G	C:T	C:A	T:T	T:C	T:T	T:T	A:T	C:T	A:A	C:T	G:G	C:C	A:A	C:G	A:T	C:C	A:T	A:G	A:G	T:T
323	T:C	G:T	A:A	A:G	G:G	G:G	G:T	A:T	A:A	A:G	A:T	G:G	T:C	T:C	A:A	T:G	T:C	T:C	G:G	A:A	C:C	T:T	A:T	A:C	A:C	G:G	C:T	C:A	T:T	T:C	T:G	A:T	A:T	C:C	A:T	C:T	A:A	T:T	G:G	G:G	A:T	C:C	A:T	A:G	A:A	T:C
324	T:C	G:T	A:A	A:A	G:G	G:G	T:T	T:T	G:G	G:G	A:A	A:A	T:T	T:C	A:T	G:G	T:C	C:C	G:T	A:A	T:C	T:C	A:A	A:C	A:C	G:G	T:T	A:A	T:G	T:C	G:G	T:T	T:T	C:T	A:A	C:T	G:G	C:C	A:A	C:G	A:T	T:C	A:A	G:G	G:G	T:T
325	T:C	G:T	A:G	A:G	G:G	A:G	T:T	T:T	G:A	G:G	A:T	G:G	T:T	T:C	A:T	T:G	T:T	C:C	T:T	C:A	T:C	T:C	A:T	A:A	A:A	A:G	T:T	C:A	T:G	T:C	G:G	A:T	T:T	C:T	A:A	C:T	A:G	T:C	G:A	C:G	A:A	C:C	A:T	A:G	A:G	T:T
326	T:C	G:G	A:A	A:G	A:G	A:G	T:T	A:T	G:A	G:G	A:A	A:A	T:T	T:C	T:T	G:G	T:C	T:C	G:G	A:A	T:T	T:C	A:A	A:C	A:A	G:G	C:T	A:A	T:G	C:C	T:T	A:T	T:T	C:T	A:A	C:T	G:G	C:C	G:A	C:G	A:A	T:C	A:A	A:G	A:G	T:T
327	T:C	G:T	A:A	A:A	G:G	A:G	T:T	A:T	A:A	A:G	A:T	A:A	T:T	T:T	A:T	T:G	C:C	T:C	T:T	A:A	C:C	T:C	A:A	A:C	A:C	G:G	C:T	A:A	T:G	T:T	T:G	T:T	A:T	C:T	A:A	C:T	G:G	T:T	A:A	C:G	A:T	C:C	A:T	A:G	A:G	T:T
328	T:C	G:T	A:G	A:G	G:G	A:G	G:T	A:T	G:A	A:G	A:T	G:G	T:C	A:A	A:T	G:G	T:C	T:C	G:T	C:A	T:C	?:?	A:T	C:C	A:C	A:G	T:T	A:A	T:G	T:C	G:G	T:T	T:T	C:T	A:T	C:T	A:G	T:C	G:A	C:G	A:T	T:C	A:A	A:A	A:G	T:T
329	C:C	T:T	A:A	A:G	A:G	A:A	G:T	T:T	G:A	A:G	A:T	A:A	T:T	T:C	A:A	G:G	T:C	T:C	T:T	C:A	T:C	T:C	A:A	C:C	A:A	A:G	C:T	C:A	T:G	C:C	G:G	A:T	T:T	C:C	A:T	C:T	G:G	C:C	G:G	G:G	A:T	C:C	A:T	G:G	A:G	T:C
330	T:C	G:T	A:G	A:G	G:G	A:G	T:T	T:T	G:A	G:G	A:T	G:G	T:T	T:T	A:T	T:G	T:C	C:C	T:T	C:A	T:C	T:C	A:A	A:C	A:C	A:G	T:T	A:A	T:G	T:T	T:G	T:T	A:T	C:T	A:A	C:T	A:G	T:C	G:A	C:G	A:T	C:C	A:T	A:G	A:G	T:C
331	C:C	T:T	A:A	A:G	A:G	A:G	T:T	T:T	G:A	A:G	A:T	A:A	T:C	T:C	T:T	T:G	T:C	C:C	G:G	C:A	T:C	T:T	A:T	A:C	C:C	G:G	C:T	A:A	T:G	T:T	G:G	T:T	A:T	C:T	A:A	C:T	A:A	T:T	G:A	G:G	A:T	C:C	A:T	G:G	A:A	T:T
332	T:C	G:G	A:A	A:A	A:G	A:G	G:T	A:T	G:A	A:G	A:T	A:G	T:T	T:T	A:A	G:G	T:C	T:C	T:T	C:A	T:C	T:C	A:A	C:C	A:A	G:G	C:T	A:A	T:G	C:C	T:T	T:T	T:T	T:T	A:T	T:T	A:A	T:T	G:A	G:G	A:T	T:C	A:A	A:G	G:G	T:T
333	T:C	G:T	A:A	A:A	G:G	A:G	T:T	T:T	G:A	A:G	A:T	A:A	T:C	A:A	A:T	T:G	T:C	T:C	G:T	A:A	C:C	T:T	A:T	A:A	A:C	G:G	C:T	A:A	T:T	T:T	G:G	A:T	A:T	C:T	A:A	T:T	G:G	T:T	G:A	C:G	A:T	C:C	A:T	A:A	G:G	T:T
334	T:C	G:T	A:A	A:A	G:G	G:G	T:T	T:T	A:A	A:G	A:T	A:A	T:C	A:A	A:T	T:G	T:C	C:C	G:G	A:A	C:C	T:T	A:T	C:C	A:C	G:G	C:T	C:A	T:G	T:T	T:G	T:T	A:T	C:T	A:A	C:T	G:G	C:C	A:A	C:G	A:T	C:C	A:T	G:G	A:G	T:C
335	T:C	G:T	A:A	A:A	G:G	A:G	T:T	T:T	G:A	A:G	A:A	A:A	T:T	T:C	A:T	T:G	T:C	T:C	G:T	A:A	T:C	T:T	A:T	C:C	A:C	G:G	C:T	C:A	T:G	T:T	T:G	T:T	A:T	C:T	A:A	C:T	G:G	T:C	A:A	C:C	A:T	C:C	A:T	G:G	A:G	T:C
336	T:C	G:G	A:A	A:G	A:G	A:G	T:T	T:T	G:A	A:G	A:A	A:A	T:C	T:T	A:A	G:G	T:C	C:C	G:T	A:A	T:T	T:C	A:A	C:C	A:C	G:G	C:T	A:A	?:?	C:C	T:T	A:T	T:T	C:T	A:A	C:T	G:G	C:C	A:A	C:G	A:T	C:C	A:T	A:A	A:G	T:T
337	T:C	G:T	A:G	A:G	G:G	A:A	G:T	A:T	A:A	A:G	A:T	A:G	T:C	A:A	A:T	T:G	C:C	T:C	G:G	C:A	T:C	T:T	A:T	A:C	A:C	A:A	C:T	C:A	T:T	T:T	T:G	A:T	A:T	C:C	A:T	C:T	A:G	T:C	G:G	C:C	A:T	C:C	A:T	A:G	A:A	T:T
338	C:C	G:G	A:A	A:G	A:G	A:G	T:T	T:T	G:G	G:G	A:A	G:G	T:C	T:T	A:T	T:G	C:C	C:C	G:T	A:A	T:T	T:C	A:A	A:C	A:C	G:G	C:T	A:A	T:T	T:C	T:G	A:T	A:T	C:T	A:A	T:T	G:G	T:T	G:A	C:G	A:T	T:C	A:A	G:G	A:A	T:T
339	C:C	T:T	A:G	A:G	A:G	A:G	T:T	T:T	A:A	A:G	T:T	A:A	T:T	T:C	T:T	G:G	T:C	C:C	G:G	C:A	C:C	T:C	A:A	A:C	A:C	A:G	T:T	A:A	T:T	T:C	G:G	A:T	T:T	C:T	A:A	T:T	A:G	C:C	G:A	C:G	A:T	C:C	A:T	A:G	A:G	T:C
340	C:C	G:T	A:G	A:G	G:G	A:G	T:T	T:T	G:A	G:G	A:T	G:G	T:T	T:T	A:T	T:G	T:T	C:C	G:T	C:A	T:C	T:C	A:A	A:C	A:C	A:A	T:T	A:A	T:T	T:C	T:G	A:T	A:T	C:T	A:A	T:T	A:G	C:C	G:A	C:G	A:T	C:C	A:T	G:G	A:A	T:C
341	T:C	G:T	A:A	A:A	G:G	A:A	G:T	A:T	G:A	G:G	A:T	G:G	T:C	T:C	A:A	T:G	C:C	C:C	G:G	A:A	C:C	T:T	A:T	A:C	A:C	A:G	T:T	C:A	T:G	T:C	T:G	A:T	A:T	C:T	A:T	C:T	G:G	C:C	G:G	G:G	A:T	T:C	A:A	A:G	A:G	T:T
342	C:C	G:T	A:G	A:G	G:G	G:G	T:T	T:T	A:A	A:G	A:A	A:G	T:T	T:C	A:T	T:G	C:C	C:C	G:T	A:A	T:T	T:C	A:T	A:C	A:C	A:G	T:T	A:A	T:G	T:C	T:G	T:T	A:T	C:T	A:A	C:T	A:G	C:C	G:A	C:G	A:T	C:C	A:T	G:G	A:G	T:T
343	T:C	G:G	A:A	A:G	A:G	A:G	T:T	T:T	G:G	G:G	A:T	A:A	T:C	T:C	A:T	T:G	C:C	C:C	G:G	C:A	T:C	T:T	A:T	A:A	A:C	G:G	C:T	A:A	T:T	T:T	T:T	A:T	A:T	C:T	A:A	?:?	G:G	C:C	A:A	C:G	A:T	T:C	A:A	A:G	G:G	T:C
344	C:C	T:T	A:G	A:G	A:G	A:G	G:T	A:T	G:A	A:G	A:T	G:G	T:T	T:C	A:A	G:G	T:C	T:C	T:T	A:A	T:C	T:C	A:A	A:C	A:C	A:G	T:T	C:A	T:G	C:C	G:G	A:T	T:T	C:T	A:A	C:T	A:G	T:T	G:G	G:G	A:T	T:C	A:A	G:G	A:G	T:C
345	T:C	G:T	A:A	A:A	G:G	A:G	T:T	A:T	G:A	G:G	A:T	A:A	T:C	T:C	A:T	G:G	T:C	T:C	G:T	A:A	C:C	T:C	A:A	A:A	A:C	G:G	C:T	C:A	T:G	C:C	G:G	A:T	T:T	C:T	A:A	C:T	G:G	T:C	A:A	C:G	A:T	T:C	A:A	A:G	G:G	T:T
346	T:C	G:T	A:A	A:A	G:G	G:G	G:T	T:T	G:G	G:G	A:A	A:G	T:C	T:C	A:T	T:G	T:C	C:C	G:T	A:A	T:C	T:T	A:T	A:A	A:C	G:G	T:T	C:A	T:G	T:T	T:G	A:T	?:?	C:T	A:T	T:T	G:G	C:C	G:A	G:G	A:T	T:C	A:A	A:G	A:A	T:T
347	T:C	G:G	A:A	A:G	A:G	A:G	T:T	T:T	G:A	A:G	A:A	A:A	T:C	T:T	A:A	G:G	T:C	C:C	G:T	A:A	T:T	T:C	A:A	A:A	A:A	G:G	C:T	A:A	T:G	C:C	T:T	T:T	T:T	C:T	A:A	C:T	G:G	T:T	G:A	C:G	A:T	C:C	A:T	A:G	A:G	T:T
348	C:C	T:T	A:A	A:A	G:G	A:G	G:T	A:T	G:A	G:G	T:T	A:G	T:T	T:T	T:T	T:G	C:C	T:C	G:T	C:A	C:C	T:C	A:A	A:C	A:A	A:G	C:T	A:A	T:G	T:C	T:G	A:T	A:T	T:T	A:A	T:T	G:G	C:C	A:A	C:C	A:T	T:C	A:A	G:G	A:G	T:C
349	T:C	G:T	A:A	A:A	G:G	A:G	G:T	A:T	G:A	A:G	A:T	A:G	T:C	T:C	A:T	T:G	T:T	T:C	G:G	A:A	C:C	T:T	A:T	A:A	A:C	A:G	C:T	C:A	T:G	T:T	T:G	T:T	A:T	C:T	A:T	C:T	G:G	T:T	G:G	G:G	A:T	T:C	A:A	A:G	A:G	T:C
350	C:C	G:G	A:A	A:G	A:G	A:G	T:T	T:T	G:G	G:G	A:T	A:A	T:C	T:C	A:T	G:G	T:C	C:C	G:G	C:A	T:C	T:C	A:A	A:C	A:C	G:G	C:T	C:A	T:T	C:C	T:G	A:T	T:T	C:T	A:A	T:T	G:G	T:T	G:A	C:G	A:T	T:C	A:A	G:G	A:A	T:C
351	T:C	G:T	A:A	A:A	G:G	A:G	T:T	T:T	G:A	G:G	A:T	A:A	T:C	A:A	A:T	T:G	C:C	C:C	G:T	A:A	C:C	T:T	A:T	A:C	A:C	G:G	C:T	A:A	T:T	T:T	G:G	A:T	A:T	C:T	A:A	T:T	G:G	T:T	G:A	C:G	A:T	C:C	A:T	A:G	G:G	T:T
352	C:C	G:T	A:G	A:G	G:G	A:G	G:T	A:T	G:A	A:G	A:T	G:G	T:C	A:A	A:T	G:G	T:C	T:C	G:T	C:A	T:C	T:T	A:T	A:C	A:C	A:G	T:T	C:A	T:T	?:?	T:T	A:T	T:T	C:T	A:A	T:T	A:G	T:T	G:G	G:G	A:T	T:C	A:A	G:G	A:G	T:T
353	C:C	G:T	A:G	A:A	G:G	A:A	G:T	A:T	G:A	A:G	A:A	A:G	T:C	T:T	A:T	T:G	T:T	T:C	G:T	A:A	T:C	T:C	A:A	A:C	C:C	A:A	C:T	C:A	T:G	C:C	T:T	A:T	T:T	C:T	A:T	?:?	A:G	T:T	G:A	G:G	A:T	T:C	A:A	A:G	A:A	T:T
354	C:C	T:T	A:A	A:G	A:G	A:G	G:T	A:T	G:A	A:G	A:T	A:G	T:C	T:T	A:A	G:G	T:C	C:C	G:T	C:A	T:C	T:C	A:A	A:C	C:C	G:G	C:T	A:A	T:G	T:C	G:G	T:T	T:T	C:T	A:A	C:T	G:G	C:C	G:A	C:G	A:T	T:C	A:A	G:G	A:A	T:T
355	T:C	G:T	A:A	A:A	G:G	A:A	G:G	T:T	G:A	G:G	A:A	G:G	T:C	T:C	A:T	G:G	T:C	C:C	G:G	A:A	T:C	T:C	A:A	A:C	A:C	A:G	C:T	C:A	T:G	C:C	G:G	A:T	T:T	C:T	A:A	C:T	G:G	T:T	G:A	C:G	A:T	C:C	A:T	G:G	A:G	T:T
356	C:C	T:T	A:A	A:G	A:G	A:G	G:G	A:T	G:A	A:G	A:T	A:G	T:C	T:C	A:A	T:G	C:C	T:C	G:T	C:A	T:C	T:T	A:T	A:C	A:C	G:G	C:T	C:A	T:T	T:C	T:G	A:T	A:T	C:T	A:A	T:T	G:G	T:T	G:A	C:G	A:T	T:C	A:T	A:G	A:G	T:C
357	T:C	G:T	A:A	A:A	G:G	G:G	G:G	A:T	A:A	A:G	A:T	G:G	T:C	A:A	A:T	T:G	C:C	C:C	G:G	A:A	C:C	T:T	A:A	A:A	A:C	G:G	C:T	C:A	T:T	T:C	T:G	A:T	A:T	C:T	A:A	C:T	G:G	T:T	G:G	G:G	A:T	C:C	A:T	A:A	A:A	T:C
358	C:C	G:T	A:A	A:G	G:G	A:G	G:G	A:T	A:A	A:G	A:T	G:G	T:C	T:C	A:T	G:G	T:C	T:C	G:T	A:A	C:C	T:C	A:A	A:C	A:C	G:G	C:T	C:A	T:G	C:C	T:G	A:T	T:T	C:T	A:A	C:T	G:G	T:T	G:A	C:G	A:T	C:C	A:T	A:A	A:G	T:T
359	T:C	G:T	A:A	?:?	G:G	A:A	?:?	A:T	G:A	G:G	A:A	G:G	T:C	A:A	A:T	T:G	T:T	T:C	G:T	A:A	T:C	T:T	A:T	A:A	C:C	A:G	C:T	C:A	T:T	T:T	T:G	A:T	A:T	C:T	A:T	C:T	G:G	T:T	G:G	G:G	A:T	T:C	A:A	G:G	A:G	T:T
360	T:C	G:T	A:A	A:A	G:G	A:G	G:G	T:T	G:A	A:G	A:A	G:G	T:C	T:C	A:T	T:G	T:C	C:C	G:G	A:A	T:C	T:T	A:T	A:A	A:A	G:G	C:T	A:A	T:G	T:C	T:G	T:T	A:T	C:T	A:A	C:T	G:G	T:T	G:G	G:G	A:T	C:C	A:T	A:G	A:A	T:T
361	C:C	G:G	A:A	A:G	G:G	A:G	G:T	T:T	A:A	A:G	A:T	A:G	T:T	T:C	T:T	G:G	T:C	C:C	G:T	C:A	T:C	T:C	A:A	A:A	A:A	G:G	C:T	C:A	T:G	C:C	T:G	A:T	T:T	C:T	A:T	C:T	G:G	T:C	A:A	C:G	A:T	C:C	A:T	A:G	A:G	T:T
362	T:C	G:T	A:A	A:A	A:G	A:A	G:T	A:T	A:A	A:G	T:T	A:G	T:C	A:A	A:T	T:G	T:C	C:C	G:G	C:A	C:C	T:T	A:T	A:A	A:A	A:G	T:T	A:A	T:T	T:C	T:G	A:T	A:T	C:T	A:T	T:T	G:G	C:C	G:A	C:G	A:T	C:C	A:T	A:A	A:G	T:C
363	C:C	G:T	A:A	A:G	A:G	A:G	G:G	A:T	G:A	A:G	A:A	G:G	T:T	T:C	A:T	G:G	T:C	T:C	G:T	A:A	T:C	T:C	A:A	A:A	A:C	G:G	C:T	C:A	T:G	C:C	T:G	A:T	T:T	C:T	A:A	C:T	G:G	T:T	G:A	C:G	A:T	T:C	A:T	A:G	A:G	T:C
364	T:C	G:T	A:A	A:A	A:G	G:G	G:G	A:T	G:A	A:G	A:T	G:G	T:C	A:A	A:T	G:G	T:C	C:C	G:T	A:A	C:C	T:T	A:T	A:C	C:C	G:G	T:T	C:A	T:G	T:C	G:G	A:T	T:T	C:T	A:A	C:T	G:G	T:T	G:A	C:G	A:T	T:C	A:T	A:G	A:A	T:C
365	C:C	T:T	A:A	A:G	A:G	G:G	G:G	A:T	G:G	G:G	A:A	G:G	T:C	T:C	A:A	T:G	C:C	T:C	T:T	A:A	T:T	T:T	A:T	A:C	A:A	G:G	T:T	A:A	T:T	T:T	G:G	A:T	A:T	C:T	A:A	T:T	G:G	T:T	G:A	C:G	A:T	T:C	A:A	A:G	G:G	T:T
366	T:C	G:T	A:A	A:A	G:G	A:G	G:T	A:T	G:A	A:G	A:A	G:G	T:T	A:A	A:T	G:G	T:C	C:C	G:T	A:A	T:C	T:T	A:T	A:C	A:C	G:G	C:T	A:A	T:G	T:C	G:G	T:T	T:T	T:T	A:T	T:T	G:G	C:C	A:A	G:G	A:T	T:C	A:A	G:G	G:G	T:T
367	T:C	G:G	A:G	A:A	?:?	A:A	G:T	T:T	G:A	A:G	A:T	?:?	T:T	T:T	T:T	T:G	C:C	C:C	G:T	A:A	T:C	T:C	A:A	A:C	A:C	A:A	C:T	C:A	T:G	C:C	T:T	T:T	T:T	T:T	A:A	T:T	A:G	T:C	A:A	C:C	A:T	C:C	A:T	G:G	A:A	T:T
368	T:C	G:G	A:G	A:G	A:G	A:G	G:G	A:T	G:A	A:G	A:T	G:G	T:C	T:T	A:A	G:G	T:C	C:C	G:G	A:A	T:C	T:C	A:A	A:A	A:C	A:G	T:T	C:A	T:T	C:C	T:T	A:T	T:T	C:T	A:A	T:T	A:G	C:C	G:A	C:G	A:T	T:C	A:T	G:G	G:G	T:C
369	C:C	G:T	A:A	A:G	A:G	A:G	G:G	?:?	G:A	A:G	A:A	G:G	T:C	T:C	A:T	G:G	T:C	T:C	G:T	A:A	T:C	?:?	A:A	A:C	A:C	G:G	C:T	A:A	T:T	T:C	T:T	A:T	T:T	C:T	A:A	C:T	G:G	T:C	A:A	C:G	A:T	C:C	A:T	A:G	A:G	T:T
370	C:C	G:T	A:G	A:G	A:G	A:G	G:T	T:T	A:A	A:G	A:T	A:G	T:T	T:T	A:T	G:G	T:C	T:C	T:T	C:A	T:C	T:C	A:A	A:C	A:C	A:G	T:T	A:A	T:G	T:C	T:T	A:T	T:T	C:C	A:T	C:T	A:G	C:C	G:G	C:C	A:T	C:C	A:T	G:G	A:G	T:C
371	C:C	G:T	A:A	A:G	A:G	A:G	G:G	A:T	G:A	A:G	A:T	A:G	T:C	A:A	A:T	G:G	T:C	C:C	G:G	A:A	C:C	T:T	A:T	A:C	A:C	G:G	C:T	A:A	T:G	C:C	T:T	T:T	T:T	C:T	A:A	C:T	G:G	C:C	G:A	C:G	A:T	T:C	A:T	A:G	G:G	T:T
372	C:C	G:T	A:G	A:G	A:G	G:G	G:G	A:T	G:G	G:G	A:A	A:G	T:T	T:T	T:T	T:G	T:C	C:C	T:T	A:A	T:C	T:C	A:A	A:C	C:C	A:G	T:T	C:A	T:G	T:C	T:T	A:T	A:T	C:T	A:A	C:T	A:G	C:C	G:A	C:G	A:T	T:C	A:A	G:G	A:G	T:C
373	C:C	G:T	A:A	A:A	G:G	A:A	G:T	T:T	G:A	G:G	A:T	A:G	T:C	T:C	T:T	T:G	C:C	T:C	G:T	A:A	C:C	T:T	A:T	A:C	A:A	A:G	C:T	A:A	T:T	T:C	T:G	A:T	A:T	T:T	A:T	C:T	G:G	C:C	A:A	G:G	A:T	C:C	A:T	A:G	A:G	T:T
374	T:C	G:T	A:A	A:A	A:G	G:G	G:G	T:T	G:G	G:G	A:A	A:G	T:C	A:A	A:T	T:G	T:T	C:C	T:T	A:A	T:C	T:T	A:A	A:A	A:C	G:G	T:T	A:A	T:T	T:T	G:G	A:T	A:T	C:T	A:A	C:T	G:G	T:C	A:A	C:G	A:T	T:C	A:A	A:G	A:A	T:T
375	C:C	G:G	A:A	A:G	A:G	A:G	G:G	A:T	A:A	A:G	A:T	G:G	T:C	T:C	T:T	T:G	T:C	T:C	G:G	C:A	T:C	T:T	A:T	A:A	A:C	G:G	C:T	A:A	T:G	T:T	T:T	T:T	A:T	C:T	A:A	C:T	G:G	C:C	A:A	C:G	A:T	C:C	A:T	G:G	A:G	T:C
376	T:C	G:T	A:G	A:G	A:G	A:A	G:G	T:T	G:A	A:G	A:T	G:G	T:C	T:C	A:T	T:G	T:T	C:C	G:G	C:A	T:C	T:T	A:T	A:C	A:C	A:A	C:T	A:A	T:T	T:T	G:G	A:T	A:T	C:T	A:A	C:T	A:G	T:T	G:A	G:G	A:T	C:C	A:T	A:G	A:G	T:C
377	T:C	G:T	A:G	A:G	A:G	A:G	G:G	A:T	A:A	A:G	A:T	A:G	T:C	A:A	A:T	T:G	T:C	C:C	G:G	C:A	T:C	T:T	A:T	A:A	A:C	A:A	T:T	C:A	T:T	T:C	T:G	A:T	A:T	C:T	A:A	C:T	A:G	T:C	G:A	C:G	A:T	C:C	A:T	A:A	A:A	T:T
378	C:C	G:T	A:A	A:G	G:G	A:A	G:G	A:T	A:A	A:G	A:T	A:G	T:C	T:C	A:T	G:G	T:C	T:C	G:G	A:A	C:C	T:C	A:A	A:A	A:C	A:G	C:T	C:A	T:G	C:C	?:?	A:T	T:T	C:T	A:A	C:T	G:G	C:C	A:A	C:G	A:T	C:C	A:T	A:G	A:G	T:C
379	C:C	G:G	A:A	A:G	A:G	G:G	G:T	A:T	A:A	A:G	A:T	G:G	T:C	T:T	A:A	G:G	T:C	T:C	G:G	C:A	T:C	T:C	A:A	A:A	C:C	G:G	T:T	C:A	T:G	C:C	T:G	T:T	T:T	T:T	A:T	C:T	G:G	T:C	A:A	C:G	A:T	C:C	A:T	G:G	A:G	T:C
380	T:C	G:T	A:A	A:A	G:G	A:A	G:T	T:T	G:A	G:G	A:A	G:G	T:C	A:A	A:T	T:G	T:T	C:C	G:T	A:A	T:C	T:T	A:T	A:A	A:C	A:G	C:T	C:A	T:G	T:T	T:G	A:T	A:T	C:T	A:T	C:T	G:G	T:C	A:A	C:G	A:T	C:C	A:T	G:G	A:G	T:C
381	C:C	?:?	A:A	A:G	A:G	A:G	G:T	A:T	A:A	A:G	A:T	A:G	T:C	T:T	T:T	T:G	C:C	C:C	G:G	C:A	T:C	T:C	A:A	A:A	C:C	G:G	C:T	A:A	T:G	T:C	G:G	T:T	A:T	C:T	A:T	T:T	G:G	C:C	G:A	G:G	A:T	C:C	A:T	G:G	G:G	T:T
382	C:C	T:T	A:A	A:G	G:G	A:G	G:G	T:T	G:A	A:G	A:T	A:G	T:T	?:?	A:T	T:G	C:C	C:C	G:T	C:A	T:C	T:T	A:T	A:A	A:A	G:G	C:T	A:A	T:T	T:C	T:G	A:T	A:T	C:T	A:A	C:T	G:G	C:C	A:A	C:G	A:T	C:C	A:T	G:G	A:G	T:C
383	T:C	G:T	A:A	A:A	G:G	A:G	G:G	T:T	G:A	G:G	A:T	A:G	T:C	T:C	A:T	G:G	T:C	T:C	G:T	A:A	C:C	T:C	A:T	A:A	A:C	G:G	C:T	A:A	T:T	T:C	G:G	A:T	T:T	C:T	A:A	C:T	G:G	C:C	A:A	C:G	A:T	?:?	A:T	A:G	A:A	T:T
384	T:C	G:G	A:A	A:A	G:G	A:G	G:T	A:T	G:A	A:G	A:A	A:G	T:T	T:T	T:T	T:G	C:C	T:C	T:T	A:A	T:T	T:C	A:A	A:C	A:C	G:G	C:T	A:A	T:G	T:C	T:T	A:T	A:T	T:T	A:T	C:T	G:G	T:T	A:A	G:G	A:T	T:C	A:A	A:G	A:G	T:T
385	T:C	G:T	A:A	A:A	G:G	A:A	G:G	A:T	A:A	A:G	A:T	A:G	T:C	A:A	A:T	G:G	T:C	C:C	G:T	A:A	C:C	T:T	A:T	A:A	A:C	A:G	C:T	A:A	T:G	T:C	G:G	T:T	T:T	C:T	A:A	C:T	G:G	T:C	A:A	C:G	A:T	C:C	A:T	A:A	A:A	T:T
386	T:C	G:G	A:G	A:G	G:G	A:A	G:T	T:T	G:A	A:G	A:T	G:G	T:C	T:T	T:T	G:G	T:C	T:C	G:T	C:A	T:C	T:C	A:A	A:A	A:C	A:A	C:T	A:A	T:T	C:C	T:T	A:T	T:T	T:T	A:T	T:T	A:A	T:T	G:A	G:G	A:T	C:C	A:T	G:G	A:A	T:T
387	C:C	G:G	A:A	A:G	A:G	A:A	G:G	A:T	A:A	A:G	A:T	A:G	T:C	T:T	T:T	T:G	T:C	T:C	G:T	C:A	T:C	T:C	A:A	A:C	A:C	A:G	C:T	A:A	T:T	T:C	T:G	A:T	A:T	C:T	A:A	T:T	G:G	T:T	G:A	C:G	A:T	C:C	A:T	G:G	A:G	T:C
388	T:C	G:G	A:A	A:G	A:G	A:A	G:G	A:T	A:A	A:G	A:T	A:G	T:C	T:T	T:T	G:G	T:C	C:C	G:G	C:A	T:C	T:C	A:A	A:A	C:C	A:G	C:T	C:A	T:G	C:C	?:?	A:T	T:T	C:T	A:A	C:T	G:G	C:C	A:A	C:G	A:T	C:C	A:T	A:G	A:G	T:C
389	C:C	T:T	A:A	A:G	A:G	G:G	G:G	T:T	G:G	G:G	A:A	G:G	T:C	T:T	A:T	T:G	T:C	T:C	G:T	A:A	T:T	T:C	A:A	A:A	A:A	G:G	T:T	C:A	T:G	T:C	G:G	A:T	T:T	C:T	A:A	C:T	G:G	T:C	A:A	C:G	A:T	T:C	A:A	A:G	G:G	T:C
390	T:C	G:T	A:A	A:A	G:G	A:A	G:G	T:T	A:A	A:G	A:T	A:G	T:C	T:C	A:T	T:G	C:C	T:C	G:G	A:A	C:C	T:T	A:T	A:A	A:C	A:G	T:T	A:A	T:T	T:C	T:G	A:T	A:T	C:C	A:A	C:T	G:G	T:C	G:G	C:C	A:T	C:C	A:T	G:G	A:G	T:C
391	C:C	G:T	A:A	A:G	G:G	G:G	G:G	T:T	G:G	A:G	T:T	G:G	T:C	T:C	A:T	G:G	T:C	T:C	G:T	C:A	C:C	T:C	A:T	A:A	A:C	G:G	T:T	A:A	T:G	C:C	T:T	A:T	T:T	C:T	A:A	C:T	G:G	T:T	G:A	C:G	A:T	T:C	A:A	A:A	A:G	T:T
392	C:C	G:G	A:A	A:G	A:G	A:G	G:G	T:T	G:A	G:G	A:T	A:G	T:C	T:T	A:A	T:G	C:C	T:C	G:T	C:A	T:C	T:C	A:A	A:A	A:C	G:G	C:T	A:A	T:G	T:C	T:G	A:T	A:T	C:T	A:A	C:T	G:G	T:C	A:A	C:C	A:T	T:C	A:A	A:G	A:G	T:C
393	C:C	G:G	A:G	A:G	A:G	A:G	G:G	T:T	G:A	G:G	A:T	G:G	T:C	T:T	A:A	T:G	T:C	C:C	G:G	C:A	T:C	T:C	A:A	A:A	A:C	A:A	C:T	A:A	T:T	T:C	T:G	A:T	A:T	C:T	A:A	T:T	A:G	T:C	G:A	C:G	A:T	C:C	A:T	G:G	A:A	T:T
394	C:C	G:G	A:A	A:G	A:G	A:A	G:T	T:T	G:A	A:G	A:A	A:G	T:C	T:T	A:A	G:G	T:C	T:C	G:T	A:A	T:T	T:C	A:A	A:A	A:C	A:G	C:T	C:A	T:G	C:C	T:G	A:T	T:T	C:T	A:T	T:T	G:G	T:T	G:A	G:G	A:T	C:C	A:T	G:G	A:G	T:C
395	T:C	G:T	A:A	A:A	G:G	A:G	G:G	A:T	A:A	G:G	A:A	A:G	T:C	T:C	A:T	T:G	C:C	T:C	G:G	A:A	T:C	T:T	A:T	A:A	C:C	G:G	C:T	A:A	T:G	T:C	T:G	T:T	A:T	C:T	A:A	C:T	G:G	T:T	G:A	C:G	A:T	C:C	A:T	G:G	A:G	T:C
396	C:C	T:T	A:A	A:G	A:G	G:G	G:G	T:T	G:G	G:G	A:A	G:G	T:C	T:C	A:T	T:G	C:C	C:C	G:T	A:A	T:T	T:T	A:T	A:A	A:C	G:G	T:T	A:A	T:G	T:C	T:G	T:T	A:T	C:T	A:A	C:T	G:G	C:C	G:A	C:G	A:T	T:C	A:A	G:G	A:A	T:T
397	C:C	G:G	A:A	A:G	A:G	A:G	G:G	A:T	G:A	A:G	A:T	G:G	T:C	T:T	A:A	G:G	C:C	C:C	G:G	C:A	T:C	T:C	A:A	A:A	C:C	G:G	C:T	C:A	T:T	C:C	T:G	A:T	T:T	C:T	A:A	T:T	G:G	T:T	G:A	C:G	A:T	T:C	A:T	G:G	A:G	T:C
398	C:C	T:T	A:G	A:G	A:G	A:G	G:G	A:T	G:A	G:G	A:A	A:G	T:T	T:C	A:T	T:G	T:C	T:C	G:T	A:A	T:T	T:T	A:T	A:A	A:C	A:G	T:T	C:A	T:T	T:C	T:G	A:T	A:T	C:T	A:A	T:T	A:G	C:C	G:A	C:G	A:T	T:C	A:T	G:G	A:A	T:T
399	T:C	G:T	A:A	A:A	G:G	A:G	G:G	A:T	G:A	G:G	A:T	A:G	T:C	A:A	A:T	G:G	T:C	T:C	G:G	A:A	C:C	T:T	A:T	A:A	C:C	G:G	C:T	C:A	T:G	T:C	G:G	A:T	T:T	C:T	A:A	C:T	G:G	T:T	G:A	C:G	A:T	T:C	A:T	?:?	G:G	T:C
400	C:C	G:G	A:G	A:G	G:G	A:G	G:G	A:T	G:A	A:G	A:T	G:G	T:C	T:T	A:T	G:G	T:C	C:C	G:G	C:A	T:C	T:C	A:A	A:A	C:C	A:G	T:T	C:A	T:G	C:C	T:G	A:T	T:T	C:T	A:A	C:T	A:G	T:C	G:A	C:G	A:T	T:C	A:T	A:G	A:G	T:T
401	T:C	G:G	A:G	A:G	G:G	A:G	G:G	T:T	G:A	G:G	A:A	A:G	T:T	T:C	A:T	T:G	T:T	T:C	T:T	A:A	T:T	T:T	A:T	A:A	A:A	A:G	T:T	C:A	T:G	T:C	T:G	A:T	A:T	C:T	A:A	C:T	A:G	C:C	G:A	C:G	A:T	C:C	A:T	G:G	A:G	T:C
402	T:C	G:T	A:G	A:G	G:G	G:G	G:G	A:T	G:A	G:G	A:T	A:G	T:C	T:C	A:T	T:G	T:T	C:C	G:G	C:A	T:C	T:T	A:T	A:A	A:C	A:G	T:T	C:A	T:T	T:T	T:G	T:T	A:T	C:T	A:A	C:T	A:G	T:C	G:A	C:G	A:T	T:C	A:T	G:G	A:G	T:C
403	C:C	G:G	A:A	A:G	G:G	A:G	G:G	T:T	G:A	A:G	A:T	G:G	T:T	T:C	A:T	G:G	T:C	C:C	T:T	C:A	T:C	T:C	A:A	A:A	A:C	G:G	C:T	C:A	T:G	C:C	T:G	A:T	T:T	C:T	A:A	C:T	G:G	T:T	G:A	C:G	A:T	C:C	A:T	G:G	A:G	T:T
404	T:C	G:T	A:G	A:G	G:G	A:A	G:G	T:T	G:A	A:G	A:T	A:A	T:C	A:A	A:T	G:G	T:C	T:C	G:G	C:A	T:C	T:T	A:T	A:A	A:C	A:A	C:T	A:A	T:T	T:C	G:G	A:T	T:T	C:T	A:A	T:T	A:G	C:C	G:A	C:G	A:T	C:C	A:T	A:G	A:G	T:T
405	T:C	G:T	A:G	A:G	G:G	G:G	G:T	A:T	G:A	G:G	A:T	A:G	T:C	A:A	A:T	T:G	T:T	C:C	G:T	C:A	T:C	T:T	A:T	A:A	A:C	A:G	T:T	C:A	T:T	T:C	T:G	A:T	A:T	C:T	A:A	T:T	A:G	T:C	G:A	C:G	A:T	T:C	A:T	A:G	A:G	T:T
406	C:C	G:T	A:A	A:A	A:G	A:G	G:G	A:T	G:A	A:G	A:A	A:G	T:T	T:T	A:T	T:G	T:T	C:C	T:T	A:A	T:C	T:C	A:A	A:A	C:C	G:G	T:T	C:A	T:T	C:C	T:T	T:T	T:T	C:T	A:A	C:T	G:G	T:T	G:G	G:G	A:T	T:C	A:T	A:G	A:G	T:C
407	T:C	G:T	A:A	A:A	G:G	A:G	G:G	A:T	A:A	G:G	A:T	G:G	T:C	A:A	A:T	T:G	C:C	C:C	G:T	A:A	C:C	T:T	A:A	A:A	C:C	G:G	C:T	C:A	T:G	T:T	T:G	A:T	A:T	C:T	A:A	C:T	G:G	C:C	A:A	C:G	A:T	C:C	A:T	A:A	A:G	T:T
408	C:C	T:T	A:A	A:G	G:G	G:G	G:G	A:T	G:A	A:G	A:T	A:G	T:C	T:C	A:A	T:G	C:C	T:C	G:G	C:A	T:C	T:T	A:T	A:A	C:C	G:G	T:T	A:A	T:G	T:C	T:G	T:T	A:T	C:T	A:A	C:T	G:G	C:C	A:A	C:G	A:T	T:C	A:T	G:G	A:G	T:C
409	C:C	T:T	A:G	A:G	G:G	A:G	G:G	T:T	A:A	A:G	A:T	A:A	T:C	T:C	T:T	T:G	C:C	T:C	G:T	A:A	T:C	T:T	A:T	A:A	A:C	A:A	T:T	A:A	T:T	T:C	T:G	A:T	A:T	C:T	A:A	T:T	A:G	C:C	G:A	C:G	A:T	C:C	A:T	G:G	A:A	T:C
410	T:C	G:T	A:A	A:A	A:G	A:G	G:T	A:T	A:A	A:G	A:T	G:G	T:C	T:C	A:A	T:G	C:C	T:C	G:G	A:A	C:C	T:T	A:T	A:A	A:C	G:G	C:T	A:A	T:G	T:C	T:G	T:T	A:T	T:T	A:T	T:T	G:G	C:C	G:A	G:G	A:T	C:C	A:T	G:G	A:G	T:T
411	C:C	G:T	A:A	A:G	G:G	A:G	G:G	A:T	A:A	G:G	A:T	G:G	T:C	T:C	A:T	T:G	C:C	C:C	G:T	A:A	C:C	T:T	A:T	A:A	C:C	A:G	C:T	A:A	T:G	T:T	T:T	T:T	A:T	C:T	A:A	C:T	G:G	C:C	G:A	C:G	A:T	C:C	A:T	A:G	A:G	T:T
412	T:C	G:T	A:A	A:A	A:G	A:G	G:G	A:T	G:G	G:G	A:T	G:G	T:C	T:C	T:T	T:G	C:C	T:C	G:G	A:A	C:C	T:T	A:T	A:A	A:C	G:G	C:T	A:A	T:G	T:C	T:G	T:T	A:T	C:T	A:A	C:T	G:G	C:C	A:A	C:C	A:T	T:C	A:A	A:G	A:G	T:C
413	T:C	G:T	A:A	A:A	G:G	A:A	G:G	A:T	A:A	A:G	A:T	A:G	T:C	A:A	A:T	G:G	T:C	C:C	G:G	A:A	C:C	T:T	A:T	A:A	A:C	A:G	C:T	A:A	T:G	T:C	G:G	T:T	T:T	C:T	A:A	C:T	G:G	T:T	G:A	C:G	A:T	C:C	A:T	G:G	G:G	T:C
414	T:C	G:T	A:A	A:A	G:G	A:A	G:T	T:T	G:A	G:G	A:T	G:G	T:C	A:A	A:T	G:G	T:C	T:C	G:G	A:A	C:C	T:T	A:T	A:A	C:C	A:G	C:T	A:A	T:T	T:C	G:G	A:T	T:T	C:T	A:A	T:T	G:G	T:T	G:A	C:G	A:T	C:C	A:T	A:G	A:G	T:T
415	C:C	G:T	A:A	A:G	G:G	A:A	G:G	T:T	G:A	G:G	A:A	G:G	T:C	A:A	A:T	G:G	T:C	C:C	G:G	A:A	T:C	T:T	A:T	A:A	A:C	A:G	C:T	A:A	T:T	C:C	T:T	A:T	T:T	C:T	A:A	T:T	G:G	T:T	G:A	C:G	A:T	C:C	A:T	G:G	G:G	T:C
416	C:C	G:G	A:G	A:G	A:G	A:G	G:G	T:T	G:A	G:G	A:A	G:G	T:C	T:T	A:A	T:G	C:C	T:C	G:T	A:A	T:T	T:C	A:A	A:A	A:C	A:G	T:T	A:A	T:T	T:C	T:G	A:T	A:T	C:T	A:A	T:T	A:G	T:T	G:A	G:G	A:T	T:C	A:A	A:G	A:G	T:T
417	T:C	G:T	A:G	A:G	G:G	A:G	G:G	A:T	A:A	A:G	A:A	A:G	T:C	A:A	A:T	T:G	T:C	T:C	G:G	A:A	T:T	T:T	A:T	A:A	C:C	A:G	T:T	A:A	T:G	T:C	T:G	T:T	A:T	C:T	A:A	C:T	A:G	T:C	G:A	C:G	A:T	C:C	A:T	A:G	A:G	T:T
418	C:C	T:T	A:A	A:G	A:G	G:G	G:G	A:T	A:A	A:G	A:T	G:G	T:C	T:C	T:T	G:G	T:C	C:C	G:T	C:A	T:C	T:C	A:A	A:A	A:C	G:G	T:T	C:A	T:G	C:C	G:G	A:T	T:T	C:T	A:A	C:T	G:G	T:T	G:A	C:G	A:T	C:C	A:T	A:G	A:A	T:C
419	C:C	T:T	A:A	A:G	A:G	A:G	G:G	A:T	G:A	G:G	A:T	G:G	T:T	T:C	A:T	G:G	T:C	T:C	T:T	C:A	T:C	T:C	A:A	A:A	C:C	G:G	C:T	A:A	T:G	T:C	G:G	A:T	T:T	C:T	A:A	C:T	G:G	C:C	A:A	C:G	A:T	T:C	A:T	G:G	A:A	T:T
420	T:C	G:T	A:A	A:A	G:G	A:A	G:G	A:T	A:A	A:G	A:T	A:G	T:C	T:C	A:T	T:G	C:C	T:C	G:G	A:A	C:C	T:T	A:T	A:A	A:C	A:G	T:T	A:A	T:G	T:C	T:G	A:T	A:T	C:T	A:A	C:T	G:G	C:C	A:A	C:C	A:T	C:C	A:T	A:G	A:G	T:T
421	C:C	G:T	A:A	A:G	G:G	A:A	G:G	A:T	A:A	A:G	A:T	A:G	T:C	T:C	A:T	G:G	T:C	C:C	T:T	A:A	C:C	T:C	A:A	A:C	C:C	A:G	C:T	C:A	T:T	C:C	?:?	A:T	T:T	C:T	A:A	C:T	G:G	C:C	A:A	C:G	A:T	C:C	A:T	A:G	A:G	T:C
422	C:C	G:G	A:A	A:A	A:G	G:G	G:G	T:T	G:A	G:G	A:A	G:G	T:T	T:T	A:T	T:G	C:C	T:C	G:T	A:A	T:T	T:C	A:A	A:A	A:C	G:G	T:T	A:A	T:T	T:C	T:G	A:T	A:T	C:C	A:A	C:T	G:G	T:C	G:G	C:C	A:A	T:C	A:A	A:G	A:A	T:T
423	C:C	G:T	A:A	A:G	G:G	A:G	G:G	A:T	A:A	A:G	A:T	G:G	T:C	T:C	A:T	G:G	T:C	C:C	G:T	A:A	C:C	T:C	A:A	A:A	A:C	G:G	C:T	C:A	T:G	C:C	T:G	A:T	T:T	C:T	A:A	C:T	G:G	T:T	G:G	G:G	A:T	C:C	A:T	A:G	A:A	T:C
424	C:C	G:G	A:G	A:A	A:G	A:G	G:T	A:T	A:A	G:G	T:T	A:A	T:T	T:T	A:A	G:G	T:C	C:C	G:T	A:A	C:C	T:C	A:A	A:A	C:C	A:G	T:T	C:A	T:G	C:C	T:G	A:T	T:T	C:T	A:T	T:T	A:G	T:T	G:A	G:G	A:A	C:C	A:T	A:G	A:G	T:T
425	T:C	G:T	A:G	A:G	G:G	A:G	G:G	A:T	A:A	G:G	A:T	A:G	T:C	A:A	A:T	G:G	T:C	T:C	G:G	C:A	T:C	T:T	A:T	A:A	C:C	A:G	T:T	C:A	T:T	T:C	G:G	A:T	T:T	C:T	A:A	C:T	A:G	T:T	G:G	G:G	A:T	C:C	A:T	A:G	A:G	T:C
426	T:C	G:T	A:A	A:A	G:G	A:A	G:T	A:T	G:A	G:G	A:T	G:G	T:T	T:C	A:A	T:G	C:C	T:C	T:T	A:A	C:C	T:T	A:T	A:A	A:C	A:G	C:T	C:A	T:T	T:C	T:G	A:T	A:T	T:T	A:A	T:T	G:G	T:C	A:A	C:C	A:T	T:C	A:T	A:G	A:G	T:C
427	C:C	T:T	A:G	A:G	A:G	A:G	G:G	A:T	G:A	A:G	A:A	A:G	T:C	T:C	A:A	T:G	C:C	C:C	G:T	A:A	T:T	T:T	A:T	A:A	A:C	A:G	T:T	C:A	T:G	T:C	T:G	A:T	A:T	C:T	A:A	C:T	A:G	C:C	G:A	C:G	A:T	T:C	A:T	G:G	A:G	T:T
428	C:C	G:T	A:G	A:A	A:G	A:A	G:G	T:T	G:A	A:G	A:T	G:G	T:C	A:A	A:T	G:G	T:C	T:C	G:T	C:A	T:C	T:T	A:T	A:A	A:A	A:A	C:T	C:A	T:G	C:C	T:T	T:T	T:T	T:T	A:A	T:T	A:G	T:T	A:A	G:G	A:T	C:C	A:T	G:G	A:A	T:C
429	T:C	G:T	A:G	A:G	G:G	G:G	G:T	A:T	G:A	G:G	A:T	A:G	T:C	T:C	A:T	T:G	T:T	T:C	G:G	C:A	T:C	T:T	A:T	A:A	C:C	A:G	T:T	C:A	T:G	T:C	T:G	A:T	A:T	C:T	A:A	C:T	A:G	T:C	G:A	C:G	A:T	T:C	A:T	A:G	A:G	T:C
430	T:C	G:T	A:G	A:A	A:G	A:A	G:G	A:T	A:A	A:G	A:T	A:G	T:T	T:C	A:T	T:G	C:C	T:C	T:T	C:A	T:C	T:T	A:T	A:A	C:C	A:A	C:T	C:A	T:G	T:C	T:G	T:T	A:T	C:C	A:A	C:T	A:G	C:C	G:G	C:C	A:T	C:C	A:T	A:A	A:A	T:C
431	T:C	G:T	A:A	A:A	?:?	A:G	G:G	A:T	A:A	A:G	A:T	G:G	T:C	A:A	A:A	T:G	C:C	C:C	G:G	C:A	T:C	T:T	A:T	A:A	A:C	G:G	C:T	C:A	T:G	T:T	T:G	A:T	A:T	C:T	A:A	C:T	A:A	T:T	G:A	G:G	A:T	C:C	A:T	G:G	A:G	T:T
432	C:C	T:T	A:A	A:G	A:G	A:G	G:G	T:T	G:A	A:G	A:T	G:G	T:T	T:C	A:T	T:G	C:C	C:C	G:G	C:A	T:C	T:T	A:T	A:A	A:C	G:G	C:T	A:A	T:T	T:T	G:G	A:T	A:T	C:T	A:A	T:T	A:A	C:C	G:A	G:G	A:T	C:C	A:T	A:G	G:G	T:T
433	C:C	T:T	A:G	A:A	A:G	A:G	G:G	A:T	G:A	G:G	T:T	G:G	T:T	T:C	A:T	T:G	C:C	C:C	G:T	A:A	C:C	T:T	A:T	A:A	C:C	A:A	C:T	C:A	T:T	T:C	T:G	A:T	A:T	C:C	A:A	C:T	A:G	T:T	G:G	G:G	A:T	T:C	A:T	G:G	A:G	T:T
434	T:C	G:G	A:A	A:G	A:G	G:G	G:G	A:T	A:A	A:G	T:T	A:A	T:C	T:C	T:T	G:G	T:C	C:C	G:G	C:A	C:C	T:C	A:A	A:C	A:C	G:G	T:T	A:A	T:T	C:C	T:T	A:T	T:T	C:T	A:T	T:T	A:A	T:T	G:A	G:G	A:T	C:C	A:T	G:G	?:?	T:T
435	C:C	T:T	A:G	A:G	G:G	A:G	G:G	T:T	?:?	G:G	T:T	A:A	T:C	T:C	A:A	T:G	C:C	C:C	G:G	A:A	C:C	T:T	A:T	A:A	A:C	A:A	C:T	A:A	T:T	T:C	T:G	A:T	A:T	C:T	A:A	T:T	A:G	C:C	G:A	C:G	A:T	C:C	A:T	A:G	A:A	T:C
436	C:C	T:T	A:A	A:G	A:G	A:G	G:G	T:T	G:A	G:G	T:T	A:G	T:C	T:C	A:A	T:G	T:C	T:C	G:G	C:A	C:C	T:T	A:T	A:C	C:C	A:G	C:T	A:A	T:G	T:C	T:G	T:T	A:T	C:T	A:A	C:T	A:A	C:C	G:A	G:G	A:T	T:C	A:A	A:A	A:G	T:T
437	T:C	G:T	A:A	A:A	G:G	A:A	G:G	A:T	A:A	A:G	A:T	A:G	T:C	A:A	A:T	T:G	C:C	C:C	T:T	A:A	C:C	T:T	A:A	A:A	C:C	A:G	C:T	C:A	T:G	T:C	T:G	A:T	A:T	C:T	A:A	C:T	A:A	C:C	G:A	G:G	A:T	C:C	A:T	A:G	G:G	T:C
438	C:C	G:T	A:A	A:G	G:G	G:G	G:G	A:T	G:A	A:G	A:A	A:G	T:C	A:A	A:T	G:G	T:C	T:C	G:G	A:A	T:C	T:T	A:T	A:A	A:C	G:G	T:T	A:A	T:G	C:C	T:T	A:T	T:T	C:T	A:A	C:T	A:A	T:T	G:A	G:G	A:T	T:C	A:T	G:G	G:G	T:T
439	T:C	G:T	A:G	A:G	G:G	G:G	G:G	A:T	G:A	G:G	A:T	A:G	T:C	A:A	A:T	G:G	T:C	T:C	G:G	C:A	T:C	T:T	A:T	A:A	A:C	A:G	T:T	A:A	T:T	T:C	G:G	A:T	T:T	C:T	A:A	T:T	A:G	C:C	G:A	C:G	A:T	T:C	A:T	A:G	A:G	T:C
440	C:C	T:T	A:A	A:G	A:G	G:G	G:G	A:T	G:A	A:G	A:T	A:G	T:T	T:C	A:T	T:G	C:C	C:C	G:T	C:A	T:C	T:T	A:T	A:C	A:C	G:G	T:T	C:A	T:G	T:T	T:G	A:T	A:T	C:C	A:A	C:T	A:A	T:C	G:G	C:C	A:A	T:C	A:T	A:G	A:A	T:T
441	T:C	G:G	A:A	A:G	A:G	G:G	G:G	A:T	G:A	A:G	A:T	A:G	T:C	T:T	A:T	T:G	T:C	C:C	G:G	C:A	T:C	T:C	A:A	A:C	A:C	G:G	T:T	A:A	T:T	T:C	T:T	A:T	A:T	C:T	A:A	T:T	A:A	T:T	G:A	G:G	A:T	T:C	A:T	A:A	A:G	T:T
442	C:C	T:T	A:A	A:G	A:G	A:G	G:G	A:T	A:A	A:G	T:T	A:A	T:T	T:C	T:T	G:G	T:C	T:C	G:T	C:A	C:C	T:C	A:A	A:A	A:C	G:G	C:T	C:A	T:G	C:C	G:G	A:T	T:T	C:T	A:A	C:T	A:A	T:T	G:G	G:G	A:A	C:C	A:T	G:G	A:A	T:T
443	C:C	T:T	A:A	A:A	A:G	A:G	G:T	A:T	G:A	A:G	A:A	A:G	T:T	T:C	T:T	G:G	T:C	T:C	T:T	A:A	T:T	T:C	A:A	A:C	A:C	G:G	C:T	A:A	T:T	C:C	G:G	A:T	T:T	T:T	A:T	C:T	A:A	T:T	A:A	G:G	A:T	T:C	A:A	A:A	A:A	T:C
444	C:C	G:T	A:G	A:G	G:G	A:G	G:T	T:T	G:A	G:G	A:A	A:G	T:C	T:C	A:A	T:G	C:C	C:C	G:G	A:A	T:T	T:C	A:T	A:A	A:C	A:G	T:T	A:A	T:T	T:C	T:T	A:T	A:T	C:T	A:T	T:T	A:G	T:T	G:A	G:G	A:T	C:C	A:T	G:G	G:G	T:C
445	C:C	G:G	A:G	A:G	A:G	A:G	G:G	A:T	G:G	A:G	T:T	G:G	T:C	T:T	A:T	T:G	C:C	C:C	G:G	A:A	C:C	T:C	A:A	A:A	A:C	A:A	C:T	A:A	T:G	T:C	T:G	T:T	A:T	C:T	A:A	C:T	A:G	T:C	G:A	C:G	?:?	T:C	A:A	G:G	A:A	T:T
446	C:C	G:T	A:G	A:G	G:G	A:G	G:G	A:T	G:A	A:G	A:T	G:G	T:C	T:C	A:T	G:G	T:C	C:C	G:G	C:A	T:C	T:C	A:A	A:A	A:C	A:G	T:T	C:A	T:G	C:C	T:T	A:T	T:T	C:T	A:A	C:T	A:G	C:C	G:A	C:G	A:T	T:C	A:T	A:G	G:G	T:T
447	C:C	T:T	A:G	A:G	G:G	A:G	G:G	A:T	G:A	A:G	A:A	A:G	T:C	T:C	A:A	G:G	T:C	C:C	G:G	A:A	T:T	T:C	A:A	A:A	A:C	A:G	T:T	C:A	T:T	C:C	G:G	A:T	T:T	C:T	A:A	C:T	A:G	T:C	G:A	C:G	A:A	T:C	A:T	G:G	A:G	T:T
448	C:C	G:T	A:G	A:G	A:G	G:G	G:G	A:T	G:A	G:G	A:T	A:G	T:T	T:C	A:A	T:G	T:C	T:C	G:T	C:A	T:C	T:T	A:T	A:A	C:C	A:G	T:T	C:A	T:G	T:C	T:G	A:T	A:T	C:T	A:A	C:T	A:G	T:C	G:A	C:G	A:A	T:C	A:T	A:G	A:G	T:T
449	T:C	G:G	A:G	A:A	A:G	A:G	G:T	A:T	G:A	G:G	T:T	G:G	T:T	T:C	A:A	G:G	C:C	T:C	G:T	A:A	C:C	T:C	A:A	A:C	A:C	A:G	T:T	A:A	T:T	C:C	T:T	A:T	T:T	C:T	A:T	C:T	A:G	T:T	A:A	G:G	A:T	T:C	A:A	A:G	A:G	T:C
450	C:C	T:T	A:G	A:G	A:G	G:G	G:G	A:T	G:A	G:G	A:A	A:G	T:C	T:C	A:T	T:G	T:C	T:C	G:T	A:A	T:T	T:T	A:T	A:C	C:C	A:G	T:T	A:A	T:T	T:T	G:G	A:T	A:T	C:T	?:?	T:T	?:?	T:T	G:A	G:G	A:T	T:C	A:T	A:G	A:G	T:T
451	T:C	G:T	A:A	A:A	G:G	A:A	G:G	T:T	A:A	A:G	A:T	A:G	T:C	T:C	A:A	T:G	C:C	T:C	G:T	A:A	C:C	T:T	A:T	A:A	A:C	A:G	C:T	C:A	T:T	T:C	T:G	A:T	A:T	C:T	A:A	T:T	G:G	T:C	A:A	C:C	A:A	C:C	A:T	G:G	A:G	T:C
452	T:C	G:T	A:G	A:G	G:G	A:G	G:G	A:T	G:A	A:G	A:A	A:G	T:C	T:C	A:T	G:G	T:C	C:C	G:G	A:A	T:T	T:C	A:A	A:A	C:C	A:G	T:T	C:A	T:G	C:C	G:G	A:T	T:T	C:T	A:A	C:T	A:G	C:C	G:A	C:G	A:T	T:C	A:T	G:G	A:G	T:T
453	C:C	G:T	A:G	A:A	G:G	A:G	G:T	T:T	A:A	G:G	A:T	A:G	T:T	A:A	A:T	G:G	T:C	T:C	G:T	C:A	T:C	T:T	A:T	A:C	A:A	A:G	T:T	C:A	T:G	C:C	T:T	A:T	T:T	T:T	A:T	T:T	A:A	T:T	A:A	G:G	A:T	C:C	A:T	A:G	G:G	T:C
454	C:C	G:T	A:G	A:G	G:G	A:G	G:G	A:T	G:A	A:G	A:T	G:G	T:C	T:C	A:T	G:G	T:C	C:C	G:G	C:A	T:C	T:C	A:A	A:C	C:C	A:G	T:T	C:A	T:T	C:C	T:T	A:T	T:T	C:T	A:A	T:T	A:G	C:C	G:A	C:G	A:T	T:C	A:T	A:G	A:G	T:T
455	C:C	T:T	A:G	A:G	A:G	A:G	G:G	A:T	G:A	G:G	A:T	G:G	T:C	T:T	A:T	T:G	C:C	C:C	G:T	A:A	T:C	T:C	A:A	A:C	C:C	A:A	T:T	A:A	T:T	T:T	T:G	A:T	A:T	C:C	A:A	C:T	A:G	T:C	G:G	C:C	A:T	T:C	A:T	A:G	A:G	T:T
456	T:C	G:T	A:G	A:G	G:G	A:A	G:G	A:T	A:A	G:G	A:T	A:G	T:C	A:A	A:T	T:G	C:C	C:C	G:G	C:A	T:C	T:T	A:T	A:A	A:C	A:A	C:T	C:A	T:G	T:T	T:G	A:T	A:T	C:T	A:A	C:T	A:G	T:T	G:G	G:G	A:T	C:C	A:T	A:G	A:A	T:C
457	C:C	T:T	A:G	A:G	G:G	A:G	G:G	A:T	G:A	G:G	A:T	G:G	T:C	T:C	A:A	T:G	C:C	C:C	G:G	A:A	T:C	T:T	A:T	A:C	C:C	A:A	C:T	C:A	T:T	T:C	T:G	A:T	A:T	C:T	A:A	C:T	A:G	T:C	G:A	C:G	A:A	T:C	A:T	G:G	A:A	T:T
458	C:C	G:T	A:A	A:G	G:G	A:G	G:G	A:T	G:A	G:G	A:T	A:G	T:C	A:A	A:T	G:G	T:C	T:C	G:G	A:A	C:C	T:T	A:T	A:A	C:C	G:G	C:T	C:A	T:G	C:C	T:T	A:T	T:T	C:C	A:A	C:T	G:G	T:T	G:G	G:G	A:T	T:C	A:T	A:A	A:G	T:C
459	T:C	G:T	A:G	A:G	G:G	A:G	G:G	T:T	G:A	G:G	A:A	A:G	T:C	T:C	T:T	G:G	T:C	T:C	G:G	A:A	T:C	T:C	A:A	A:A	A:C	A:G	T:T	A:A	T:G	T:C	T:T	A:T	T:T	C:T	A:A	C:T	A:G	T:C	G:A	C:G	A:T	C:C	A:T	A:G	A:G	T:T
460	T:C	G:G	A:A	A:G	G:G	G:G	G:G	A:T	G:A	A:G	A:T	G:G	T:C	T:T	A:T	G:G	T:C	T:C	G:G	C:A	T:C	T:C	A:A	A:C	A:C	G:G	T:T	A:A	T:T	C:C	T:T	A:T	T:T	C:T	A:A	T:T	G:G	T:T	G:A	C:G	A:T	T:C	A:T	A:G	G:G	T:T
461	C:C	G:T	A:G	A:G	A:G	A:G	G:G	A:T	G:A	A:G	A:T	G:G	T:C	A:A	T:T	T:G	C:C	T:C	G:G	C:A	T:C	T:T	A:T	A:A	A:C	A:A	T:T	C:A	T:G	T:C	T:G	T:T	A:T	C:T	?:?	C:T	A:G	C:C	G:A	C:G	A:T	T:C	A:T	A:A	A:A	T:T
462	C:C	T:T	A:G	A:G	A:G	A:G	G:G	A:T	G:A	A:G	A:A	A:G	T:T	T:C	A:T	T:G	C:C	C:C	G:T	A:A	T:T	T:T	A:T	A:A	C:C	A:G	T:T	A:A	T:G	T:T	G:G	T:T	A:T	C:T	A:A	C:T	A:G	T:C	G:A	C:G	A:A	T:C	A:T	G:G	G:G	T:T
463	T:C	G:G	A:G	A:G	G:G	A:G	G:G	A:T	G:A	G:G	A:T	G:G	T:C	T:C	A:T	T:G	T:T	C:C	G:G	C:A	T:C	T:T	A:T	A:C	C:C	A:A	C:T	C:A	T:G	T:T	T:G	A:T	A:T	C:T	A:A	C:T	A:G	T:C	G:A	C:G	A:T	T:C	A:T	G:G	A:A	T:C
464	C:C	T:T	A:G	A:G	A:G	A:G	G:G	A:T	G:A	G:G	T:T	A:G	T:C	T:C	A:A	T:G	C:C	C:C	G:G	A:A	C:C	T:T	A:T	A:C	C:C	A:A	C:T	C:A	T:T	T:T	T:G	A:T	A:T	C:T	A:A	T:T	A:G	C:C	G:A	G:G	A:T	T:C	A:T	G:G	A:A	T:T
465	T:C	G:T	A:G	A:G	G:G	G:G	G:G	A:T	A:A	G:G	A:T	A:G	T:C	A:A	A:T	T:G	C:C	C:C	G:T	C:A	T:C	T:T	A:T	A:C	A:C	A:G	T:T	C:A	T:T	T:T	T:G	A:T	A:T	C:T	A:A	T:T	A:G	T:C	G:A	C:G	A:T	C:C	A:T	A:G	A:G	T:C
466	T:C	G:T	A:G	A:G	G:G	A:G	G:G	A:T	G:A	A:G	A:T	G:G	T:C	T:C	A:T	G:G	T:C	T:C	G:G	C:A	T:C	T:C	A:A	A:A	A:C	A:G	T:T	C:A	T:G	C:C	G:G	A:T	T:T	C:T	A:A	C:T	A:G	T:C	G:A	C:G	A:T	T:C	A:T	G:G	A:G	T:C
467	C:C	G:T	A:G	A:G	G:G	A:G	G:G	A:T	G:A	A:G	A:T	G:G	T:C	T:C	A:T	G:G	T:C	T:C	G:G	C:A	T:C	T:C	A:A	A:A	A:C	A:G	T:T	C:A	T:G	C:C	T:G	A:T	T:T	C:T	A:A	C:T	A:G	T:C	G:A	C:G	A:A	T:C	A:T	G:G	A:G	T:T
468	C:C	T:T	A:A	A:G	G:G	A:G	G:G	A:T	G:A	G:G	A:T	G:G	T:C	T:T	A:T	T:G	T:C	T:C	G:T	C:A	T:C	T:C	A:A	A:A	A:C	G:G	C:T	C:A	T:G	T:C	G:G	A:T	T:T	C:T	A:A	C:T	A:A	?:?	G:A	G:G	A:T	T:C	A:T	G:G	G:G	T:T
469	C:C	T:T	A:G	A:G	G:G	A:G	G:G	A:T	G:A	A:G	A:T	G:G	T:C	T:T	A:A	G:G	T:C	T:C	G:G	A:A	T:C	T:C	A:A	A:A	A:C	A:G	T:T	C:A	T:T	C:C	G:G	A:T	T:T	T:T	A:A	T:T	A:G	C:C	G:A	C:G	A:T	T:C	A:T	A:G	A:G	T:C
470	T:C	G:T	A:G	A:G	G:G	G:G	G:G	T:T	G:G	G:G	T:T	A:G	T:C	A:A	A:T	T:G	T:C	C:C	G:G	C:A	C:C	T:T	A:T	A:C	A:C	A:G	T:T	A:A	T:G	T:C	T:G	T:T	A:T	C:T	A:A	C:T	A:G	T:C	A:A	C:C	A:T	T:C	A:A	A:G	A:G	T:T
471	C:C	T:T	A:G	A:G	A:G	A:G	G:G	A:T	G:A	A:G	A:T	?:?	T:C	T:T	A:T	T:G	C:C	C:C	G:G	A:A	T:C	T:C	A:A	A:A	A:C	A:A	C:T	C:A	T:T	T:C	G:G	T:T	T:T	C:T	A:A	C:T	A:G	T:C	G:A	C:G	A:T	T:C	A:T	A:G	A:G	T:T
472	C:C	G:T	A:G	A:G	G:G	A:G	G:G	A:T	G:A	A:G	A:A	A:G	T:C	A:A	A:T	G:G	T:C	T:C	G:G	A:A	T:T	T:T	A:T	A:C	A:C	A:G	T:T	A:A	T:G	C:C	T:T	T:T	T:T	C:T	A:A	C:T	A:G	T:C	G:A	C:G	A:T	T:C	A:T	A:G	G:G	T:C
473	T:C	G:G	A:G	A:A	A:G	A:G	G:T	T:T	A:A	A:G	A:T	G:G	T:T	T:C	A:A	G:G	T:C	T:C	T:T	C:A	T:C	T:C	A:A	A:C	A:C	A:G	T:T	A:A	T:T	C:C	T:T	A:T	T:T	C:C	A:T	T:T	A:G	T:T	G:A	G:G	A:A	C:C	A:T	A:G	A:G	T:C
474	T:C	G:T	A:G	A:G	G:G	A:A	G:G	A:T	A:A	A:G	A:A	A:G	T:C	A:A	A:T	T:G	C:C	C:C	G:G	A:A	T:T	T:T	A:T	A:A	A:C	A:A	C:T	A:A	T:T	T:T	G:G	A:T	A:T	C:T	A:A	C:T	A:G	T:C	G:A	C:G	A:T	C:C	A:T	G:G	A:G	T:T
475	T:C	G:T	A:G	A:A	A:G	A:G	G:G	T:T	G:A	G:G	A:A	A:G	T:C	A:A	A:T	T:G	T:T	C:C	G:T	A:A	T:C	T:T	A:T	A:A	A:C	A:G	T:T	A:A	T:T	T:C	T:G	A:T	A:T	C:T	A:A	C:T	A:G	T:C	A:A	C:C	A:T	C:C	A:T	G:G	A:G	T:T
476	C:C	G:T	A:G	A:A	A:G	G:G	G:T	A:T	G:A	G:G	A:T	A:G	T:C	T:C	A:T	G:G	T:C	C:C	T:T	C:A	T:C	T:C	A:A	A:C	A:C	A:G	T:T	C:A	T:G	C:C	T:G	A:T	T:T	C:T	A:T	T:T	A:G	C:C	G:A	G:G	A:T	T:C	A:A	A:G	A:G	T:C
477	T:C	G:T	A:A	A:A	A:G	A:G	G:T	T:T	G:G	G:G	T:T	G:G	T:C	A:A	A:T	G:G	T:C	T:C	G:T	C:A	C:C	T:T	A:T	A:C	A:C	G:G	T:T	A:A	T:G	T:C	G:G	T:T	T:T	C:T	A:T	T:T	A:A	T:T	G:A	G:G	A:T	T:C	A:A	A:G	G:G	T:T
478	C:C	T:T	A:G	A:G	A:G	A:G	G:G	A:T	G:A	A:G	A:T	A:G	T:C	T:T	A:A	T:G	C:C	C:C	G:G	A:A	T:C	T:C	A:A	A:C	C:C	A:A	C:T	C:A	T:T	T:C	G:G	A:T	T:T	C:T	A:A	T:T	A:G	T:C	A:A	C:C	A:T	T:C	A:T	A:G	A:A	T:C
479	T:C	G:T	A:G	A:G	G:G	G:G	G:T	A:T	G:A	G:G	T:T	A:A	T:C	A:A	A:T	T:G	T:C	C:C	G:G	C:A	C:C	T:T	A:T	A:A	A:C	A:G	T:T	C:A	T:T	T:C	T:G	A:T	A:T	C:T	A:A	C:T	A:G	C:C	A:A	C:C	A:T	T:C	A:T	A:G	A:G	T:C
480	T:C	G:T	A:G	A:A	A:G	G:G	G:G	A:T	G:A	G:G	A:T	A:G	T:T	T:C	T:T	T:G	T:C	C:C	G:T	C:A	T:C	T:T	A:T	A:C	A:C	A:G	T:T	A:A	T:G	T:C	T:G	T:T	A:T	C:C	A:A	C:T	A:G	C:C	G:G	C:C	A:T	T:C	A:T	A:A	A:G	T:C
481	C:C	G:T	A:G	A:A	G:G	G:G	G:T	T:T	G:G	G:G	T:T	A:G	T:C	T:C	T:T	G:G	T:C	C:C	G:T	C:A	C:C	T:C	A:A	A:C	A:C	A:G	T:T	A:A	T:G	C:C	T:G	T:T	T:T	T:T	A:T	T:T	A:A	T:T	A:A	G:G	A:T	T:C	A:A	A:A	A:G	T:C
482	T:C	G:T	A:G	A:G	G:G	G:G	G:G	A:T	G:A	G:G	A:T	A:G	T:C	A:A	A:T	T:G	T:C	T:C	G:G	C:A	T:C	T:T	A:T	A:C	A:C	A:G	T:T	A:A	T:G	T:C	T:G	T:T	A:T	C:T	A:A	C:T	A:G	C:C	G:A	C:G	A:T	T:C	A:T	A:G	A:G	T:T
483	T:C	G:G	A:G	A:G	A:G	A:G	G:T	A:T	G:A	A:G	A:T	A:G	T:C	T:T	T:T	T:G	C:C	C:C	G:G	A:A	T:C	T:C	A:A	A:A	A:C	A:A	C:T	A:A	T:G	T:C	T:T	T:T	A:T	C:C	A:T	T:T	A:G	T:C	G:A	C:G	A:T	T:C	A:A	A:G	A:A	T:T
484	T:C	G:T	A:G	A:G	G:G	G:G	G:G	A:T	G:A	G:G	A:T	A:G	T:C	T:C	A:T	G:G	T:C	C:C	G:G	C:A	T:C	T:C	A:A	A:A	A:C	A:G	T:T	A:A	T:G	T:C	G:G	T:T	T:T	C:T	A:A	C:T	A:G	T:C	G:A	C:G	A:T	T:C	A:T	G:G	A:G	T:C
485	T:C	G:G	A:G	A:A	A:G	A:G	G:T	A:T	G:A	A:G	A:T	A:G	T:T	T:C	A:A	G:G	C:C	C:C	T:T	A:A	T:C	T:C	A:A	A:C	A:C	A:G	T:T	A:A	T:G	C:C	T:T	T:T	T:T	T:T	A:T	T:T	A:A	T:T	A:A	G:G	A:T	T:C	A:A	A:G	A:G	T:C
486	C:C	G:G	A:G	A:G	A:G	G:G	G:G	A:T	G:A	G:G	A:T	A:G	T:T	T:C	A:A	G:G	T:C	C:C	T:T	C:A	T:C	T:C	A:A	A:A	A:C	A:G	T:T	C:A	T:T	C:C	T:G	T:T	T:T	C:T	A:A	C:T	A:G	T:T	G:G	G:G	A:T	T:C	A:T	G:G	A:G	T:C
487	C:C	G:T	A:G	A:G	G:G	G:G	G:T	T:T	G:G	G:G	A:A	A:G	T:C	A:A	A:T	G:G	T:C	T:C	G:T	A:A	T:T	T:T	A:T	A:C	A:C	A:G	T:T	A:A	T:G	C:C	T:T	A:T	T:T	C:T	A:T	T:T	A:G	C:C	G:A	C:G	A:A	T:C	A:A	A:G	G:G	T:C
488	C:C	G:T	A:G	?:?	A:G	A:G	G:T	A:T	G:A	A:G	A:A	A:G	T:C	T:C	A:T	T:G	T:T	C:C	G:T	A:A	T:C	T:C	A:T	A:C	A:C	A:A	T:T	A:A	T:G	T:C	T:T	T:T	A:T	C:T	A:T	T:T	A:G	T:T	A:A	G:G	A:A	T:C	A:A	A:G	A:A	T:T
489	T:C	G:T	A:G	A:G	G:G	G:G	G:G	A:T	G:A	G:G	A:T	A:G	T:C	A:A	A:T	G:G	T:C	T:C	G:G	C:A	T:C	T:T	A:T	A:A	A:C	A:G	T:T	C:A	T:G	T:C	G:G	T:T	T:T	C:T	A:A	C:T	A:G	T:C	G:A	C:G	A:T	T:C	A:T	A:G	A:G	T:C
490	T:C	G:T	A:G	A:G	G:G	G:G	G:T	T:T	G:G	G:G	T:T	A:G	T:C	A:A	A:T	G:G	T:C	T:C	G:T	C:A	C:C	T:T	A:T	A:A	A:C	A:G	T:T	A:A	T:G	T:C	G:G	T:T	T:T	C:T	A:T	T:T	A:G	T:C	G:A	C:G	A:T	T:C	A:A	A:G	A:G	T:C
491	T:C	G:T	A:G	A:G	G:G	G:G	G:G	A:T	A:A	A:G	A:T	A:G	T:C	T:C	A:A	T:G	C:C	T:C	G:G	C:A	T:C	T:T	A:T	A:A	A:C	A:G	T:T	A:A	T:G	T:T	G:G	T:T	A:T	C:T	A:A	C:T	A:G	T:C	G:A	C:G	A:A	C:C	A:T	G:G	A:G	T:C
492	C:C	G:G	A:A	A:G	A:G	A:G	G:G	A:T	G:A	A:G	A:T	G:G	T:T	T:C	A:T	G:G	T:C	C:C	G:T	C:A	T:C	T:C	A:A	A:A	A:C	G:G	C:T	C:A	T:T	C:C	T:G	A:T	T:T	C:T	A:A	C:T	A:A	T:T	G:A	G:G	A:T	T:C	A:T	G:G	A:G	T:T
493	C:C	G:G	A:G	A:G	A:G	A:G	G:G	A:T	G:A	A:G	A:A	A:G	T:C	T:T	A:A	G:G	T:C	T:C	G:T	A:A	T:T	T:C	A:A	A:A	A:C	A:G	T:T	C:A	T:G	C:C	T:G	A:T	T:T	C:T	A:A	C:T	A:G	T:C	G:A	C:G	A:A	T:C	A:T	A:G	A:G	T:T
494	T:C	G:T	A:G	A:G	G:G	G:G	G:T	A:T	G:G	A:G	A:T	A:G	T:C	T:C	T:T	G:G	T:C	C:C	G:G	C:A	T:C	T:C	A:A	A:C	A:C	A:G	T:T	C:A	T:T	C:C	G:G	A:T	T:T	C:T	A:T	T:T	A:A	T:T	G:A	G:G	?:?	T:C	A:A	A:G	A:G	T:C
495	T:C	G:T	A:G	A:G	G:G	G:G	G:G	A:T	G:A	G:G	A:T	A:G	T:C	T:C	A:T	T:G	T:C	T:C	G:G	C:A	T:C	T:T	A:T	A:C	A:C	A:G	T:T	A:A	T:G	T:C	T:G	T:T	A:T	C:T	A:A	C:T	A:G	T:C	G:A	C:G	A:A	T:C	A:T	A:A	A:G	T:C
496	T:C	G:G	A:G	A:G	A:G	A:G	G:G	A:T	G:A	A:G	A:A	A:G	T:T	T:C	A:A	G:G	T:C	T:C	T:T	A:A	T:T	T:C	A:A	A:A	A:C	A:G	T:T	C:A	T:G	C:C	T:T	T:T	T:T	C:T	A:A	C:T	A:G	C:C	G:A	C:G	A:T	T:C	A:T	A:G	G:G	T:T
497	C:C	G:T	A:G	A:A	A:G	A:G	G:T	T:T	A:A	A:G	A:A	A:G	T:C	T:T	A:T	T:G	T:C	T:C	G:T	A:A	T:C	T:C	A:A	A:C	A:A	A:A	T:T	A:A	T:G	T:C	T:T	A:T	A:T	T:T	A:T	T:T	A:A	T:T	A:A	G:G	A:A	C:C	A:T	G:G	A:A	T:C
498	C:C	G:G	A:G	A:G	A:G	A:G	G:T	T:T	A:A	A:G	A:T	G:G	T:C	T:C	A:A	G:G	T:C	C:C	G:G	A:A	T:C	T:C	A:A	A:A	A:A	A:G	T:T	C:A	T:T	C:C	T:G	A:T	T:T	C:T	A:T	T:T	A:A	C:C	G:A	G:G	A:T	C:C	A:T	G:G	A:G	T:T
499	T:C	G:G	A:G	A:A	A:G	G:G	G:T	T:T	G:G	A:G	A:T	A:G	T:T	T:C	A:T	T:G	T:T	T:C	G:T	C:A	T:C	T:T	A:T	A:C	A:C	A:G	T:T	A:A	T:T	T:C	T:G	A:T	A:T	T:T	A:A	T:T	A:G	T:T	G:A	G:G	A:T	T:C	A:A	A:G	A:G	T:T
500	T:C	G:T	A:G	A:G	G:G	G:G	G:G	A:T	G:A	G:G	A:T	A:G	T:C	T:C	A:T	T:G	T:T	T:C	G:G	C:A	T:C	T:T	A:T	A:A	A:C	A:G	T:T	A:A	T:G	T:C	T:G	T:T	A:T	C:T	A:A	C:T	A:G	C:C	G:A	C:G	?:?	T:C	A:T	A:G	A:G	T:T
501	T:C	G:T	A:G	A:G	G:G	A:G	G:T	T:T	G:A	G:G	A:T	G:G	T:C	T:C	A:A	T:G	C:C	T:C	G:T	C:A	T:C	T:T	A:T	A:C	A:A	A:A	T:T	A:A	T:T	T:C	T:G	A:T	A:T	C:T	A:A	T:T	A:G	C:C	G:A	C:G	A:T	C:C	A:T	A:A	A:A	T:C
502	T:C	G:T	A:G	A:G	G:G	G:G	G:T	T:T	G:G	G:G	T:T	A:G	T:C	T:C	T:T	T:G	C:C	C:C	G:G	C:A	C:C	T:C	A:T	A:A	A:C	A:G	T:T	A:A	T:T	T:C	G:G	A:T	A:T	C:C	A:T	T:T	A:G	T:C	G:G	C:C	A:T	T:C	A:A	A:A	A:G	T:T
503	C:C	T:T	A:G	A:G	A:G	G:G	G:G	A:T	A:A	A:G	T:T	A:A	T:C	T:T	T:T	T:G	T:C	T:C	T:T	A:A	C:C	T:C	A:A	A:A	C:C	A:G	T:T	A:A	T:G	T:T	T:G	A:T	A:T	C:T	A:A	C:T	A:G	T:C	G:A	C:G	A:T	C:C	A:T	G:G	A:G	T:T
504	T:C	G:T	A:G	A:G	G:G	A:G	G:G	A:T	G:A	A:G	A:T	G:G	T:C	A:A	A:T	T:G	T:T	C:C	G:G	C:A	T:C	T:T	A:T	A:A	A:C	A:A	T:T	C:A	T:G	T:C	T:G	A:T	A:T	C:T	A:A	C:T	A:G	C:C	G:A	C:G	A:T	T:C	A:T	G:G	A:A	T:C
505	C:C	T:T	A:G	A:A	A:G	A:G	G:G	A:T	G:A	G:G	T:T	A:G	T:T	T:T	A:T	T:G	C:C	C:C	G:T	A:A	C:C	T:C	A:A	A:A	A:C	A:A	C:T	A:A	T:G	T:T	T:G	T:T	A:T	C:C	A:A	C:T	A:G	T:C	G:G	C:C	A:T	T:C	A:T	G:G	A:A	T:T
506	T:C	G:T	A:G	A:A	G:G	A:A	G:T	A:T	G:A	A:G	A:A	A:G	T:T	T:C	A:A	T:G	C:C	T:C	G:T	A:A	T:T	T:C	A:T	A:A	A:C	A:A	C:T	A:A	T:G	T:C	G:G	T:T	A:T	T:T	A:T	T:T	A:A	T:T	G:A	G:G	A:T	T:C	A:A	A:G	A:A	T:T
507	C:C	G:T	A:G	A:A	G:G	A:G	G:T	T:T	G:A	G:G	A:A	A:G	T:C	T:C	A:A	G:G	T:C	T:C	G:T	A:A	T:T	T:C	A:A	A:A	A:C	A:G	T:T	A:A	T:T	C:C	T:T	A:T	T:T	C:T	A:T	C:T	A:G	T:T	G:A	G:G	A:T	C:C	A:T	G:G	A:G	T:T
508	T:C	G:T	A:G	A:G	G:G	G:G	G:T	A:T	G:A	G:G	A:A	G:G	T:C	A:A	A:T	T:G	T:T	C:C	G:G	A:A	T:C	T:T	A:T	A:A	A:C	A:G	T:T	C:A	T:G	T:C	T:G	A:T	A:T	C:T	A:A	C:T	A:G	T:C	G:A	C:G	A:A	T:C	A:T	A:G	A:G	T:C
509	T:C	G:T	A:G	A:G	G:G	A:A	G:G	A:T	A:A	A:G	A:T	A:G	T:C	T:C	A:T	T:G	C:C	T:C	G:G	C:A	T:C	T:T	A:T	A:A	C:C	A:A	C:T	C:A	T:T	T:C	T:G	A:T	A:T	C:T	A:A	C:T	A:G	T:C	G:A	C:G	A:T	C:C	?:?	A:A	A:A	T:C
510	C:C	G:G	A:G	A:A	G:G	A:G	G:T	A:T	G:A	A:G	A:T	A:G	T:T	T:T	A:A	G:G	C:C	C:C	G:T	A:A	T:C	T:C	A:A	A:A	A:C	A:G	T:T	A:A	T:G	C:C	T:G	T:T	T:T	C:T	A:T	T:T	A:G	T:T	G:A	G:G	A:A	T:C	A:A	G:G	A:G	T:T
511	T:C	G:T	A:G	A:G	G:G	A:A	G:G	A:T	A:A	A:G	A:T	A:G	T:C	A:A	A:T	G:G	T:C	C:C	G:G	C:A	T:C	T:T	A:T	A:A	A:C	A:A	C:T	A:A	T:G	T:C	G:G	T:T	T:T	C:T	A:A	C:T	A:G	T:C	G:A	C:G	A:T	C:C	A:T	A:G	A:G	T:C
512	T:C	G:G	A:G	A:A	G:G	A:G	G:G	A:T	G:A	A:G	A:T	A:G	T:T	T:C	A:A	G:G	T:C	C:C	G:T	A:A	T:C	T:C	A:A	A:A	A:C	A:G	T:T	A:A	T:G	C:C	T:T	T:T	T:T	C:T	A:A	C:T	A:G	T:T	G:G	G:G	A:T	T:C	A:T	G:G	?:?	T:C
513	T:C	G:G	A:A	A:G	A:G	A:G	G:G	T:T	G:A	A:G	A:A	A:G	T:T	T:C	A:T	G:G	T:C	C:C	G:G	A:A	T:T	T:C	A:A	A:C	A:C	G:G	C:T	A:A	T:T	T:C	T:T	A:T	T:T	C:C	A:A	C:T	A:A	T:T	G:G	G:G	A:T	C:C	A:T	A:G	A:G	T:T
514	C:C	G:T	A:G	A:G	G:G	A:G	G:G	T:T	A:A	A:G	A:T	A:G	T:C	A:A	A:T	G:G	T:C	T:C	G:G	C:A	T:C	T:T	A:T	A:C	A:C	A:G	T:T	A:A	T:T	C:C	T:T	A:T	T:T	C:T	A:A	T:T	A:G	T:C	G:A	C:G	A:T	C:C	A:T	A:G	A:G	T:T
515	T:C	G:G	A:G	A:G	G:G	A:G	G:G	A:T	G:A	G:G	T:T	A:G	T:C	T:T	A:A	T:G	T:C	C:C	G:T	A:A	C:C	T:C	A:A	A:A	A:C	A:A	C:T	A:A	T:T	T:C	T:T	T:T	A:T	C:T	A:A	C:T	A:G	T:T	G:A	G:G	A:T	T:C	A:T	G:G	A:A	T:T
516	C:C	T:T	A:G	A:A	G:G	G:G	G:T	T:T	G:G	G:G	A:T	A:G	T:T	T:T	A:A	G:G	T:C	T:C	T:T	A:A	T:C	T:C	A:A	A:A	A:C	A:G	T:T	A:A	T:T	C:C	G:G	A:T	T:T	T:T	A:T	T:T	A:A	T:T	A:A	G:G	A:T	T:C	A:A	A:G	A:G	T:C
517	T:C	G:T	A:G	A:G	G:G	G:G	G:T	T:T	G:G	G:G	A:T	A:G	T:C	T:C	T:T	T:G	C:C	T:C	G:G	C:A	T:C	T:T	A:T	A:A	A:C	A:G	T:T	A:A	T:T	T:T	G:G	A:T	A:T	?:?	A:T	C:T	A:G	C:C	G:A	C:G	A:A	T:C	A:A	A:G	A:G	T:C
518	C:C	G:T	A:A	A:A	A:G	A:A	G:G	A:T	A:A	A:G	T:T	A:A	T:C	A:A	T:T	T:G	C:C	T:C	G:T	C:A	C:C	T:T	A:A	A:A	A:C	A:G	C:T	C:A	T:G	T:T	T:G	A:T	A:T	C:C	A:A	C:T	A:A	T:C	G:G	C:C	A:T	C:C	A:T	A:A	A:G	T:C
519	T:C	G:G	A:G	A:A	A:G	A:G	G:T	A:T	G:A	G:G	A:T	G:G	T:T	T:C	A:T	T:G	T:T	C:C	G:T	C:A	T:C	T:C	A:T	A:A	C:C	A:G	T:T	A:A	T:G	T:C	G:G	T:T	A:T	T:T	A:T	T:T	A:A	C:C	A:A	G:G	A:T	T:C	A:A	A:G	A:G	T:C
520	C:C	T:T	A:G	A:G	A:G	G:G	G:G	A:T	G:A	G:G	A:T	A:G	T:T	T:C	A:T	T:G	C:C	C:C	G:T	A:A	T:C	T:T	A:T	A:A	A:C	A:G	T:T	A:A	T:G	T:C	T:G	T:T	A:T	C:T	A:A	C:T	A:G	T:C	G:A	C:G	A:T	T:C	A:T	A:G	G:G	T:T
521	T:C	G:T	A:G	A:G	G:G	A:G	G:G	A:T	G:A	A:G	A:A	A:G	T:C	A:A	A:T	T:G	T:T	C:C	G:G	A:A	T:C	T:T	A:T	A:A	C:C	A:A	T:T	A:A	T:G	T:C	T:G	T:T	A:T	C:T	A:A	C:T	A:G	C:C	G:A	C:G	A:T	T:C	A:T	A:G	A:A	T:T
522	T:C	G:G	A:G	A:G	A:G	A:G	G:G	A:T	G:A	G:G	T:T	A:G	T:T	T:C	A:A	G:G	T:C	T:C	G:T	A:A	C:C	T:C	A:A	A:A	A:C	A:G	T:T	A:A	T:G	C:C	T:T	A:T	T:T	C:T	A:A	C:T	A:G	T:C	G:A	C:G	A:T	T:C	A:T	A:G	G:G	T:C
523	T:C	G:T	A:G	A:G	G:G	A:A	G:G	A:T	A:A	A:G	A:T	A:G	T:C	A:A	A:T	G:G	T:C	C:C	G:T	C:A	T:C	T:T	A:T	A:C	A:C	A:A	C:T	A:A	T:T	T:C	G:G	A:T	T:T	C:T	A:A	T:T	A:G	C:C	G:A	C:G	A:T	C:C	A:T	A:G	A:G	T:T
524	C:C	G:T	A:G	A:G	G:G	G:G	G:T	A:T	G:A	G:G	A:A	G:G	T:C	T:C	A:T	G:G	T:C	C:C	G:T	A:A	T:T	T:C	A:A	A:C	A:C	A:G	T:T	A:A	T:T	C:C	T:T	A:T	T:T	C:T	A:A	T:T	A:G	C:C	G:A	C:G	A:T	T:C	A:A	A:G	A:G	T:C
525	C:C	G:T	A:G	A:A	A:G	A:G	G:G	T:T	G:A	A:G	A:A	A:G	T:C	A:A	A:T	G:G	T:C	T:C	G:T	A:A	T:T	T:T	A:T	A:C	A:C	A:G	T:T	A:A	T:T	C:C	T:T	?:?	T:T	T:T	A:A	C:T	A:G	C:C	A:A	C:C	A:T	C:C	A:T	G:G	A:G	T:C
526	T:C	G:G	A:G	A:G	G:G	A:G	G:T	A:T	G:A	A:G	A:A	A:G	T:C	T:C	A:T	G:G	T:C	T:C	G:T	A:A	T:T	T:C	A:A	A:A	C:C	A:G	T:T	A:A	T:T	C:C	G:G	A:T	T:T	C:T	A:T	T:T	A:A	T:T	G:A	G:G	A:T	T:C	A:A	A:G	A:G	T:C
527	C:C	G:T	A:G	A:A	A:G	G:G	G:T	A:T	G:A	G:G	A:A	G:G	T:T	T:C	A:T	T:G	T:T	T:C	T:T	A:A	T:C	T:T	A:T	A:C	A:C	A:G	T:T	C:A	T:T	T:C	T:G	A:T	A:T	T:T	A:T	C:T	A:G	T:T	G:A	G:G	A:T	T:C	A:A	G:G	A:G	T:C
528	T:C	G:T	A:G	A:G	G:G	G:G	G:T	A:T	A:A	A:G	A:A	A:G	T:C	T:C	A:A	T:G	C:C	T:C	T:T	A:A	T:T	T:C	A:T	A:C	A:C	A:G	T:T	A:A	T:T	T:C	G:G	A:T	A:T	T:T	A:T	T:T	A:A	T:T	A:A	G:G	A:T	C:C	A:T	G:G	A:G	T:C
529	C:C	G:G	A:G	A:G	G:G	G:G	G:T	A:T	G:A	G:G	A:A	G:G	T:T	T:C	T:T	T:G	T:C	C:C	G:G	A:A	T:T	T:T	A:T	A:C	A:C	A:G	T:T	A:A	T:T	T:T	T:T	A:T	A:T	C:T	A:A	T:T	A:G	C:C	G:A	C:G	A:T	T:C	A:T	A:G	G:G	T:C
530	T:C	G:G	A:G	A:G	A:G	A:G	G:G	A:T	G:A	A:G	A:A	A:G	T:C	T:T	A:T	G:G	T:C	C:C	G:G	A:A	T:T	T:C	A:A	A:C	A:C	A:G	T:T	A:A	T:T	T:C	T:T	A:T	T:T	C:T	A:A	T:T	A:G	T:C	G:A	C:G	A:T	T:C	A:T	A:G	G:G	T:C
531	C:C	G:T	A:G	A:A	A:G	G:G	G:T	T:T	G:G	G:G	T:T	A:G	T:T	T:C	A:T	T:G	T:T	C:C	T:T	C:A	C:C	T:C	A:T	A:C	A:C	A:G	T:T	A:A	T:G	T:C	T:G	T:T	A:T	C:T	A:A	C:T	A:G	T:T	A:A	G:G	A:T	T:C	A:A	A:G	A:G	T:T
532	T:C	G:T	A:G	A:A	A:G	G:G	G:T	A:T	G:A	G:G	A:A	G:G	T:T	T:C	A:T	G:G	T:C	T:C	G:T	A:A	T:C	T:C	A:A	A:A	A:C	A:G	T:T	A:A	T:G	T:C	G:G	A:T	T:T	T:T	A:A	C:T	A:G	C:C	A:A	C:C	A:T	T:C	A:A	A:G	A:G	T:T
533	C:C	G:T	A:G	A:G	G:G	G:G	G:T	A:T	G:A	G:G	A:A	G:G	T:C	T:C	A:T	G:G	T:C	T:C	G:T	A:A	T:T	T:C	A:A	A:A	A:C	A:G	T:T	A:A	T:G	T:C	T:T	A:T	T:T	C:T	A:A	C:T	A:G	T:C	G:A	C:G	A:T	T:C	A:T	A:G	A:G	T:T
534	T:C	G:T	A:G	A:G	G:G	G:G	G:G	A:T	G:A	G:G	A:T	A:G	T:C	T:C	A:T	G:G	T:C	C:C	G:G	C:A	T:C	T:C	A:A	A:A	A:A	A:G	T:T	A:A	T:G	T:C	G:G	T:T	T:T	C:T	A:A	C:T	A:G	T:C	G:A	C:G	A:A	T:C	A:T	A:G	A:G	T:C
535	C:C	G:T	A:G	A:G	G:G	A:G	G:T	A:T	G:A	G:G	A:T	G:G	T:C	T:C	A:T	T:G	T:T	C:C	G:G	C:A	T:C	T:C	A:T	C:C	C:C	A:A	C:T	A:A	T:T	T:C	T:G	A:T	A:T	C:C	A:A	C:T	A:G	T:C	G:G	C:C	A:T	T:C	A:A	A:G	A:A	T:T
536	T:C	G:T	A:A	A:A	G:G	A:G	G:T	A:T	G:A	A:G	A:A	G:G	T:C	T:C	A:A	T:G	C:C	T:C	G:T	A:A	T:C	T:T	A:T	A:C	A:C	G:G	C:T	A:A	T:T	T:C	T:G	A:T	A:T	C:C	A:T	T:T	A:A	T:C	G:G	C:C	A:T	T:C	A:A	G:G	G:G	T:T
537	C:C	G:T	A:G	A:G	G:G	A:G	G:T	A:T	G:A	A:G	A:T	A:G	T:T	T:C	T:T	T:G	T:C	T:C	T:T	C:A	T:C	T:T	A:T	A:C	C:C	A:G	T:T	A:A	T:G	T:T	G:G	T:T	A:T	C:T	A:T	T:T	A:G	C:C	G:A	C:G	A:T	T:C	A:A	G:G	A:G	T:C
538	C:C	G:T	A:G	A:A	A:G	G:G	G:G	A:T	G:A	G:G	A:A	A:G	T:C	A:A	T:T	T:G	C:C	C:C	G:T	A:A	T:T	T:T	A:T	A:A	A:C	A:G	T:T	A:A	T:G	T:C	T:G	T:T	A:T	C:C	A:A	C:T	A:G	T:C	G:G	C:C	A:T	T:C	A:T	G:G	A:G	T:T
539	C:C	G:T	A:G	A:G	G:G	G:G	G:G	T:T	G:G	A:G	A:T	A:G	T:C	T:C	T:T	G:G	T:C	C:C	G:T	C:A	T:C	T:C	A:A	A:A	A:C	A:G	T:T	A:A	T:T	T:C	G:G	A:T	T:T	C:T	A:A	C:T	A:G	T:C	G:A	C:G	A:A	T:C	A:A	G:G	A:G	T:T
540	T:C	G:T	A:G	A:G	G:G	G:G	G:G	T:T	G:G	G:G	T:T	A:G	T:C	A:A	A:T	G:G	T:C	C:C	G:G	C:A	C:C	T:T	A:T	A:A	A:A	A:G	T:T	C:A	T:G	T:C	G:G	A:T	T:T	C:T	A:A	C:T	A:G	T:C	G:A	C:G	A:T	T:C	A:A	G:G	A:G	T:T
541	C:C	T:T	A:G	A:G	G:G	A:G	G:T	T:T	G:A	G:G	A:T	A:G	T:C	T:C	A:T	T:G	C:C	T:C	G:G	A:A	T:C	T:T	A:T	A:C	A:C	A:A	C:T	C:A	T:T	T:C	T:G	A:T	A:T	C:T	A:A	T:T	A:G	C:C	G:A	C:C	A:T	C:C	A:T	A:G	A:A	T:C
542	T:C	G:G	A:G	A:G	A:G	G:G	G:T	A:T	G:A	G:G	A:T	A:G	T:C	T:T	A:T	G:G	T:C	C:C	G:G	C:A	T:C	T:C	A:A	A:A	A:C	A:G	T:T	A:A	T:G	C:C	T:T	T:T	T:T	C:T	A:A	C:T	A:G	C:C	G:A	C:G	A:T	T:C	A:A	A:G	G:G	T:T
543	C:C	T:T	A:G	A:G	A:G	G:G	G:G	A:T	G:A	G:G	A:A	A:G	T:C	T:T	A:A	G:G	T:C	T:C	G:T	A:A	T:T	T:C	A:A	A:C	C:C	A:G	T:T	C:A	T:T	C:C	G:G	A:T	T:T	T:T	A:A	T:T	A:G	T:T	G:G	G:G	A:T	T:C	A:T	G:G	A:G	T:T
544	T:C	G:T	A:G	A:A	A:G	A:G	G:G	A:T	G:A	A:G	A:T	G:G	T:C	A:A	A:T	T:G	T:T	C:C	G:G	C:A	T:C	T:T	A:T	A:A	A:C	A:A	T:T	A:A	T:T	T:T	G:G	A:T	A:T	C:C	A:A	C:T	A:G	T:C	G:A	C:C	A:T	T:C	A:T	A:G	A:G	T:C
545	T:C	G:T	A:G	A:G	G:G	A:G	G:G	A:T	G:A	G:G	A:T	G:G	T:C	A:A	A:T	T:G	T:C	C:C	G:T	C:A	T:C	T:T	A:T	A:C	A:C	A:G	T:T	A:A	T:G	T:T	G:G	T:T	A:T	C:T	A:A	C:T	A:G	T:C	G:A	C:G	A:T	T:C	A:T	A:G	A:G	T:C
546	T:C	G:T	A:G	A:G	G:G	G:G	G:G	A:T	G:A	G:G	A:A	G:G	T:C	T:C	A:T	T:G	T:T	C:C	G:G	A:A	T:C	T:T	A:T	A:C	A:C	A:G	T:T	A:A	T:T	T:C	T:G	A:T	A:T	C:T	A:A	T:T	A:G	T:C	G:A	C:G	A:T	T:C	A:T	A:G	A:G	T:T
547	C:C	G:T	A:G	A:G	G:G	A:A	G:G	A:T	A:A	A:G	A:A	A:G	T:C	T:C	A:T	T:G	C:C	T:C	G:G	A:A	T:T	T:T	A:T	A:A	A:C	A:A	C:T	A:A	T:G	T:T	T:T	T:T	A:T	C:T	A:A	C:T	A:G	C:C	G:A	C:G	A:T	C:C	A:T	A:G	A:A	T:C
548	T:C	G:T	A:G	A:G	G:G	G:G	G:G	A:T	G:A	G:G	A:A	A:G	T:C	T:C	T:T	G:G	T:C	T:C	G:G	A:A	T:C	T:C	A:A	A:C	A:C	A:G	T:T	A:A	T:G	T:C	T:T	A:T	T:T	C:T	A:A	C:T	A:G	T:C	G:A	C:G	A:T	T:C	A:T	G:G	G:G	T:C
549	C:C	T:T	A:G	A:G	A:G	A:G	G:G	A:T	G:A	A:G	A:T	A:G	T:T	T:C	A:T	G:G	T:C	T:C	T:T	C:A	T:C	T:C	A:A	A:A	A:C	A:G	T:T	C:A	T:G	C:C	G:G	A:T	T:T	C:T	A:A	C:T	A:G	C:C	G:A	C:G	A:T	T:C	A:T	G:G	G:G	T:T
550	C:C	T:T	A:A	A:G	G:G	G:G	G:G	A:T	G:A	G:G	A:T	A:G	T:T	T:C	A:T	T:G	T:C	C:C	T:T	C:A	T:C	T:T	A:T	A:C	C:C	G:G	T:T	C:A	T:G	T:T	T:G	T:T	A:T	C:T	A:A	C:T	G:G	C:C	A:A	C:G	A:T	T:C	A:T	A:G	A:G	T:T
551	T:C	G:T	A:G	A:G	G:G	G:G	G:T	A:T	A:A	G:G	A:A	A:G	T:C	A:A	A:T	T:G	C:C	T:C	G:T	A:A	T:T	T:T	A:T	A:C	A:C	A:G	T:T	A:A	T:G	T:C	T:G	T:T	A:T	C:T	A:T	T:T	A:G	T:C	G:A	C:C	A:T	C:C	A:T	A:G	A:G	T:C
552	T:C	G:T	A:G	A:G	G:G	A:G	G:G	T:T	G:A	G:G	A:T	A:A	T:C	A:A	A:T	T:G	T:T	T:C	G:G	C:A	T:C	T:T	A:T	A:A	A:C	A:A	T:T	A:A	T:T	T:T	G:G	A:T	?:?	C:T	A:A	C:T	A:G	T:C	G:A	C:G	A:T	C:C	A:T	A:G	A:G	T:C
553	T:C	G:T	A:G	A:G	G:G	A:G	G:G	A:T	A:A	A:G	A:T	A:G	T:C	A:A	A:A	T:G	C:C	C:C	G:G	C:A	T:C	T:T	A:T	A:A	A:C	A:A	T:T	C:A	T:G	T:C	T:G	A:T	A:T	C:T	A:A	C:T	A:G	C:C	G:A	C:G	A:T	C:C	A:T	A:A	A:A	T:T
554	T:C	G:T	A:A	A:A	G:G	A:G	G:G	A:T	A:A	A:G	A:T	G:G	T:C	T:C	A:T	T:G	T:C	C:C	G:G	A:A	C:C	T:T	A:T	A:A	A:C	A:G	C:T	C:A	T:G	T:C	T:G	A:T	A:T	C:T	A:A	C:T	G:G	C:C	A:A	C:G	A:T	C:C	A:T	A:G	A:G	T:T
555	C:C	G:T	A:G	A:G	G:G	G:G	G:T	T:T	G:G	A:G	A:T	A:G	T:C	T:C	A:T	G:G	T:C	T:C	G:G	C:A	T:C	T:C	A:A	A:A	A:C	A:G	T:T	A:A	T:T	T:C	T:T	A:T	T:T	C:T	A:A	T:T	A:G	T:T	G:G	G:G	A:A	T:C	A:A	A:A	A:G	T:C
556	T:C	G:G	A:G	A:G	G:G	A:G	G:G	A:T	G:A	A:G	A:T	A:A	T:C	T:C	A:T	T:G	T:T	C:C	G:G	C:A	T:C	T:T	A:T	A:C	A:C	A:A	C:T	C:A	T:T	T:T	T:G	T:T	A:T	C:T	A:A	C:T	A:G	T:C	G:A	C:G	A:T	T:C	A:T	A:G	A:A	T:C
557	C:C	G:T	A:G	A:G	A:G	A:A	G:G	A:T	G:G	A:G	T:T	A:G	T:C	T:C	T:T	T:G	T:C	C:C	G:G	C:A	C:C	T:T	A:T	A:A	A:C	A:A	C:T	A:A	T:T	T:C	T:G	A:T	A:T	C:T	A:A	T:T	A:G	T:C	G:A	C:G	A:T	T:C	A:A	A:A	A:A	T:C
558	T:C	G:T	A:G	A:G	G:G	G:G	G:G	A:T	G:A	G:G	T:T	A:A	T:C	A:A	T:T	T:G	T:C	T:C	G:G	C:A	C:C	T:T	A:T	A:C	A:C	A:G	T:T	A:A	T:G	T:C	T:G	T:T	A:T	C:T	A:A	C:T	A:G	T:C	G:A	C:G	A:T	T:C	A:T	G:G	G:G	T:C
559	C:C	T:T	A:G	A:G	A:G	A:G	G:T	A:T	G:A	A:G	A:T	A:G	T:C	T:C	T:T	G:G	T:C	T:C	G:T	C:A	T:C	T:C	A:A	A:C	A:C	A:G	T:T	C:A	T:G	C:C	G:G	A:T	T:T	C:T	A:A	C:T	A:G	C:C	G:A	C:G	A:T	T:C	A:A	A:G	A:G	T:C
560	T:C	G:T	A:G	A:G	G:G	G:G	G:T	A:T	G:A	G:G	A:T	G:G	T:C	T:C	A:T	T:G	T:T	C:C	G:G	C:A	T:C	T:C	A:T	A:C	A:C	A:G	T:T	C:A	T:G	T:C	G:G	A:T	A:T	C:T	A:A	C:T	A:G	C:C	G:A	C:G	A:T	T:C	A:A	G:G	A:G	T:C
561	C:C	G:G	A:G	A:A	A:G	A:G	G:G	T:T	G:A	A:G	A:A	A:G	T:T	T:T	A:A	T:G	T:C	T:C	G:T	A:A	T:T	T:C	A:A	A:C	A:C	A:G	T:T	A:A	T:T	T:C	T:G	A:T	A:T	T:T	A:A	C:T	A:G	T:T	A:A	G:G	A:A	C:C	A:T	A:G	A:G	T:T
562	C:C	T:T	A:A	A:A	G:G	A:G	G:T	T:T	G:G	A:G	T:T	A:G	T:T	T:C	A:T	T:G	T:C	T:C	T:T	C:A	C:C	T:T	A:T	A:C	A:C	G:G	C:T	C:A	T:T	T:T	T:G	T:T	A:T	T:T	A:T	T:T	A:A	C:C	A:A	G:G	A:T	T:C	A:A	A:G	A:G	T:C
563	T:C	G:T	A:G	A:A	G:G	A:A	G:T	T:T	A:A	G:G	A:T	A:G	T:C	T:C	A:A	T:G	C:C	T:C	G:T	C:A	T:C	T:T	A:T	A:C	A:C	A:A	C:T	A:A	T:T	T:T	G:G	A:T	A:T	T:T	A:T	T:T	A:A	T:T	A:A	G:G	A:T	C:C	A:T	A:A	A:A	T:C
564	T:C	G:T	A:G	A:G	G:G	G:G	G:G	A:T	G:A	G:G	A:T	A:A	T:C	A:A	A:T	G:G	T:C	C:C	G:G	C:A	T:C	T:T	A:T	A:A	A:C	A:G	T:T	C:A	T:G	T:C	G:G	A:T	T:T	C:T	A:A	C:T	A:G	C:C	G:A	C:G	A:T	T:C	A:T	G:G	A:G	T:C
565	T:C	G:T	A:G	A:G	G:G	A:G	G:G	T:T	G:A	A:G	A:T	A:A	T:C	T:C	T:T	G:G	T:C	C:C	G:T	C:A	T:C	T:C	A:A	A:A	A:C	A:G	T:T	A:A	T:G	T:C	G:G	T:T	T:T	T:T	A:A	C:T	A:G	T:C	G:A	C:G	A:T	C:C	A:T	G:G	A:G	T:T
566	C:C	G:T	A:G	A:A	A:G	G:G	G:G	A:T	G:A	G:G	A:T	G:G	T:C	T:C	T:T	G:G	T:C	T:C	G:T	C:A	T:C	T:C	A:A	A:A	C:C	A:G	T:T	A:A	T:G	T:C	T:T	A:T	T:T	T:T	A:A	C:T	A:G	T:T	A:A	G:G	A:T	T:C	A:T	A:G	G:G	T:C
567	C:C	G:T	A:G	A:G	G:G	G:G	G:T	A:T	G:G	G:G	A:A	A:G	T:C	A:A	A:T	G:G	T:C	C:C	G:T	A:A	T:T	T:T	A:T	A:A	A:C	A:G	T:T	A:A	T:T	C:C	T:T	T:T	T:T	C:T	A:A	C:T	A:G	T:C	G:A	C:G	A:T	T:C	A:A	A:G	A:G	T:C
568	C:C	T:T	A:G	A:G	A:G	A:G	G:T	A:T	G:A	A:G	A:T	A:G	T:C	T:C	T:T	T:G	C:C	C:C	G:T	A:A	T:C	T:C	A:T	A:C	A:C	A:A	T:T	C:A	T:G	T:C	G:G	A:T	T:T	C:C	A:T	T:T	A:G	C:C	G:A	C:G	A:T	T:C	A:A	G:G	A:G	T:C
569	C:C	G:G	A:A	A:A	G:G	A:G	G:G	T:T	G:A	A:G	A:A	A:G	T:T	T:T	A:T	T:G	T:C	C:C	T:T	A:A	T:T	T:C	A:A	A:C	A:A	G:G	C:T	A:A	T:T	T:C	T:G	A:T	A:T	C:C	A:A	C:T	A:A	T:T	G:G	G:G	A:T	C:C	A:T	A:G	A:A	T:C
570	C:C	G:T	A:A	A:G	A:G	A:G	G:T	A:T	A:A	A:G	A:T	G:G	T:C	A:A	T:T	G:G	T:C	C:C	G:T	C:A	T:C	T:T	A:T	A:C	A:C	A:G	T:T	A:A	T:G	T:C	G:G	T:T	T:T	C:T	A:A	C:T	A:G	T:C	G:A	C:G	A:A	C:C	A:T	A:G	G:G	T:T
571	T:C	G:T	A:G	A:G	G:G	G:G	G:T	A:T	G:A	G:G	A:T	G:G	T:C	A:A	A:T	G:G	T:C	T:C	G:G	C:A	T:C	T:T	A:T	A:C	A:C	A:G	T:T	A:A	T:G	T:C	G:G	T:T	T:T	C:T	A:T	T:T	A:G	T:C	G:A	C:G	A:T	T:C	A:A	G:G	A:G	T:T
572	T:C	G:T	A:G	A:G	G:G	A:G	G:G	A:T	G:A	A:G	A:A	A:G	T:C	A:A	T:T	T:G	C:C	T:C	G:G	A:A	T:T	T:T	A:T	A:C	A:C	A:G	T:T	A:A	T:T	T:C	T:G	A:T	A:T	C:T	A:A	T:T	A:G	T:C	G:A	C:G	A:A	T:C	A:T	G:G	A:G	T:T
573	T:C	G:T	A:G	A:G	G:G	A:A	G:G	A:T	A:A	A:G	A:T	A:G	T:C	T:C	A:T	T:G	C:C	C:C	G:G	C:A	T:C	T:T	A:T	A:A	C:C	A:A	C:T	A:A	T:G	T:T	G:G	T:T	A:T	C:T	A:A	C:T	A:G	T:C	G:A	C:G	A:T	C:C	A:T	G:G	A:G	T:C
574	T:C	G:T	A:A	A:A	G:G	A:A	G:G	A:T	A:A	A:G	A:T	A:G	T:T	T:T	A:T	T:G	C:C	T:C	G:T	A:A	C:C	T:C	A:A	A:A	A:C	A:G	C:T	A:A	T:G	T:T	T:G	A:T	A:T	C:T	A:A	C:T	G:G	C:C	G:A	C:G	A:A	C:C	A:T	A:A	A:G	T:C
575	C:C	G:T	A:G	A:G	G:G	G:G	G:T	T:T	G:G	G:G	T:T	A:G	T:C	A:A	A:T	T:G	T:T	C:C	G:G	C:A	C:C	T:T	A:T	A:C	C:C	A:G	T:T	A:A	T:T	T:T	T:T	A:T	A:T	C:C	A:A	C:T	A:G	C:C	G:G	C:C	A:T	T:C	?:?	A:G	A:G	T:T
576	C:C	G:T	A:G	A:G	G:G	G:G	G:T	A:T	G:A	G:G	A:T	G:G	T:C	T:C	A:T	G:G	T:C	C:C	G:T	C:A	T:C	T:C	A:A	A:A	A:C	A:G	T:T	C:A	T:G	C:C	T:G	A:T	T:T	C:T	A:T	T:T	A:G	T:T	G:A	G:G	A:A	T:C	A:A	G:G	A:G	T:C
577	C:C	G:T	A:G	A:G	G:G	G:G	G:T	T:T	G:G	G:G	A:T	A:G	T:T	T:T	T:T	G:G	T:C	T:C	G:T	C:A	T:C	T:C	A:A	A:A	A:C	A:G	T:T	A:A	T:G	C:C	T:T	A:T	T:T	C:T	A:T	T:T	A:G	T:C	G:A	C:G	A:T	T:C	A:A	A:G	G:G	T:C
578	C:C	T:T	A:G	A:G	A:G	G:G	G:G	T:T	G:G	G:G	A:A	G:G	T:C	T:C	A:T	T:G	C:C	C:C	G:T	A:A	T:T	T:T	A:T	A:C	A:C	A:G	T:T	A:A	T:G	T:C	T:G	T:T	A:T	C:T	A:A	C:T	A:G	C:C	G:A	C:G	A:T	T:C	A:A	A:G	A:G	T:T
579	T:C	G:T	A:A	A:A	G:G	G:G	G:G	A:T	G:A	A:G	A:T	G:G	T:C	A:A	A:T	T:G	T:T	T:C	G:G	A:A	C:C	T:T	A:A	A:A	A:C	G:G	C:T	A:A	T:T	T:T	G:G	A:T	A:T	C:T	A:A	C:T	G:G	T:C	A:A	C:G	A:A	T:C	A:T	A:A	?:?	T:C
580	T:C	G:T	A:A	A:A	G:G	A:G	G:G	A:T	A:A	A:G	A:T	G:G	T:C	A:A	A:T	G:G	T:C	C:C	G:G	A:A	C:C	T:T	A:T	A:C	A:C	G:G	C:T	C:A	T:T	T:C	G:G	A:T	T:T	C:T	A:A	?:?	G:G	T:T	G:A	?:?	A:T	C:C	A:T	G:G	G:G	T:C
581	T:C	G:T	A:A	A:A	G:G	G:G	G:G	A:T	G:A	A:G	A:T	G:G	T:C	T:C	A:T	T:G	T:C	T:C	G:T	A:A	C:C	T:T	A:T	A:C	A:C	G:G	C:T	A:A	T:G	T:T	G:G	T:T	A:T	C:T	A:A	C:T	G:G	T:T	G:G	G:G	A:T	T:C	A:T	A:G	G:G	T:C
582	T:C	G:T	A:A	A:A	G:G	A:G	G:G	A:T	G:A	A:G	A:T	A:G	T:C	T:C	A:A	T:G	C:C	C:C	G:T	C:A	T:C	T:T	A:T	A:A	A:C	G:G	C:T	C:A	T:T	T:C	T:G	A:T	A:T	C:T	A:A	C:T	G:G	T:C	A:A	C:C	A:T	T:C	A:T	A:G	A:G	T:T
583	C:C	G:T	A:A	A:A	G:G	A:G	T:T	A:T	G:A	A:G	A:A	A:A	T:T	T:C	A:A	G:G	T:C	C:C	T:T	A:A	T:C	T:C	A:A	A:A	A:C	G:G	C:T	A:A	T:G	C:C	T:T	T:T	T:T	C:T	A:A	C:T	G:G	C:C	A:A	C:C	A:T	T:C	A:A	A:A	A:G	T:T
584	C:C	G:T	A:A	A:A	A:G	G:G	G:T	A:T	G:A	G:G	A:T	A:G	T:T	T:C	T:T	T:G	C:C	C:C	G:T	C:A	T:C	T:C	A:T	A:C	A:C	A:G	T:T	C:A	T:G	T:C	G:G	A:T	T:T	T:T	A:T	T:T	A:A	T:T	A:A	G:G	A:T	T:C	A:A	A:G	G:G	T:C
585	C:C	T:T	A:A	A:A	A:G	A:G	T:T	A:T	G:A	A:G	A:A	A:A	T:T	T:C	T:T	T:G	C:C	T:C	G:T	A:A	T:T	T:T	A:T	A:A	A:C	G:G	C:T	A:A	T:G	T:C	T:G	T:T	A:T	C:T	A:A	C:T	G:G	C:C	G:G	C:C	A:T	T:C	A:A	G:G	G:G	T:C
586	C:C	T:T	A:A	A:G	A:G	G:G	T:T	T:T	A:A	A:G	T:T	A:A	T:C	T:C	A:A	G:G	T:C	C:C	G:G	C:A	C:C	T:C	A:A	A:C	A:A	G:G	T:T	A:A	T:G	T:C	G:G	T:T	T:T	C:C	A:A	C:T	G:G	T:C	G:G	C:C	A:T	C:C	A:T	A:A	G:G	T:T
587	T:C	G:T	A:A	A:A	G:G	A:G	T:T	T:T	G:A	G:G	A:T	A:A	T:C	T:C	A:T	T:G	C:C	C:C	G:T	A:A	C:C	T:T	A:T	A:A	A:C	A:G	C:T	A:A	T:T	T:C	T:G	A:T	A:T	T:T	A:A	T:T	G:G	T:C	A:A	C:C	A:T	C:C	A:T	G:G	A:G	T:T
588	C:C	T:T	A:G	A:G	A:G	A:G	T:T	A:T	G:A	A:G	A:T	A:G	T:T	T:C	T:T	T:G	C:C	T:C	T:T	A:A	T:C	T:C	A:T	A:C	A:C	A:G	T:T	C:A	T:G	T:C	G:G	T:T	A:T	T:T	A:A	T:T	A:G	C:C	G:A	C:G	A:T	T:C	A:A	A:G	A:G	T:T
589	C:C	G:T	A:A	A:G	G:G	G:G	G:T	A:T	A:A	A:G	A:T	G:G	T:C	A:A	A:T	T:G	C:C	C:C	G:T	A:A	C:C	T:T	A:T	A:A	A:C	G:G	C:T	C:A	T:G	T:C	T:G	A:T	A:T	T:T	A:T	T:T	G:G	T:T	G:G	G:G	A:T	C:C	A:T	G:G	A:A	T:T
590	C:C	G:T	A:G	A:G	A:G	A:G	T:T	T:T	G:A	A:G	A:T	A:G	T:T	T:T	T:T	T:G	C:C	C:C	G:T	C:A	T:C	T:C	A:A	A:C	A:C	A:A	T:T	A:A	T:G	T:C	T:G	T:T	A:T	T:T	A:A	T:T	A:G	C:C	G:G	G:G	A:T	C:C	A:T	A:G	A:A	T:C
591	T:C	G:G	A:A	A:G	G:G	A:G	T:T	A:T	G:A	A:G	A:A	A:A	T:C	T:T	A:A	G:G	T:C	C:C	G:T	A:A	T:T	T:C	A:A	A:C	A:C	G:G	C:T	C:A	T:G	C:C	T:T	A:T	T:T	T:T	A:A	C:T	G:G	C:C	G:G	C:C	A:T	T:C	A:A	A:G	A:G	T:C
592	C:C	T:T	A:G	A:G	G:G	A:G	T:T	T:T	G:G	G:G	A:A	G:G	T:C	T:C	A:A	G:G	T:C	T:C	G:T	A:A	T:T	T:C	A:A	A:C	A:C	A:G	T:T	A:A	T:T	T:C	G:G	A:T	T:T	C:T	A:A	T:T	A:G	C:C	G:G	C:C	A:A	T:C	A:A	A:G	A:G	T:C
593	C:C	G:T	A:G	A:G	G:G	G:G	T:T	T:T	A:A	G:G	A:T	A:G	T:C	A:A	A:A	G:G	T:C	T:C	G:G	C:A	T:C	T:T	A:T	A:A	A:C	A:G	T:T	A:A	T:G	C:C	T:T	T:T	T:T	C:T	A:A	C:T	A:G	T:C	G:A	C:G	A:T	C:C	A:T	A:G	A:G	T:C
594	C:C	G:G	A:G	A:G	A:G	A:G	T:T	T:T	G:A	A:G	A:T	A:G	T:T	T:C	T:T	T:G	T:C	T:C	T:T	C:A	T:C	T:C	A:T	A:C	A:C	A:G	T:T	A:A	T:T	T:C	T:G	A:T	A:T	C:T	A:A	T:T	A:G	T:C	G:A	C:G	A:T	C:C	A:T	A:G	A:G	T:T
595	T:C	G:T	A:G	A:G	G:G	G:G	T:T	T:T	A:A	G:G	A:T	A:G	T:T	T:T	A:T	G:G	T:C	C:C	T:T	C:A	T:C	T:C	A:A	A:C	A:C	A:G	T:T	C:A	T:T	C:C	G:G	A:T	T:T	C:T	A:A	T:T	A:G	T:C	G:A	C:G	A:A	C:C	A:T	A:G	A:G	T:T
596	C:C	G:T	A:G	A:A	A:G	G:G	G:T	T:T	G:G	A:G	T:T	A:G	T:C	T:C	T:T	G:G	T:C	T:C	G:G	C:A	C:C	T:C	A:A	A:C	C:C	A:G	T:T	A:A	T:G	C:C	T:T	A:T	T:T	T:T	A:T	C:T	A:G	T:T	A:A	G:G	A:T	?:?	A:A	A:A	A:G	T:C
597	T:C	G:T	A:G	A:A	A:G	G:G	G:T	A:T	G:G	G:G	A:A	A:G	T:T	T:T	A:T	G:G	T:C	T:C	G:T	A:A	T:C	T:C	A:A	A:C	A:C	A:G	T:T	A:A	T:G	C:C	G:G	A:T	T:T	T:T	A:T	T:T	A:A	T:T	G:A	G:G	A:T	T:C	A:A	G:G	A:A	T:C
598	C:C	G:T	A:A	A:G	G:G	G:G	T:T	T:T	G:G	G:G	A:A	A:A	T:C	T:C	T:T	G:G	T:C	C:C	G:T	A:A	T:C	T:C	A:A	A:A	A:C	G:G	T:T	A:A	T:T	T:C	T:T	A:T	T:T	C:T	A:A	C:T	A:A	T:T	G:A	G:G	A:A	T:C	A:A	A:G	A:G	T:C
599	T:C	G:T	A:G	A:G	G:G	G:G	T:T	T:T	G:G	G:G	T:T	A:G	T:T	T:C	A:T	G:G	T:C	T:C	G:T	C:A	C:C	T:C	A:A	C:C	A:C	A:G	T:T	A:A	T:T	T:C	G:G	A:T	T:T	C:T	A:A	C:T	A:G	T:C	G:A	C:C	A:T	T:C	A:A	G:G	A:G	T:C
600	C:C	G:G	A:G	A:G	A:G	A:G	T:T	A:T	G:A	A:G	A:A	A:G	T:C	T:T	A:A	G:G	T:C	C:C	G:T	A:A	T:T	T:C	A:A	A:A	A:C	A:G	T:T	C:A	T:G	C:C	T:G	A:T	T:T	C:T	A:A	C:T	A:G	T:C	G:A	C:G	A:T	T:C	A:A	A:G	A:G	T:T
601	C:C	G:T	A:G	A:G	G:G	G:G	T:T	T:T	G:G	G:G	T:T	A:G	T:C	A:A	T:T	G:G	T:C	C:C	G:G	C:A	C:C	T:T	A:T	A:C	A:C	A:G	T:T	A:A	T:T	C:C	T:T	A:T	T:T	C:T	A:A	T:T	A:G	C:C	G:A	C:G	A:T	T:C	A:A	A:G	G:G	T:T
602	T:C	G:T	A:G	A:G	G:G	A:G	T:T	T:T	G:A	G:G	A:A	A:G	T:T	T:T	A:A	G:G	T:C	C:C	G:T	A:A	T:T	T:C	A:A	A:C	A:C	A:G	T:T	A:A	T:T	C:C	T:T	A:T	T:T	C:T	A:A	T:T	A:G	T:C	G:A	C:G	A:A	C:C	A:T	G:G	G:G	T:T
603	C:C	T:T	A:A	A:A	A:G	A:G	G:T	T:T	G:A	A:G	A:T	G:G	T:T	T:T	T:T	T:G	T:C	C:C	G:T	C:A	T:C	T:C	A:A	A:C	A:A	G:G	C:T	C:A	T:T	T:C	G:G	A:T	T:T	C:T	A:T	T:T	G:G	T:T	G:A	G:G	A:T	C:C	A:T	A:G	G:G	T:T
604	C:C	G:G	A:G	A:G	A:G	A:G	G:T	T:T	G:A	A:G	A:A	A:G	T:C	T:T	A:A	G:G	T:C	C:C	G:T	A:A	T:T	T:C	A:A	A:A	A:C	A:G	T:T	C:A	T:T	C:C	T:G	A:T	T:T	C:T	A:T	T:T	A:A	C:C	G:A	C:C	A:T	C:C	A:T	G:G	A:G	T:C
605	C:C	G:T	A:A	A:A	G:G	A:G	T:T	T:T	G:A	A:G	A:A	A:A	T:T	T:T	T:T	T:G	C:C	T:C	T:T	A:A	T:C	T:C	A:A	A:A	C:C	G:G	C:T	A:A	T:T	T:T	T:G	A:T	A:T	C:T	A:A	T:T	G:G	C:C	G:A	C:G	A:T	C:C	A:T	A:G	A:G	T:T
606	C:C	G:T	A:G	A:G	G:G	G:G	T:T	T:T	G:G	G:G	T:T	A:G	T:T	T:T	A:T	T:G	T:C	C:C	G:T	C:A	C:C	T:C	A:A	A:A	A:C	A:G	T:T	A:A	T:G	T:C	T:G	T:T	A:T	C:T	A:A	C:T	A:G	T:C	G:A	C:G	A:T	T:C	A:A	G:G	A:G	T:T
607	C:C	G:T	A:G	A:G	G:G	G:G	T:T	A:T	G:G	G:G	A:T	A:G	T:T	T:T	A:T	G:G	T:C	T:C	T:T	C:A	T:C	T:C	A:A	A:A	A:A	A:G	T:T	A:A	T:G	T:C	T:T	A:T	T:T	C:T	A:A	?:?	A:G	T:C	G:A	C:G	A:T	T:C	A:A	A:G	G:G	T:T
608	T:C	G:T	A:A	A:A	A:G	A:G	G:T	T:T	G:G	G:G	T:T	G:G	T:C	A:A	A:T	T:G	T:T	T:C	G:G	C:A	C:C	T:T	A:T	A:C	A:C	G:G	C:T	A:A	T:G	T:C	T:G	T:T	A:T	C:T	A:T	T:T	A:A	T:T	G:A	G:G	A:T	T:C	A:A	G:G	A:A	T:C
609	T:C	G:T	A:G	A:G	G:G	G:G	T:T	A:T	G:G	G:G	T:T	A:G	T:T	T:T	A:T	T:G	T:C	T:C	G:T	C:A	C:C	T:C	A:A	A:A	A:C	A:G	T:T	C:A	T:T	T:C	G:G	A:T	A:T	C:C	A:A	C:T	A:G	C:C	G:A	C:G	A:T	T:C	A:A	G:G	A:G	T:T
610	T:C	G:T	A:G	A:G	G:G	G:G	T:T	T:T	G:G	G:G	A:A	A:G	T:T	T:C	A:T	T:G	T:C	T:C	G:T	A:A	T:T	T:C	A:T	A:A	A:C	A:G	T:T	A:A	T:G	T:T	T:G	T:T	A:T	C:T	A:A	?:?	A:G	T:C	G:A	C:G	A:T	T:C	A:A	A:G	A:G	T:C
611	T:C	G:G	A:G	A:A	G:G	A:G	T:T	A:T	G:A	G:G	A:T	A:G	T:T	T:C	A:T	T:G	T:C	T:C	G:T	C:A	T:C	T:C	A:T	A:C	A:A	A:A	T:T	C:A	T:G	T:C	G:G	T:T	T:T	C:C	A:A	C:T	A:G	T:T	G:G	G:G	A:A	T:C	A:A	G:G	A:G	T:C
612	T:C	G:T	A:A	A:A	G:G	G:G	T:T	T:T	G:G	G:G	T:T	A:A	T:C	T:C	T:T	T:G	C:C	C:C	G:G	C:A	C:C	T:T	A:T	A:A	A:C	G:G	C:T	A:A	T:T	?:?	G:G	A:T	?:?	C:C	A:A	C:T	A:A	T:T	G:A	G:G	A:T	T:C	A:A	A:G	G:G	T:T
613	C:C	G:T	A:G	A:G	G:G	G:G	G:T	A:T	G:A	G:G	T:T	G:G	T:C	A:A	A:T	G:G	T:C	C:C	G:G	C:A	C:C	T:T	A:T	A:C	A:C	A:G	T:T	C:A	T:G	C:C	T:T	T:T	T:T	C:T	A:T	T:T	A:G	C:C	G:A	C:G	A:A	T:C	A:A	A:G	A:G	T:C
614	C:C	G:T	A:G	A:G	G:G	G:G	T:T	T:T	G:G	G:G	T:T	A:G	T:T	T:C	A:T	G:G	T:C	T:C	G:T	C:A	C:C	T:C	A:A	A:C	A:C	A:G	T:T	A:A	T:G	T:C	T:T	A:T	T:T	C:T	A:A	C:T	A:G	T:C	G:A	C:G	A:T	T:C	A:A	A:G	G:G	T:T
615	C:C	T:T	A:G	A:G	G:G	G:G	T:T	T:T	G:G	G:G	A:A	G:G	T:C	T:T	A:T	T:G	C:C	C:C	G:T	A:A	T:T	T:C	A:A	A:C	C:C	A:G	T:T	A:A	T:G	T:T	T:G	T:T	A:T	C:T	A:A	C:T	A:G	T:C	G:A	C:G	A:T	T:C	A:A	G:G	A:G	T:T
616	C:C	G:G	A:G	A:G	G:G	A:G	T:T	T:T	G:A	G:G	A:T	A:G	T:C	T:T	A:T	T:G	T:T	T:C	G:G	C:A	T:C	T:C	A:A	A:C	A:C	A:A	C:T	A:A	T:G	T:C	T:G	A:T	A:T	C:T	A:A	C:T	A:G	T:C	G:A	C:G	A:T	T:C	A:T	G:G	A:A	T:C
617	T:C	G:T	A:A	A:A	G:G	G:G	T:T	T:T	G:G	A:G	T:T	A:A	T:C	A:A	A:T	T:G	T:T	C:C	G:G	C:A	C:C	T:T	A:T	A:A	A:C	G:G	C:T	A:A	T:T	T:C	T:G	A:T	A:T	C:C	A:A	C:T	G:G	T:T	A:A	C:G	A:T	T:C	A:A	A:A	A:G	T:T
618	T:C	G:T	A:A	A:A	G:G	G:G	T:T	T:T	G:G	G:G	T:T	A:G	T:T	T:C	A:T	T:G	T:T	T:C	T:T	C:A	C:C	T:T	A:T	C:C	A:C	G:G	T:T	C:A	T:G	T:C	T:G	T:T	A:T	C:T	A:A	C:T	G:G	T:T	A:A	C:G	A:T	T:C	A:A	A:G	A:G	T:C
619	T:C	G:T	A:G	A:G	A:G	G:G	T:T	T:T	G:G	G:G	T:T	A:G	T:T	T:T	A:T	T:G	T:C	C:C	T:T	C:A	C:C	T:C	A:A	A:C	C:C	A:G	T:T	A:A	T:T	T:T	T:G	A:T	A:T	C:C	A:A	C:T	A:G	C:C	G:G	C:C	A:T	T:C	A:A	A:G	G:G	T:C
620	T:C	G:T	A:A	A:A	G:G	G:G	T:T	A:T	A:A	A:G	A:T	A:A	T:T	T:T	A:A	G:G	T:C	C:C	G:T	A:A	C:C	T:C	A:A	A:A	C:C	G:G	T:T	C:A	T:G	C:C	G:G	A:T	T:T	C:T	A:A	C:T	G:G	T:C	A:A	C:G	A:A	C:C	A:T	A:A	A:A	T:T
621	C:C	T:T	A:A	A:A	A:G	A:G	T:T	A:T	G:A	A:G	A:T	G:G	T:T	T:T	A:A	G:G	T:C	T:C	G:T	C:A	T:C	T:C	A:A	A:C	A:A	G:G	C:T	C:A	T:T	C:C	G:G	A:T	T:T	T:T	A:A	T:T	A:A	T:T	G:G	G:G	A:T	T:C	A:A	A:G	G:G	T:T
622	C:C	G:G	A:G	A:A	A:G	G:G	G:T	T:T	A:A	G:G	T:T	A:G	T:T	T:T	T:T	T:G	T:C	T:C	G:T	C:A	C:C	T:C	A:A	A:C	A:A	A:G	T:T	C:A	T:T	C:C	T:T	A:T	T:T	T:T	A:T	T:T	A:A	T:T	A:A	G:G	A:T	C:C	A:T	A:A	G:G	T:C
623	T:C	G:G	A:G	A:G	G:G	G:G	T:T	A:T	G:G	G:G	A:T	A:G	T:C	T:T	A:A	G:G	T:C	T:C	G:G	A:A	T:C	T:C	A:A	A:C	A:C	A:G	T:T	A:A	T:G	C:C	T:T	A:T	T:T	C:T	A:A	C:T	A:G	C:C	G:A	C:G	A:T	T:C	A:A	A:A	G:G	T:C
624	T:C	G:G	A:G	A:G	A:G	A:G	T:T	T:T	G:A	A:G	A:A	A:G	T:T	T:C	A:A	G:G	T:C	T:C	G:G	A:A	T:T	T:C	A:A	A:C	A:C	A:G	T:T	A:A	T:G	C:C	T:T	A:T	T:T	C:T	A:A	C:T	A:G	T:C	G:A	C:G	A:T	C:C	A:T	G:G	A:G	T:T
625	T:C	G:G	A:A	A:G	A:G	A:G	G:T	A:T	G:A	A:G	A:T	G:G	T:C	T:C	A:A	G:G	T:C	T:C	G:T	C:A	T:C	T:C	A:A	A:A	A:A	G:G	C:T	A:A	T:G	T:C	T:T	A:T	T:T	C:T	A:T	T:T	G:G	C:C	G:A	G:G	A:A	T:C	A:A	G:G	A:G	T:T
626	T:C	G:G	A:A	A:G	A:G	G:G	G:T	T:T	G:G	G:G	T:T	A:G	T:C	T:C	A:T	G:G	T:C	C:C	G:G	C:A	C:C	T:C	A:A	A:A	A:C	G:G	T:T	A:A	T:T	C:C	T:T	A:T	T:T	C:T	A:T	T:T	G:G	T:C	G:A	C:G	A:A	T:C	A:A	A:G	A:G	T:T
627	C:C	G:G	A:G	A:G	A:G	A:G	G:T	T:T	G:A	G:G	A:A	A:G	T:C	T:C	T:T	G:G	T:C	T:C	G:T	A:A	T:T	T:C	A:A	A:A	C:C	A:G	T:T	C:A	T:G	C:C	T:G	A:T	T:T	C:T	A:T	T:T	A:G	T:T	G:A	G:G	A:T	C:C	A:T	A:G	A:G	T:C
628	T:C	G:T	A:G	A:G	A:G	G:G	T:T	T:T	G:G	A:G	A:T	A:G	T:C	A:A	A:T	T:G	T:C	C:C	G:G	C:A	T:C	T:T	A:T	A:C	A:C	A:G	T:T	A:A	T:G	T:T	G:G	T:T	A:T	C:T	A:A	C:T	A:G	T:T	G:A	G:G	A:A	T:C	A:A	G:G	A:G	T:C
629	C:C	G:T	A:A	A:G	A:G	A:G	T:T	T:T	A:A	A:G	A:T	A:A	T:T	T:T	A:T	G:G	T:C	T:C	G:T	A:A	C:C	T:C	A:A	A:C	A:A	G:G	C:T	C:A	T:T	C:C	?:?	T:T	T:T	C:T	A:A	C:T	G:G	C:C	A:A	C:G	A:T	C:C	A:T	A:G	A:G	T:T
630	T:C	G:G	A:A	A:A	A:G	A:G	T:T	A:T	A:A	A:G	A:T	A:A	T:T	T:C	T:T	G:G	T:C	T:C	T:T	C:A	T:C	T:C	A:A	A:A	C:C	G:G	C:T	A:A	T:G	T:C	T:T	A:T	T:T	C:C	A:A	C:T	G:G	T:T	G:G	G:G	A:A	C:C	A:T	G:G	A:G	T:C
631	C:C	T:T	A:A	A:G	A:G	A:G	T:T	A:T	G:A	A:G	A:T	G:G	T:C	T:C	T:T	T:G	C:C	C:C	G:G	C:A	T:C	T:T	A:T	A:C	A:C	G:G	C:T	A:A	T:G	T:T	G:G	T:T	A:T	C:C	A:A	C:T	G:G	T:T	G:G	G:G	A:T	T:C	A:A	A:G	A:A	T:T
632	C:C	T:T	A:G	A:A	A:G	A:G	T:T	A:T	G:A	A:G	A:A	A:G	T:T	T:C	T:T	T:G	C:C	C:C	G:T	A:A	T:T	T:C	A:T	A:A	A:C	A:G	T:T	A:A	T:G	T:T	T:G	T:T	A:T	C:C	A:A	C:T	A:G	T:C	G:G	C:C	A:T	T:C	A:A	A:A	A:G	T:C
633	C:C	G:G	A:G	A:G	A:G	A:G	T:T	T:T	G:A	A:G	A:T	A:G	T:C	T:T	A:A	G:G	T:C	C:C	G:G	A:A	T:C	T:C	A:A	A:C	A:A	A:G	T:T	C:A	T:G	C:C	T:G	A:T	T:T	C:C	A:A	C:T	A:G	T:T	G:G	G:G	A:A	C:C	A:T	G:G	A:G	T:T
634	T:C	G:T	A:G	A:A	A:G	A:G	T:T	T:T	G:A	A:G	A:T	A:G	T:T	A:A	A:A	T:G	C:C	C:C	G:T	C:A	T:C	T:T	A:T	A:A	A:C	A:G	T:T	A:A	T:G	T:C	T:G	T:T	A:T	T:T	A:A	T:T	A:G	T:T	A:A	G:G	A:T	C:C	A:T	A:A	A:G	T:T
635	C:C	G:T	A:G	A:G	A:G	G:G	T:T	T:T	G:G	G:G	A:A	A:G	T:T	T:T	A:T	T:G	T:T	C:C	T:T	A:A	T:C	T:C	A:A	A:C	A:A	A:G	T:T	C:A	T:G	C:C	T:T	A:T	T:T	C:T	A:A	C:T	A:G	T:C	G:A	C:G	A:A	T:C	A:A	G:G	A:G	T:C
636	C:C	T:T	A:G	A:G	A:G	A:G	T:T	T:T	G:A	A:G	A:A	A:G	T:C	T:T	A:A	G:G	T:C	T:C	G:T	A:A	T:T	T:C	A:A	A:C	A:A	A:G	T:T	C:A	T:G	C:C	G:G	A:T	T:T	C:T	A:A	C:T	A:G	T:C	G:A	C:G	A:A	C:C	A:T	A:G	G:G	T:C
637	T:C	G:T	A:G	A:G	A:G	A:G	T:T	A:T	G:A	A:G	A:T	A:G	T:C	A:A	A:T	T:G	T:T	T:C	G:G	C:A	T:C	T:T	A:T	A:C	A:C	A:A	T:T	A:A	T:G	T:C	T:G	T:T	A:T	C:C	A:A	C:T	A:G	T:C	G:G	C:C	A:T	T:C	A:A	G:G	A:A	T:T
638	T:C	G:T	A:A	A:A	A:G	G:G	T:T	T:T	G:G	G:G	T:T	A:A	T:T	T:T	A:T	T:G	T:C	T:C	G:T	C:A	C:C	T:C	A:A	A:C	A:C	G:G	C:T	A:A	T:T	T:T	T:G	A:T	A:T	C:T	A:A	T:T	G:G	C:C	G:A	C:G	A:A	T:C	A:A	A:G	A:G	T:C
639	T:C	G:T	A:A	A:A	A:G	A:G	T:T	T:T	G:A	A:G	A:T	A:A	T:C	T:C	A:T	T:G	C:C	C:C	G:G	A:A	C:C	T:T	A:T	A:C	C:C	A:G	C:T	A:A	T:T	T:C	T:G	A:T	A:T	C:T	A:A	C:T	G:G	T:T	G:A	C:G	A:T	C:C	A:T	G:G	A:G	T:C
640	C:C	T:T	A:G	A:G	A:G	A:G	T:T	T:T	G:A	A:G	A:T	A:G	T:C	T:T	A:A	G:G	T:C	T:C	G:G	A:A	T:C	T:C	A:A	A:C	A:C	A:G	T:T	A:A	T:T	T:C	G:G	A:T	T:T	C:T	A:A	T:T	A:G	T:C	G:A	C:G	A:A	C:C	A:T	A:A	G:G	T:C
641	C:C	T:T	A:G	A:G	A:G	A:G	T:T	A:T	G:A	A:G	A:A	A:G	T:T	T:C	A:A	G:G	T:C	T:C	G:T	A:A	T:T	T:C	A:A	A:A	A:A	A:G	T:T	A:A	T:T	T:C	G:G	A:T	T:T	C:T	A:A	C:T	A:G	C:C	G:A	C:G	A:T	T:C	A:A	G:G	A:G	T:C
642	C:C	T:T	A:G	A:G	G:G	G:G	G:T	A:T	A:A	A:G	A:T	A:G	T:C	T:T	T:T	T:G	C:C	C:C	G:G	A:A	T:C	T:C	A:A	A:A	A:C	A:G	T:T	A:A	T:G	T:C	G:G	T:T	A:T	C:T	A:T	T:T	A:G	T:C	G:A	C:G	A:T	C:C	A:T	A:G	A:A	T:C
643	T:C	G:G	A:A	A:A	G:G	A:G	T:T	A:T	A:A	G:G	A:T	A:A	T:T	T:T	T:T	T:G	C:C	T:C	G:T	C:A	T:C	T:C	A:A	A:A	C:C	G:G	C:T	C:A	T:G	C:C	T:T	A:T	T:T	T:T	A:A	T:T	G:G	T:T	A:A	G:G	A:T	C:C	A:T	A:G	G:G	T:C
644	C:C	G:T	A:A	A:G	A:G	G:G	T:T	T:T	G:G	G:G	T:T	A:A	T:T	T:T	A:T	G:G	T:C	T:C	G:T	C:A	C:C	T:C	A:A	A:C	A:C	G:G	T:T	A:A	T:T	T:C	T:T	A:T	T:T	C:C	A:A	C:T	G:G	T:T	A:A	C:G	A:T	T:C	A:A	A:G	A:G	T:T
645	C:C	G:T	A:G	A:G	A:G	G:G	T:T	A:T	G:G	G:G	A:A	A:G	T:C	T:C	A:T	T:G	T:C	C:C	T:T	A:A	T:C	T:C	A:T	A:C	A:C	A:G	T:T	A:A	T:G	T:C	T:G	T:T	A:T	C:C	A:A	C:T	A:G	C:C	G:A	C:G	A:A	T:C	A:A	A:G	A:G	T:T
646	T:C	G:T	A:A	A:A	A:G	G:G	T:T	A:T	G:G	G:G	T:T	A:A	T:T	T:C	A:T	T:G	T:C	T:C	G:G	C:A	C:C	T:T	A:T	A:C	A:C	G:G	C:T	A:A	T:G	T:C	T:G	T:T	A:T	C:T	A:A	C:T	G:G	T:C	A:A	C:G	A:A	T:C	A:A	A:G	A:G	T:C
647	C:C	T:T	A:A	A:G	A:G	A:G	T:T	A:T	G:A	A:G	A:T	G:G	T:C	T:C	T:T	T:G	C:C	C:C	G:G	C:A	T:C	T:T	A:T	A:C	A:C	G:G	C:T	C:A	T:T	T:C	T:G	A:T	A:T	C:T	A:A	T:T	G:G	C:C	G:A	C:G	A:T	T:C	A:A	A:G	A:A	T:T
648	T:C	G:G	A:G	A:G	A:G	A:G	G:T	T:T	G:A	G:G	A:A	A:G	T:C	T:C	A:T	G:G	T:C	T:C	G:T	A:A	T:T	T:C	A:A	A:C	A:C	A:G	T:T	A:A	T:G	C:C	T:T	T:T	T:T	C:C	A:T	T:T	A:G	T:T	G:G	G:G	A:T	C:C	A:T	A:G	A:G	T:C
649	C:C	T:T	A:G	A:G	A:G	G:G	G:T	T:T	G:G	G:G	T:T	G:G	T:C	T:C	A:T	T:G	C:C	T:C	T:T	A:A	C:C	T:T	A:T	A:C	A:C	A:G	T:T	A:A	T:T	T:T	G:G	A:T	A:T	C:T	A:T	T:T	A:G	T:T	G:A	G:G	A:T	T:C	A:A	A:G	A:G	T:C
650	T:C	G:T	A:A	A:A	G:G	A:G	T:T	T:T	G:G	G:G	T:T	A:G	T:C	T:C	A:T	T:G	T:T	C:C	G:G	C:A	C:C	T:T	A:T	A:C	A:C	A:G	C:T	A:A	T:G	T:C	T:G	T:T	A:T	C:T	A:A	C:T	G:G	T:C	A:A	C:C	A:A	T:C	A:A	A:G	A:G	T:T
651	T:C	G:T	A:G	A:G	G:G	A:G	T:T	A:T	G:A	G:G	A:T	A:G	T:C	T:C	A:T	T:G	T:T	T:C	G:G	C:A	T:C	T:C	A:T	A:C	A:C	A:A	C:T	A:A	T:G	T:T	T:G	T:T	A:T	C:T	A:A	C:T	A:G	C:C	G:A	C:G	A:A	T:C	A:A	G:G	A:A	T:C
652	T:C	G:T	A:A	A:A	G:G	G:G	T:T	T:T	G:G	G:G	A:A	A:A	T:T	T:C	A:T	T:G	T:T	T:C	T:T	A:A	T:C	T:T	A:T	A:A	C:C	G:G	T:T	A:A	T:G	T:T	G:G	T:T	A:T	C:T	A:A	C:T	G:G	T:C	A:A	C:G	A:A	T:C	A:A	A:G	G:G	T:T
653	C:C	G:T	A:G	A:G	G:G	G:G	T:T	T:T	A:A	A:G	A:T	A:G	T:T	T:C	A:T	T:G	C:C	C:C	T:T	C:A	T:C	T:C	A:T	A:C	A:C	A:G	T:T	A:A	T:G	T:C	T:G	T:T	A:T	C:T	A:A	C:T	A:G	T:C	G:A	C:G	A:T	C:C	A:T	G:G	G:G	T:C
654	C:C	G:T	A:G	A:G	A:G	G:G	T:T	T:T	G:G	G:G	T:T	A:G	T:C	T:C	A:T	T:G	T:C	C:C	G:G	C:A	C:C	T:C	A:T	A:A	A:C	A:G	T:T	A:A	T:T	T:C	T:G	A:T	A:T	C:T	A:A	C:T	A:G	T:C	G:A	C:G	A:T	T:C	A:A	A:G	A:G	T:C
655	T:C	G:T	A:A	A:A	A:G	G:G	T:T	A:T	G:G	G:G	A:A	A:A	T:C	T:C	A:T	T:G	T:T	T:C	G:T	A:A	T:C	T:T	A:T	A:C	C:C	G:G	T:T	A:A	T:T	T:C	T:G	T:T	A:T	C:T	A:A	C:T	G:G	T:C	A:A	C:G	A:A	T:C	A:A	G:G	A:G	T:C
656	T:C	G:T	A:G	A:G	A:G	G:G	T:T	A:T	G:G	G:G	T:T	A:G	T:T	T:T	A:T	T:G	T:T	C:C	G:T	C:A	C:C	T:C	A:A	A:A	A:C	A:G	T:T	C:A	T:G	T:C	G:G	A:T	T:T	C:T	A:A	C:T	A:G	T:C	G:A	C:G	A:T	T:C	A:A	A:G	G:G	T:T
657	C:C	G:T	A:G	A:G	A:G	G:G	G:T	A:T	A:A	A:G	A:T	A:G	T:C	T:C	A:T	G:G	T:C	C:C	G:G	C:A	T:C	T:C	A:A	A:C	A:C	A:G	T:T	C:A	T:G	C:C	T:G	A:T	T:T	C:T	A:T	T:T	A:G	T:T	G:A	G:G	A:T	C:C	A:T	A:G	A:G	T:T
658	T:C	G:T	A:G	A:G	A:G	G:G	T:T	A:T	G:G	G:G	A:A	A:G	T:C	A:A	T:T	T:G	T:C	T:C	T:T	A:A	T:C	T:T	A:T	A:C	A:C	A:G	T:T	A:A	T:G	T:C	T:G	T:T	A:T	C:T	A:A	C:T	A:G	C:C	G:A	C:G	A:T	T:C	A:A	A:G	A:G	T:C
659	C:C	T:T	A:A	A:G	A:G	A:G	T:T	T:T	G:G	G:G	T:T	A:A	T:C	T:T	A:A	T:G	C:C	T:C	G:G	C:A	C:C	T:C	A:A	A:C	A:C	A:G	C:T	C:A	T:G	T:C	G:G	A:T	A:T	C:T	A:A	C:T	G:G	C:C	G:A	C:G	A:T	T:C	A:A	A:G	A:G	T:T
660	T:C	G:G	A:G	A:G	G:G	A:G	G:T	A:T	G:A	A:G	A:T	A:G	T:C	T:C	A:T	T:G	C:C	C:C	G:G	A:A	T:C	T:C	A:T	A:C	A:C	A:A	C:T	A:A	T:G	T:C	T:T	T:T	A:T	C:T	A:T	T:T	A:G	T:C	G:A	C:G	A:A	T:C	A:A	A:G	A:A	T:C
661	T:C	G:T	A:A	A:A	G:G	G:G	G:T	T:T	G:G	G:G	A:A	A:G	T:C	A:A	A:T	G:G	T:C	T:C	G:T	A:A	T:C	T:T	A:T	A:C	A:C	G:G	T:T	A:A	T:G	T:C	G:G	A:T	T:T	C:C	A:T	T:T	G:G	T:T	G:G	G:G	A:A	T:C	A:A	A:G	A:A	T:T
662	T:C	G:T	A:G	A:G	A:G	A:G	G:T	A:T	G:A	G:G	A:T	A:G	T:C	A:A	A:T	T:G	T:T	C:C	G:T	C:A	T:C	T:T	A:T	A:C	A:C	A:G	T:T	C:A	T:G	T:T	T:G	A:T	A:T	C:C	A:T	T:T	A:G	T:T	G:G	G:G	A:A	T:C	A:A	A:G	A:G	T:T
663	C:C	T:T	A:A	A:G	G:G	A:G	T:T	T:T	G:A	A:G	A:A	A:A	T:T	T:C	T:T	T:G	C:C	T:C	T:T	A:A	T:T	T:T	A:T	A:C	C:C	G:G	C:T	A:A	T:T	T:C	T:G	A:T	A:T	C:T	A:A	T:T	G:G	C:C	A:A	C:C	A:A	C:C	A:T	A:G	A:G	T:C
664	T:C	G:T	A:A	A:A	G:G	G:G	G:T	A:T	G:A	A:G	A:A	A:G	T:C	A:A	A:T	T:G	T:T	T:C	G:T	A:A	T:C	T:T	A:T	A:C	A:C	G:G	T:T	C:A	T:T	T:C	T:G	A:T	A:T	T:T	A:T	T:T	G:G	C:C	G:A	G:G	A:T	T:C	A:A	A:G	A:A	T:T
665	C:C	G:T	A:A	A:G	G:G	G:G	G:T	A:T	G:A	A:G	A:A	A:G	T:C	T:C	A:A	G:G	T:C	T:C	G:G	A:A	T:C	T:C	A:A	A:C	A:C	G:G	T:T	C:A	T:T	C:C	T:G	A:T	T:T	T:T	A:A	T:T	G:G	T:C	G:A	C:G	A:A	T:C	A:A	G:G	A:G	T:C
666	C:C	T:T	A:G	A:G	G:G	A:G	G:T	A:T	G:A	G:G	A:T	A:G	T:C	T:C	A:T	T:G	C:C	C:C	G:G	A:A	T:C	T:C	A:T	A:C	A:C	A:A	C:T	C:A	T:G	T:C	G:G	A:T	T:T	C:T	A:T	T:T	A:G	T:T	G:A	G:G	A:T	T:C	A:A	A:G	A:A	T:C
667	T:C	G:G	A:A	A:G	A:G	A:G	T:T	T:T	A:A	A:G	A:T	A:A	T:C	T:C	T:T	G:G	T:C	C:C	G:G	C:A	T:C	T:C	A:A	A:C	A:A	G:G	C:T	A:A	T:G	C:C	T:T	T:T	T:T	C:T	A:A	C:T	G:G	T:T	G:A	C:G	A:T	C:C	A:T	A:G	G:G	T:T
668	T:C	G:T	A:A	A:A	G:G	G:G	G:T	A:T	G:A	G:G	A:T	G:G	T:T	T:C	A:T	T:G	T:T	T:C	G:T	A:A	C:C	T:T	A:T	A:C	A:C	G:G	C:T	C:A	T:G	T:T	T:G	T:T	A:T	C:T	A:T	T:T	G:G	T:T	A:A	G:G	A:T	T:C	A:A	A:G	A:G	T:C
669	T:C	G:T	A:G	A:G	A:G	G:G	G:T	T:T	G:G	G:G	T:T	A:G	T:C	T:C	T:T	T:G	C:C	T:C	G:G	C:A	C:C	T:T	A:T	A:C	A:C	A:G	T:T	A:A	T:G	T:C	T:G	T:T	A:T	C:T	A:T	T:T	A:G	T:C	G:A	C:G	A:T	T:C	A:A	A:G	A:G	T:T
670	T:C	G:T	A:A	A:A	G:G	G:G	G:T	A:T	G:A	A:G	A:T	G:G	T:C	T:C	A:A	T:G	C:C	T:C	G:G	C:A	T:C	T:T	A:T	A:A	A:C	G:G	T:T	A:A	T:T	T:T	G:G	A:T	A:T	C:T	A:T	T:T	G:G	T:T	G:A	G:G	A:A	T:C	A:A	A:G	G:G	T:T
671	C:C	G:G	A:G	A:G	A:G	A:G	G:T	A:T	G:A	A:G	A:T	G:G	T:C	T:C	T:T	G:G	T:C	T:C	G:T	C:A	T:C	T:C	A:A	A:A	A:C	A:G	T:T	A:A	T:G	C:C	T:T	A:T	T:T	C:T	A:T	T:T	A:G	T:C	G:A	C:G	A:A	T:C	A:A	G:G	G:G	T:T
672	T:C	G:T	A:G	A:G	A:G	G:G	T:T	T:T	G:G	G:G	T:T	A:G	T:C	A:A	A:T	T:G	T:T	C:C	G:G	C:A	C:C	T:T	A:T	A:A	C:C	A:G	T:T	A:A	T:T	T:C	T:G	A:T	A:T	C:T	A:A	C:T	A:G	T:C	G:A	C:C	A:A	T:C	A:A	A:G	A:G	T:T
673	T:C	G:G	A:G	A:G	G:G	A:G	T:T	T:T	G:A	G:G	A:T	A:G	T:C	T:T	A:A	G:G	T:C	T:C	G:G	A:A	T:C	T:C	A:A	A:A	A:C	A:G	T:T	A:A	T:T	C:C	T:T	A:T	T:T	C:T	A:A	C:T	A:G	T:C	G:A	C:G	A:T	C:C	A:T	A:A	G:G	T:C
674	C:C	T:T	A:A	A:G	A:G	A:G	T:T	A:T	A:A	A:G	A:T	G:G	T:C	T:T	T:T	T:G	T:C	T:C	G:G	C:A	T:C	T:C	A:A	A:A	C:C	G:G	C:T	C:A	T:G	T:C	G:G	A:T	A:T	C:T	A:A	C:T	A:A	C:C	G:A	G:G	A:T	C:C	A:T	A:G	G:G	T:C
675	T:C	G:T	A:A	A:A	G:G	A:G	G:T	A:T	G:G	A:G	T:T	A:G	T:C	A:A	T:T	G:G	T:C	C:C	G:G	C:A	C:C	T:T	A:T	A:C	C:C	G:G	C:T	C:A	T:T	T:C	G:G	T:T	T:T	C:T	A:A	C:T	G:G	C:C	G:A	C:G	A:A	T:C	A:A	G:G	G:G	T:T
676	C:C	G:G	A:G	A:G	A:G	A:G	T:T	A:T	G:A	A:G	A:T	A:A	T:C	T:T	T:T	T:G	T:C	T:C	G:G	C:A	T:C	T:C	A:A	A:A	A:C	A:A	C:T	A:A	T:T	T:C	T:G	A:T	A:T	C:T	A:A	C:T	A:G	T:C	G:A	C:G	A:T	T:C	A:A	A:G	A:A	T:T
677	C:C	G:T	A:G	A:A	G:G	G:G	T:T	T:T	G:G	G:G	T:T	A:G	T:C	T:T	T:T	T:G	T:C	C:C	G:T	C:A	C:C	T:C	A:A	A:A	C:C	A:G	T:T	A:A	T:G	T:C	T:G	T:T	A:T	C:T	A:A	C:T	A:G	T:T	A:A	G:G	A:T	T:C	A:A	A:A	A:G	T:C
678	T:C	G:T	A:A	A:A	A:G	G:G	T:T	A:T	G:G	G:G	A:A	A:A	T:T	T:T	A:T	G:G	T:C	T:C	G:G	A:A	T:C	T:C	A:A	A:A	C:C	G:G	T:T	C:A	T:T	C:C	G:G	A:T	T:T	T:T	A:A	C:T	G:G	C:C	A:A	C:G	A:T	T:C	A:A	G:G	G:G	T:T
679	C:C	G:T	A:A	A:G	A:G	G:G	G:T	A:T	G:A	A:G	A:T	G:G	T:C	A:A	A:T	G:G	T:C	C:C	G:T	A:A	C:C	T:T	A:T	A:A	C:C	G:G	T:T	C:A	T:G	C:C	T:T	A:T	T:T	C:T	A:T	T:T	G:G	T:C	G:A	C:G	A:T	T:C	A:A	A:G	A:G	T:C
680	C:C	G:T	A:G	A:G	G:G	G:G	T:T	T:T	G:G	G:G	A:A	A:G	T:T	T:T	A:T	G:G	T:C	T:C	G:T	A:A	T:T	T:C	A:A	A:A	C:C	A:G	T:T	A:A	T:G	T:C	T:T	A:T	T:T	C:T	A:A	C:T	A:G	T:T	A:A	G:G	A:T	T:C	A:A	G:G	A:G	T:C
681	T:C	G:G	A:A	A:G	G:G	G:G	G:T	T:T	G:G	G:G	T:T	A:G	T:C	T:T	A:A	T:G	T:C	T:C	G:G	C:A	C:C	T:C	A:A	A:C	C:C	G:G	C:T	C:A	T:T	C:C	T:T	T:T	T:T	C:T	A:T	T:T	G:G	T:C	G:A	C:G	A:T	T:C	A:A	A:G	A:G	T:C
682	C:C	G:G	A:A	A:G	A:G	A:G	T:T	T:T	A:A	A:G	A:A	G:G	T:C	T:T	T:T	T:G	T:C	T:C	G:T	A:A	T:T	T:C	A:A	A:C	A:C	G:G	C:T	A:A	T:T	T:C	T:G	A:T	A:T	C:C	A:A	C:T	G:G	T:T	A:A	C:G	A:T	C:C	A:T	A:A	A:G	T:C
683	C:C	T:T	A:A	A:G	A:G	A:G	T:T	T:T	G:A	A:G	A:T	A:A	T:C	T:C	T:T	T:G	C:C	C:C	G:G	C:A	T:C	T:T	A:T	A:C	A:C	G:G	C:T	A:A	T:G	T:C	T:G	T:T	A:T	C:C	A:A	C:T	G:G	C:C	G:G	C:C	A:T	C:C	A:T	A:G	A:A	T:T
684	T:C	G:T	A:G	A:G	A:G	A:G	T:T	T:T	G:A	G:G	T:T	G:G	T:T	T:T	A:T	T:G	T:T	C:C	G:T	C:A	C:C	T:C	A:A	A:A	A:C	A:A	C:T	A:A	T:T	T:T	T:G	T:T	A:T	T:T	A:A	C:T	A:G	T:C	G:A	C:G	A:T	C:C	A:T	A:G	A:A	T:C
685	C:C	T:T	A:G	A:G	A:G	A:G	T:T	T:T	G:A	A:G	A:A	A:G	T:C	T:C	T:T	T:G	C:C	C:C	T:T	A:A	T:T	T:C	A:T	A:C	C:C	A:G	T:T	A:A	T:G	T:T	T:G	T:T	A:T	C:T	A:A	C:T	A:G	T:C	G:A	C:G	A:A	C:C	A:T	A:G	A:G	T:T
686	T:C	G:G	A:G	A:G	A:G	A:G	T:T	A:T	G:A	A:G	A:T	A:G	T:T	T:C	A:A	G:G	T:C	T:C	T:T	A:A	T:C	T:C	A:A	A:A	A:C	A:G	T:T	C:A	T:G	C:C	T:T	A:T	T:T	C:T	A:A	C:T	A:G	C:C	G:A	C:G	A:T	T:C	A:A	G:G	A:G	T:T
687	T:C	G:T	A:A	A:A	A:G	G:G	T:T	A:T	G:G	G:G	T:T	A:A	T:C	T:C	T:T	T:G	C:C	T:C	G:T	C:A	C:C	T:T	A:T	A:C	A:C	G:G	C:T	A:A	T:G	T:C	T:G	T:T	A:T	C:C	A:A	C:T	G:G	T:C	G:G	C:C	A:T	T:C	A:A	A:A	G:G	T:C
688	T:C	G:T	A:G	A:G	A:G	A:G	T:T	A:T	G:A	G:G	A:T	A:A	T:T	T:C	A:T	T:G	T:T	T:C	G:G	C:A	T:C	T:C	A:T	A:A	A:C	A:A	C:T	A:A	T:G	T:T	T:G	T:T	A:T	C:T	A:A	C:T	A:G	C:C	G:A	C:G	A:T	T:C	A:A	A:G	A:A	T:T
689	C:C	G:T	A:G	A:G	A:G	A:G	T:T	T:T	G:G	G:G	A:A	A:G	T:T	T:T	A:T	T:G	T:C	C:C	T:T	A:A	T:C	T:C	A:A	A:A	A:A	A:G	T:T	A:A	T:T	T:C	T:G	A:T	A:T	C:T	A:A	T:T	A:G	T:C	G:A	C:G	A:A	T:C	A:A	G:G	A:G	T:C
690	T:C	G:G	A:G	A:G	A:G	G:G	T:T	A:T	A:A	A:G	A:T	A:G	T:C	T:T	A:A	G:G	T:C	T:C	G:G	A:A	T:C	T:C	A:A	A:A	C:C	A:G	T:T	A:A	T:G	C:C	T:T	A:T	T:T	C:T	A:A	C:T	A:G	C:C	G:A	C:G	A:T	C:C	A:T	A:A	A:G	T:T
691	C:C	G:G	A:A	A:G	A:G	A:G	G:T	T:T	G:A	A:G	A:T	G:G	T:C	T:T	T:T	T:G	C:C	C:C	G:G	C:A	T:C	T:C	A:A	C:C	C:C	G:G	C:T	A:A	T:T	T:C	T:G	A:T	A:T	C:T	A:A	T:T	G:G	T:T	G:A	C:G	A:T	C:C	A:T	A:G	A:G	T:T
692	T:C	G:G	A:A	A:G	G:G	A:G	G:T	A:T	G:A	A:G	A:A	A:G	T:C	T:T	A:A	G:G	T:C	T:C	G:T	A:A	T:T	T:C	A:A	A:C	A:C	G:G	C:T	A:A	T:G	C:C	T:T	A:T	T:T	C:T	A:A	C:T	G:G	C:C	G:A	C:G	A:A	T:C	A:A	G:G	A:G	T:T
693	C:C	G:T	A:G	A:G	G:G	A:G	G:T	T:T	G:A	G:G	A:A	A:G	T:T	T:C	A:T	G:G	T:C	T:C	G:T	A:A	T:T	T:C	A:A	A:C	C:C	A:G	T:T	A:A	T:G	T:C	T:T	A:T	T:T	C:T	A:T	T:T	A:G	T:C	G:A	C:G	A:T	C:C	A:T	A:G	G:G	T:C
694	T:C	G:T	A:G	A:G	G:G	G:G	T:T	A:T	G:G	G:G	A:T	A:G	T:T	T:T	A:T	T:G	T:C	T:C	G:T	C:A	T:C	T:C	A:A	A:A	A:C	A:G	T:T	C:A	T:G	T:C	G:G	T:T	T:T	C:T	A:A	C:T	A:G	T:C	G:A	C:G	A:T	T:C	A:A	G:G	A:G	T:C
695	C:C	G:G	A:G	A:G	A:G	G:G	T:T	A:T	A:A	G:G	T:T	A:A	T:T	T:C	T:T	G:G	T:C	C:C	G:T	C:A	C:C	T:C	A:A	A:C	A:C	A:G	T:T	C:A	T:G	C:C	T:G	A:T	T:T	C:C	A:A	C:T	A:G	T:C	G:G	C:C	A:T	C:C	A:T	A:G	A:G	T:T
696	T:C	G:T	A:G	A:A	G:G	A:G	G:T	A:T	G:A	A:G	A:T	G:G	T:C	A:A	A:T	T:G	T:C	T:C	G:T	C:A	T:C	T:T	A:T	A:C	A:C	A:G	T:T	A:A	T:G	T:T	G:G	T:T	A:T	T:T	A:T	T:T	A:A	T:T	A:A	G:G	A:T	T:C	A:A	G:G	A:G	T:C
697	C:C	G:T	A:G	A:G	A:G	A:G	T:T	T:T	G:G	A:G	A:T	A:G	T:C	A:A	A:T	G:G	T:C	T:C	G:G	C:A	T:C	T:T	A:T	A:A	A:C	A:G	T:T	A:A	T:G	C:C	T:T	T:T	T:T	C:T	A:A	C:T	A:G	T:C	G:A	C:G	A:T	T:C	A:A	A:A	G:G	T:C
698	T:C	G:T	A:A	A:A	G:G	G:G	T:T	A:T	G:G	G:G	A:A	A:A	T:T	T:C	A:T	T:G	T:T	C:C	G:T	A:A	T:C	T:T	A:T	A:A	A:C	G:G	T:T	C:A	T:G	T:T	T:G	A:T	A:T	C:C	A:A	C:T	G:G	T:C	G:G	C:C	A:T	T:C	A:A	A:G	A:A	T:C
699	C:C	G:G	A:G	A:G	A:G	A:G	T:T	A:T	G:A	A:G	A:T	A:G	T:C	T:C	T:T	T:G	T:C	T:C	G:G	C:A	T:C	T:C	A:T	A:A	A:C	A:A	C:T	A:A	T:G	T:C	T:G	T:T	A:T	C:T	A:A	C:T	A:G	C:C	G:A	C:G	A:T	T:C	A:A	A:G	A:A	T:C
700	T:C	G:T	A:A	A:A	A:G	G:G	G:T	A:T	G:A	A:G	A:A	A:G	T:C	T:C	A:A	T:G	C:C	T:C	G:T	A:A	T:C	T:T	A:T	A:C	A:C	G:G	T:T	A:A	T:G	T:T	G:G	A:T	A:T	C:C	A:T	T:T	G:G	T:C	G:G	C:C	A:T	T:C	A:A	G:G	G:G	T:T
701	C:C	G:G	A:A	A:G	A:G	A:G	T:T	A:T	G:A	G:G	A:A	G:G	T:C	T:C	T:T	T:G	C:C	C:C	G:T	A:A	T:T	T:T	A:T	A:A	A:C	G:G	C:T	A:A	T:T	T:T	T:T	A:T	A:T	C:T	A:A	C:T	G:G	C:C	A:A	C:G	A:T	T:C	A:A	G:G	A:G	T:C
702	C:C	G:T	A:G	A:G	A:G	G:G	G:T	A:T	A:A	G:G	T:T	A:G	T:C	T:C	A:T	G:G	T:C	C:C	G:G	C:A	C:C	T:C	A:A	A:A	A:C	A:G	T:T	A:A	T:G	T:C	T:T	T:T	T:T	C:T	A:T	T:T	A:G	C:C	G:A	C:G	A:T	C:C	A:T	G:G	G:G	T:C
703	C:C	G:T	A:G	A:G	G:G	A:G	T:T	T:T	A:A	G:G	A:A	A:G	T:C	T:C	A:T	T:G	C:C	C:C	G:T	A:A	T:T	T:C	A:T	A:A	A:A	A:G	T:T	C:A	T:G	C:C	T:T	A:T	T:T	C:T	A:A	C:T	A:G	T:C	G:A	C:G	A:T	C:C	A:T	A:A	A:G	T:C
704	C:C	G:T	A:G	A:G	G:G	G:G	T:T	A:T	G:G	G:G	A:A	A:G	T:T	T:T	T:T	G:G	T:C	C:C	G:G	A:A	T:C	T:C	A:A	A:A	A:C	A:G	T:T	A:A	T:G	C:C	T:T	T:T	T:T	C:T	A:T	C:T	A:G	T:C	G:G	C:C	A:T	T:C	A:A	A:G	A:G	T:C
705	T:C	G:G	A:G	A:G	A:G	G:G	T:T	T:T	G:G	G:G	T:T	A:A	T:C	T:C	A:T	G:G	T:C	C:C	T:T	A:A	C:C	T:C	A:A	A:A	A:C	A:G	T:T	A:A	T:G	C:C	T:T	T:T	T:T	C:T	A:A	C:T	A:G	C:C	G:A	C:G	A:T	T:C	A:A	A:G	G:G	T:T
706	C:C	G:G	A:G	A:A	A:G	G:G	G:T	A:T	G:A	G:G	A:T	G:G	T:T	T:C	A:T	T:G	T:C	C:C	T:T	C:A	T:C	T:C	A:T	A:A	A:C	A:G	T:T	A:A	T:G	T:C	T:T	T:T	A:T	T:T	A:T	T:T	A:A	T:T	G:A	G:G	A:T	T:C	A:A	A:G	A:G	T:T
707	C:C	G:T	A:A	A:G	G:G	G:G	T:T	T:T	G:G	A:G	T:T	A:G	T:T	T:C	T:T	G:G	T:C	C:C	G:T	C:A	C:C	T:C	A:A	C:C	A:C	G:G	T:T	A:A	T:G	C:C	T:T	T:T	T:T	C:T	A:A	C:T	A:A	T:T	G:A	G:G	A:T	T:C	A:A	A:G	A:G	T:T
708	C:C	T:T	A:G	A:G	G:G	A:G	T:T	T:T	G:A	G:G	A:T	A:G	T:C	T:C	A:A	G:G	T:C	C:C	G:G	A:A	T:C	T:C	A:A	A:A	C:C	A:G	T:T	A:A	T:G	T:C	G:G	T:T	T:T	C:T	A:A	C:T	A:G	T:C	G:A	C:G	A:T	C:C	A:T	A:A	A:G	T:C
709	T:C	G:T	A:G	A:G	A:G	G:G	T:T	T:T	G:G	G:G	A:A	A:G	T:T	T:C	T:T	T:G	C:C	C:C	G:T	A:A	T:T	T:C	A:T	A:A	A:C	A:G	T:T	A:A	T:T	T:T	T:G	A:T	A:T	C:T	A:A	C:T	A:G	C:C	G:A	C:G	A:T	T:C	A:A	A:G	A:G	T:C
710	T:C	G:T	A:A	A:A	A:G	A:G	G:T	A:T	A:A	A:G	A:T	G:G	T:C	T:C	A:A	T:G	T:C	T:C	G:G	A:A	C:C	T:T	A:T	C:C	A:C	G:G	C:T	A:A	T:G	T:T	G:G	T:T	A:T	T:T	A:A	T:T	G:G	T:T	A:A	G:G	A:T	C:C	A:T	A:G	G:G	T:C
711	T:C	G:T	A:G	A:G	A:G	G:G	T:T	T:T	A:A	A:G	A:T	A:G	T:C	T:C	A:T	T:G	T:C	C:C	G:G	C:A	T:C	T:C	A:T	A:A	A:C	A:G	T:T	C:A	T:T	T:C	G:G	A:T	A:T	C:T	A:A	C:T	A:G	C:C	G:A	C:G	A:T	C:C	A:T	A:G	A:A	T:C
712	C:C	G:T	A:A	A:G	A:G	G:G	T:T	T:T	G:G	G:G	T:T	A:A	T:T	T:T	A:T	G:G	T:C	C:C	T:T	C:A	C:C	T:C	A:A	A:A	C:C	G:G	T:T	A:A	T:G	C:C	T:T	T:T	T:T	C:T	A:A	C:T	G:G	C:C	A:A	C:G	A:T	T:C	A:A	G:G	A:G	T:C
713	T:C	G:T	A:G	A:G	A:G	A:G	T:T	A:T	G:A	A:G	A:T	A:A	T:T	T:T	A:T	G:G	T:C	T:C	G:G	C:A	T:C	T:C	A:A	A:C	A:C	A:G	T:T	C:A	T:G	C:C	G:G	A:T	T:T	C:T	A:A	C:T	A:G	C:C	G:A	C:G	A:T	T:C	A:A	A:G	A:G	T:T
714	T:C	G:T	A:G	A:G	A:G	A:G	G:T	T:T	G:A	A:G	A:A	A:G	T:C	T:C	A:A	T:G	C:C	T:C	G:T	A:A	T:T	T:T	A:T	A:A	A:C	A:G	T:T	C:A	T:G	T:T	T:G	T:T	A:T	C:T	A:T	C:T	A:G	T:C	G:A	C:G	A:T	C:C	A:T	G:G	A:G	T:T
715	T:C	G:T	A:G	A:G	A:G	G:G	T:T	T:T	G:G	G:G	A:A	A:G	T:T	T:C	A:T	T:G	T:T	C:C	G:T	A:A	T:C	T:C	A:T	A:C	C:C	A:G	T:T	A:A	T:T	T:T	T:G	A:T	A:T	C:T	A:A	T:T	A:G	C:C	G:A	C:G	A:T	T:C	A:A	G:G	A:G	T:C
716	C:C	T:T	A:G	A:G	A:G	A:G	T:T	T:T	G:A	A:G	A:T	A:G	T:T	T:C	T:T	T:G	T:C	T:C	T:T	C:A	T:C	T:C	A:T	A:C	A:A	A:G	T:T	A:A	T:G	T:T	T:G	A:T	A:T	C:C	A:A	C:T	A:G	C:C	G:G	C:C	A:T	C:C	A:T	A:G	A:G	T:T
717	T:C	G:G	A:G	A:G	A:G	A:G	T:T	A:T	A:A	A:G	A:T	A:A	T:C	T:C	T:T	G:G	T:C	T:C	G:G	C:A	T:C	T:C	A:A	C:C	A:C	A:G	T:T	A:A	T:T	C:C	T:T	A:T	T:T	C:C	A:A	C:T	A:G	C:C	G:G	C:C	A:T	C:C	A:T	A:G	A:G	T:T
718	C:C	T:T	A:G	A:G	A:G	A:G	T:T	A:T	A:A	A:G	A:T	A:A	T:C	T:T	A:A	G:G	T:C	T:C	G:G	A:A	T:C	T:C	A:A	A:C	A:C	A:G	T:T	C:A	T:G	C:C	G:G	A:T	T:T	C:T	A:A	C:T	A:G	C:C	G:A	C:G	A:T	C:C	A:T	?:?	A:G	T:C
719	C:C	T:T	A:A	A:A	A:G	G:G	G:T	A:T	G:G	G:G	A:A	G:G	T:T	T:T	A:T	T:G	C:C	C:C	G:T	A:A	T:T	T:C	A:A	A:A	A:C	G:G	T:T	C:A	T:G	T:C	G:G	A:T	T:T	T:T	A:T	T:T	G:G	C:C	A:A	G:G	A:T	T:C	A:A	A:G	A:A	T:T
720	C:C	G:T	A:A	A:G	G:G	G:G	T:T	T:T	G:G	G:G	T:T	A:G	T:T	T:T	A:T	G:G	T:C	C:C	T:T	C:A	C:C	T:C	A:A	A:C	A:A	G:G	T:T	A:A	T:G	C:C	T:T	T:T	T:T	C:T	A:A	C:T	A:A	T:T	G:A	G:G	A:T	T:C	A:A	A:A	A:G	T:T
721	C:C	G:T	A:G	A:A	G:G	G:G	G:T	A:T	G:A	G:G	A:A	G:G	T:C	T:C	A:T	T:G	T:T	C:C	G:T	A:A	T:C	T:C	A:T	A:C	A:C	A:G	T:T	A:A	T:G	T:C	T:G	T:T	A:T	T:T	A:A	T:T	A:G	T:T	A:A	G:G	A:A	T:C	A:A	A:G	A:G	T:C
722	C:C	T:T	A:G	A:G	G:G	A:G	T:T	A:T	G:A	A:G	A:A	A:G	T:T	T:C	T:T	G:G	T:C	T:C	T:T	A:A	T:T	T:C	A:A	A:A	A:C	A:G	T:T	C:A	T:G	C:C	G:G	A:T	T:T	C:T	A:A	C:T	A:G	T:C	G:A	C:G	A:T	T:C	A:A	A:G	A:G	T:T
723	T:C	G:T	A:A	A:A	A:G	G:G	T:T	A:T	A:A	A:G	A:T	G:G	T:T	T:C	A:T	T:G	C:C	C:C	T:T	A:A	C:C	T:T	A:T	A:C	A:C	G:G	T:T	A:A	T:G	T:C	T:G	T:T	A:T	C:T	A:A	C:T	A:A	C:C	G:A	G:G	A:T	C:C	A:T	A:G	A:G	T:T
724	C:C	G:G	A:A	A:G	A:G	A:G	G:T	T:T	G:A	A:G	A:A	A:G	T:C	T:T	A:A	G:G	T:C	C:C	G:T	A:A	T:T	T:C	A:A	C:C	A:A	G:G	C:T	C:A	T:G	C:C	T:G	A:T	T:T	C:T	A:T	T:T	G:G	T:C	G:A	C:G	A:T	C:C	A:T	A:G	A:G	T:C
725	C:C	T:T	A:A	A:G	A:G	A:G	T:T	T:T	G:G	G:G	A:T	A:A	T:C	T:C	A:A	T:G	C:C	T:C	G:G	C:A	T:C	T:T	A:T	A:A	A:C	G:G	C:T	A:A	T:T	T:C	T:G	A:T	A:T	C:T	A:A	C:T	G:G	T:C	G:G	C:C	A:T	T:C	A:A	A:A	G:G	T:C
726	T:C	G:T	A:G	A:A	A:G	G:G	T:T	T:T	A:A	A:G	A:T	A:G	T:T	T:C	A:A	T:G	C:C	C:C	T:T	C:A	T:C	T:C	A:T	A:A	A:C	A:G	T:T	A:A	T:T	T:T	T:G	A:T	A:T	C:T	A:A	C:T	A:G	T:C	G:G	C:C	A:T	C:C	A:T	A:G	A:G	T:T
727	C:C	G:T	A:G	A:A	A:G	G:G	G:T	T:T	G:G	G:G	T:T	A:G	T:C	A:A	A:T	G:G	T:C	T:C	G:T	C:A	C:C	T:T	A:T	A:C	A:C	A:G	T:T	A:A	T:G	C:C	T:T	T:T	T:T	T:T	A:T	T:T	A:A	T:T	A:A	G:G	A:T	T:C	A:A	A:G	A:G	T:C
728	C:C	G:T	A:G	A:G	A:G	A:G	T:T	T:T	G:A	A:G	A:A	A:G	T:T	T:T	A:T	T:G	T:C	C:C	T:T	A:A	T:T	T:C	A:A	A:A	A:C	A:G	T:T	A:A	T:G	T:C	T:G	T:T	A:T	C:T	A:A	C:T	A:G	T:C	G:A	C:G	A:A	C:C	A:T	A:G	A:G	T:T
729	C:C	T:T	A:A	A:G	A:G	A:G	T:T	T:T	G:G	G:G	A:T	A:A	T:T	T:C	A:A	T:G	C:C	T:C	G:G	C:A	T:C	T:T	A:T	A:A	A:A	G:G	C:T	C:A	T:G	T:T	T:G	T:T	A:T	C:T	A:A	C:T	A:A	T:T	G:A	G:G	A:T	T:C	A:A	A:A	A:A	T:T
730	T:C	G:G	A:A	A:G	A:G	G:G	T:T	T:T	G:G	G:G	A:A	A:A	T:T	T:C	T:T	T:G	T:C	T:C	G:T	A:A	T:T	T:T	A:T	A:C	C:C	G:G	T:T	A:A	T:T	T:C	T:G	A:T	A:T	C:T	A:A	T:T	G:G	T:C	G:G	C:C	A:T	T:C	A:A	A:G	A:A	T:T
731	C:C	T:T	A:G	A:G	A:G	A:G	T:T	T:T	G:G	G:G	A:A	A:A	T:C	T:C	A:T	T:G	C:C	T:C	G:T	A:A	T:T	T:C	A:T	A:A	A:A	A:G	T:T	C:A	T:G	T:C	G:G	A:T	T:T	C:T	A:A	C:T	A:G	T:C	G:A	C:G	A:T	T:C	A:A	G:G	A:G	T:C
732	C:C	T:T	A:G	A:G	A:G	G:G	G:T	T:T	G:G	G:G	A:A	G:G	T:C	T:C	A:A	G:G	T:C	C:C	G:T	A:A	T:T	T:C	A:A	C:C	A:C	A:G	T:T	C:A	T:G	C:C	G:G	A:T	T:T	C:T	A:T	T:T	A:G	T:C	G:G	C:C	A:T	T:C	A:A	G:G	A:G	T:T
733	C:C	G:G	A:A	A:A	G:G	G:G	T:T	T:T	G:G	A:G	T:T	A:A	T:T	T:T	A:A	T:G	T:C	C:C	G:T	C:A	C:C	T:C	A:A	A:A	A:C	G:G	C:T	A:A	T:T	T:C	T:G	A:T	A:T	C:T	A:A	T:T	A:A	T:C	G:G	C:C	A:T	T:C	A:A	A:A	G:G	T:T
734	T:C	G:T	A:G	A:G	A:G	A:G	G:T	A:T	G:A	A:G	A:A	A:G	T:C	A:A	A:T	T:G	T:C	T:C	G:T	A:A	T:T	T:T	A:T	A:C	A:C	A:G	T:T	A:A	T:G	T:T	G:G	T:T	A:T	C:T	A:T	T:T	A:G	T:C	G:G	C:C	A:T	T:C	A:A	A:G	A:G	T:T
735	C:C	T:T	A:G	A:G	A:G	G:G	G:T	T:T	G:G	G:G	T:T	G:G	T:C	T:C	A:T	T:G	C:C	T:C	G:G	A:A	C:C	T:T	A:T	A:C	A:C	A:G	T:T	A:A	T:T	T:T	G:G	T:T	A:T	C:T	A:A	C:T	A:G	T:C	G:A	C:G	A:T	T:C	?:?	A:G	A:G	T:T
736	C:C	T:T	A:A	A:G	A:G	G:G	G:T	T:T	G:G	G:G	A:A	G:G	T:C	T:C	A:A	T:G	C:C	C:C	G:T	A:A	T:T	T:T	A:T	A:A	A:C	G:G	T:T	C:A	T:G	T:T	T:G	A:T	A:T	C:T	A:T	T:T	G:G	C:C	G:A	C:G	A:A	T:C	A:A	G:G	A:G	T:C
737	C:C	T:T	A:A	A:G	A:G	G:G	T:T	A:T	G:G	G:G	T:T	A:A	T:T	T:C	A:T	T:G	C:C	C:C	T:T	C:A	C:C	T:T	A:T	A:A	A:C	G:G	T:T	C:A	T:G	T:C	T:G	A:T	A:T	C:T	A:A	C:T	G:G	C:C	A:A	C:G	A:T	T:C	A:A	A:G	A:G	T:C
738	T:C	G:G	A:A	A:A	A:G	A:A	G:T	T:T	G:A	A:G	A:T	G:G	T:T	T:C	A:T	T:G	T:T	C:C	G:T	C:A	T:C	T:T	A:T	A:A	A:A	A:G	C:T	C:A	T:G	T:C	T:G	A:T	A:T	T:T	A:T	T:T	A:A	T:T	A:A	G:G	A:T	C:C	A:T	G:G	A:G	T:C
739	C:C	G:G	A:G	A:A	A:G	G:G	T:T	T:T	A:A	G:G	T:T	A:A	T:T	T:T	T:T	T:G	C:C	C:C	T:T	A:A	C:C	T:C	A:A	A:A	A:C	A:G	T:T	A:A	T:T	T:C	T:G	A:T	A:T	C:C	A:A	C:T	A:G	T:C	G:G	?:?	A:T	C:C	A:T	A:G	A:G	T:T
740	T:C	G:G	A:A	A:G	G:G	G:G	T:T	T:T	G:G	G:G	T:T	A:G	T:T	T:C	A:T	T:G	T:C	T:C	T:T	C:A	C:C	T:T	A:T	A:A	A:C	G:G	T:T	C:A	T:G	T:C	T:G	T:T	A:T	C:T	A:A	C:T	A:A	T:T	G:A	G:G	A:A	T:C	A:A	A:G	A:G	T:C
741	C:C	T:T	A:A	A:G	A:G	G:G	T:T	T:T	G:G	G:G	A:A	G:G	T:T	T:C	A:T	T:G	C:C	T:C	G:T	A:A	T:T	T:T	A:T	A:C	A:C	G:G	T:T	A:A	T:T	T:T	G:G	A:T	A:T	?:?	A:A	T:T	G:G	T:T	G:A	C:G	A:T	T:C	A:A	G:G	A:A	T:C
742	C:C	T:T	A:A	A:G	G:G	G:G	T:T	A:T	A:A	A:G	A:A	A:A	T:C	T:T	T:T	T:G	C:C	T:C	G:T	A:A	T:T	T:C	A:A	A:A	A:C	G:G	T:T	A:A	T:G	T:T	T:G	A:T	A:T	C:T	A:A	C:T	G:G	T:T	G:A	C:G	A:T	C:C	A:T	A:G	A:G	T:T
743	C:C	G:T	A:G	A:A	A:G	G:G	T:T	T:T	G:G	A:G	A:T	A:G	T:T	T:C	A:T	T:G	T:C	C:C	T:T	C:A	T:C	T:C	A:T	A:C	C:C	A:G	T:T	A:A	T:G	T:C	T:G	T:T	A:T	C:T	A:A	C:T	A:G	T:T	A:A	G:G	A:T	T:C	A:A	A:G	A:G	T:T
744	T:C	G:T	A:A	A:A	A:G	A:G	T:T	T:T	G:G	G:G	A:T	A:A	T:C	T:C	A:T	T:G	T:C	T:C	G:T	A:A	C:C	T:T	A:T	A:A	A:C	A:G	C:T	A:A	T:G	T:T	G:G	T:T	A:T	C:T	A:A	C:T	A:A	T:C	G:G	C:C	A:T	T:C	A:A	A:G	G:G	T:C
745	C:C	G:G	A:G	A:G	G:G	G:G	T:T	A:T	G:G	G:G	A:A	A:G	T:C	T:T	A:T	G:G	T:C	C:C	G:T	A:A	T:T	T:C	A:A	A:A	A:C	A:G	T:T	A:A	T:T	C:C	T:T	A:T	T:T	T:T	A:A	C:T	A:G	T:C	G:A	C:G	A:T	T:C	A:A	A:A	G:G	T:C
746	C:C	G:G	A:G	A:A	A:G	G:G	G:T	A:T	G:G	G:G	A:A	A:G	T:T	T:C	T:T	T:G	C:C	T:C	G:T	A:A	T:T	T:C	A:T	A:A	A:A	A:G	T:T	A:A	T:G	T:C	T:T	A:T	A:T	T:T	A:T	C:T	A:G	T:T	A:A	G:G	A:A	T:C	A:A	A:A	G:G	T:T
747	C:C	G:G	A:G	A:A	A:G	G:G	T:T	T:T	G:G	G:G	A:A	A:G	T:T	T:C	A:T	G:G	T:C	T:C	T:T	A:A	T:T	T:C	A:A	A:C	C:C	A:G	T:T	A:A	T:T	C:C	T:T	A:T	T:T	T:T	A:A	T:T	A:G	T:T	A:A	G:G	A:T	T:C	A:A	G:G	A:G	T:C
748	T:C	G:T	A:G	A:G	A:G	A:G	T:T	T:T	G:A	A:G	A:A	A:G	T:T	T:T	A:T	T:G	T:T	T:C	T:T	A:A	T:C	T:C	A:A	A:C	A:C	A:G	T:T	A:A	T:G	T:T	T:G	A:T	A:T	C:C	A:A	C:T	A:G	T:C	G:G	C:C	A:A	C:C	A:T	A:G	A:G	T:C
749	T:C	G:G	A:A	A:A	A:G	A:A	G:T	T:T	G:A	A:G	A:A	A:G	T:T	T:C	T:T	G:G	T:C	C:C	G:T	A:A	T:T	T:C	A:A	C:C	A:C	A:G	C:T	A:A	T:G	C:C	T:T	T:T	T:T	T:T	A:T	T:T	G:G	C:C	A:A	G:G	A:T	C:C	A:T	G:G	A:G	T:C
750	T:C	G:T	A:G	A:A	A:G	A:G	G:T	T:T	G:A	A:G	A:T	G:G	T:C	A:A	A:T	G:G	T:C	T:C	G:T	C:A	T:C	T:T	A:T	A:C	A:A	A:G	T:T	C:A	T:G	T:C	G:G	A:T	T:T	T:T	A:T	T:T	A:A	T:T	A:A	G:G	A:T	C:C	A:T	G:G	A:G	T:C
751	T:C	G:T	A:A	A:A	G:G	A:G	G:T	T:T	G:A	A:G	A:T	A:G	T:T	T:C	A:T	T:G	T:C	T:C	T:T	A:A	C:C	T:T	A:T	A:C	A:C	G:G	C:T	C:A	T:G	T:T	T:G	T:T	A:T	C:T	A:T	T:T	G:G	T:T	A:A	G:G	A:T	C:C	A:T	G:G	A:G	T:C
752	T:C	G:T	A:G	A:G	A:G	A:A	G:T	A:T	A:A	A:G	A:T	A:G	T:C	T:C	A:T	G:G	T:C	T:C	G:G	C:A	T:C	T:C	A:A	A:C	C:C	A:A	C:T	A:A	T:G	T:C	G:G	T:T	T:T	C:T	A:A	C:T	A:G	C:C	G:A	C:G	A:T	C:C	A:T	G:G	A:G	T:T
753	C:C	G:T	A:G	A:G	A:G	A:A	G:T	T:T	G:A	A:G	A:T	A:A	T:T	T:T	A:T	T:G	T:C	T:C	T:T	C:A	T:C	T:C	A:A	A:C	A:C	A:A	C:T	A:A	T:G	T:C	T:G	A:T	A:T	C:T	A:A	C:T	A:G	T:C	G:A	C:G	A:T	C:C	A:T	A:G	A:A	T:T
754	T:C	G:G	A:A	A:G	A:G	G:G	T:T	T:T	G:G	A:G	T:T	A:A	T:T	T:C	T:T	T:G	C:C	C:C	G:T	C:A	C:C	T:T	A:T	A:A	A:C	G:G	C:T	C:A	T:T	T:C	T:G	A:T	A:T	C:T	A:A	C:T	G:G	C:C	A:A	C:G	A:T	T:C	A:A	A:G	A:G	T:C
755	T:C	G:G	A:G	A:A	A:G	A:G	T:T	T:T	G:A	G:G	T:T	G:G	T:T	T:T	T:T	T:G	C:C	C:C	G:T	A:A	C:C	T:C	A:A	A:A	A:C	A:A	C:T	A:A	T:T	T:T	T:G	A:T	A:T	C:C	A:A	C:T	A:G	C:C	G:G	C:C	A:T	C:C	A:T	A:G	A:G	T:T
756	T:C	G:T	A:G	A:A	A:G	A:G	T:T	T:T	G:A	G:G	A:T	A:A	T:T	T:C	A:T	T:G	T:C	T:C	G:T	C:A	T:C	T:C	A:T	A:A	A:A	A:A	T:T	C:A	T:G	T:C	G:G	T:T	A:T	C:C	A:A	C:T	A:G	T:C	G:G	C:C	A:A	C:C	A:T	G:G	G:G	T:C
757	C:C	G:G	A:A	A:G	A:G	A:G	T:T	T:T	A:A	A:G	T:T	A:A	T:T	T:C	A:A	G:G	T:C	C:C	G:T	C:A	C:C	T:C	A:A	A:A	A:A	G:G	C:T	C:A	T:G	C:C	T:G	A:T	T:T	C:T	A:A	C:T	G:G	T:T	G:A	C:G	A:T	C:C	A:T	A:A	A:G	T:T
758	T:C	G:G	A:G	A:A	A:G	A:G	G:T	T:T	G:A	A:G	A:T	A:G	T:T	T:C	A:A	G:G	T:C	T:C	G:T	C:A	T:C	T:C	A:A	A:C	A:A	A:G	T:T	A:A	T:G	C:C	T:T	A:T	T:T	C:T	A:T	T:T	A:G	T:T	G:A	G:G	A:T	C:C	A:T	G:G	A:G	T:C
759	C:C	G:T	A:A	A:A	A:G	A:A	G:T	T:T	G:A	A:G	A:T	A:A	T:C	T:C	A:A	G:G	T:C	T:C	G:G	A:A	C:C	T:C	A:A	A:A	A:C	A:G	C:T	C:A	T:G	C:C	T:G	A:T	T:T	C:T	A:A	C:T	A:A	T:T	G:A	G:G	A:T	C:C	A:T	A:G	A:G	T:T
760	T:C	G:T	A:A	A:A	A:G	A:G	T:T	T:T	G:G	G:G	T:T	A:A	T:T	T:C	T:T	T:G	C:C	C:C	T:T	C:A	C:C	T:T	A:T	A:A	A:A	G:G	C:T	C:A	T:G	T:C	T:G	A:T	A:T	C:C	A:A	C:T	A:A	T:C	G:G	C:C	A:T	T:C	A:A	?:?	G:G	T:T
761	C:C	G:T	A:G	A:A	A:G	A:A	G:T	T:T	G:A	G:G	A:A	A:G	T:C	T:C	A:A	T:G	C:C	T:C	G:T	A:A	T:T	T:C	A:T	A:A	A:C	A:A	C:T	A:A	T:G	T:C	T:T	T:T	A:T	C:T	A:A	C:T	A:G	T:T	A:A	G:G	A:T	C:C	A:T	G:G	A:A	T:C
762	C:C	G:T	A:G	A:G	G:G	A:A	G:T	A:T	G:A	A:G	A:A	A:G	T:C	T:C	A:A	T:G	C:C	T:C	G:T	A:A	T:T	T:C	A:T	A:A	A:A	A:A	C:T	A:A	T:G	T:C	T:T	A:T	A:T	C:T	A:T	T:T	A:G	T:C	G:A	C:G	A:T	T:C	A:A	G:G	A:A	T:T
763	T:C	G:G	A:G	A:G	A:G	A:A	T:T	T:T	G:A	A:G	A:T	A:A	T:T	T:C	A:A	G:G	T:C	T:C	G:T	A:A	T:C	T:C	A:A	A:C	A:C	A:A	C:T	A:A	T:G	T:C	T:T	A:T	T:T	C:T	A:A	C:T	A:G	T:C	G:A	C:G	A:T	C:C	A:T	G:G	A:A	T:T
764	C:C	T:T	A:G	A:G	A:G	A:G	T:T	A:T	G:A	A:G	A:A	A:G	T:T	T:C	A:A	G:G	T:C	C:C	G:T	A:A	T:T	T:C	A:A	A:A	A:A	A:G	T:T	A:A	T:T	T:C	G:G	A:T	T:T	C:T	A:A	C:T	A:G	C:C	G:A	C:G	A:A	T:C	A:A	A:A	A:G	T:C
765	T:C	G:T	A:A	A:A	G:G	A:A	T:T	T:T	G:A	G:G	A:T	A:A	T:T	T:C	A:T	G:G	T:C	C:C	G:T	A:A	C:C	T:C	A:A	A:A	A:A	A:G	C:T	C:A	T:G	C:C	G:G	A:T	T:T	C:T	A:A	C:T	A:A	T:T	G:A	G:G	A:A	C:C	A:T	A:G	A:G	T:T
766	C:C	G:G	A:A	A:A	G:G	G:G	G:T	T:T	G:G	A:G	A:T	A:G	T:T	T:C	A:T	G:G	T:C	T:C	T:T	C:A	T:C	T:C	A:A	A:C	A:A	G:G	T:T	C:A	T:T	C:C	T:G	A:T	T:T	T:T	A:T	T:T	A:A	T:T	A:A	G:G	A:A	T:C	A:A	A:G	A:G	T:C
767	C:C	T:T	A:G	A:G	A:G	G:G	T:T	A:T	G:G	G:G	A:A	A:A	T:C	T:T	A:T	T:G	C:C	C:C	G:T	A:A	T:T	T:C	A:A	A:A	A:C	A:G	T:T	C:A	T:G	T:C	G:G	A:T	T:T	C:T	A:A	C:T	A:G	T:C	G:A	C:G	A:T	T:C	A:A	G:G	A:G	T:T
768	T:C	G:T	A:G	A:G	A:G	A:G	T:T	T:T	G:A	G:G	A:T	A:A	T:T	T:C	A:T	G:G	T:C	C:C	G:T	C:A	T:C	T:C	A:A	A:C	A:C	A:G	T:T	C:A	T:G	C:C	G:G	A:T	T:T	C:C	A:A	C:T	A:G	T:C	G:G	C:C	A:T	C:C	A:T	A:G	A:G	T:C
769	T:C	G:T	A:G	A:G	A:G	A:A	G:T	T:T	G:A	A:G	A:T	A:A	T:C	A:A	A:T	T:G	C:C	C:C	G:G	C:A	T:C	T:T	A:T	A:A	A:A	A:A	C:T	C:A	T:G	T:C	T:G	A:T	A:T	C:T	A:A	C:T	A:G	T:C	G:A	C:G	A:A	C:C	A:T	A:G	A:A	T:T
770	T:C	G:G	A:G	A:G	A:G	G:G	G:T	A:T	A:A	A:G	T:T	A:A	T:C	T:C	T:T	T:G	C:C	C:C	G:G	A:A	C:C	T:C	A:T	C:C	A:C	A:G	T:T	A:A	T:T	T:C	T:T	A:T	A:T	C:T	A:T	T:T	A:G	T:T	G:A	G:G	A:T	C:C	A:T	G:G	A:G	T:T
771	T:C	G:T	A:G	A:G	G:G	A:A	T:T	A:T	A:A	G:G	A:A	A:G	T:T	T:T	A:A	T:G	C:C	C:C	G:T	A:A	T:T	T:C	A:A	A:C	A:C	A:A	C:T	C:A	T:G	T:C	G:G	A:T	T:T	C:T	A:A	C:T	A:G	T:C	G:A	C:G	A:T	C:C	A:T	G:G	A:G	T:T
772	T:C	G:T	A:G	A:G	A:G	A:A	G:T	T:T	G:A	A:G	A:T	G:G	T:C	A:A	A:T	T:G	T:T	T:C	G:T	C:A	T:C	T:T	A:T	A:C	A:C	A:A	C:T	C:A	T:T	T:T	T:G	A:T	A:T	C:T	A:T	T:T	A:A	T:T	G:A	G:G	A:A	C:C	A:T	A:A	A:A	T:T
773	C:C	T:T	A:G	A:G	A:G	A:G	T:T	T:T	G:A	G:G	A:T	A:G	T:T	T:C	T:T	T:G	T:C	T:C	G:T	C:A	T:C	T:C	A:T	A:A	A:A	A:A	T:T	C:A	T:G	T:C	G:G	T:T	T:T	C:T	A:A	C:T	A:G	T:C	G:A	C:G	A:A	C:C	A:T	A:G	A:G	T:T
774	T:C	G:T	A:A	A:A	A:G	A:A	G:T	A:T	G:A	A:G	A:T	G:G	T:T	T:C	A:T	T:G	C:C	T:C	G:T	A:A	C:C	T:T	A:T	A:A	A:C	A:G	C:T	C:A	T:T	T:T	T:G	A:T	A:T	C:T	A:A	C:T	A:A	C:C	G:G	C:C	A:T	T:C	A:A	A:G	A:G	T:C
775	T:C	G:G	A:G	A:A	A:G	A:G	T:T	T:T	G:A	G:G	A:A	A:G	T:T	T:T	T:T	T:G	C:C	T:C	G:T	A:A	T:T	T:C	A:A	A:C	A:A	A:G	T:T	C:A	T:G	C:C	T:T	A:T	A:T	C:C	A:A	C:T	A:G	T:C	G:G	C:C	A:T	C:C	A:T	A:G	A:G	T:C
776	C:C	G:T	A:G	A:A	A:G	A:G	T:T	T:T	A:A	A:G	T:T	G:G	T:T	T:C	A:T	T:G	T:C	T:C	G:T	C:A	C:C	T:C	A:T	A:C	A:A	A:A	C:T	C:A	T:G	C:C	T:T	T:T	A:T	C:C	A:A	C:T	A:G	T:C	G:G	C:C	A:T	C:C	A:T	G:G	A:A	T:C
777	T:C	G:T	A:G	A:G	A:G	A:G	T:T	T:T	G:G	G:G	A:A	A:G	T:C	T:C	A:T	T:G	T:T	C:C	T:T	A:A	T:C	T:C	A:T	A:C	A:C	A:G	T:T	A:A	T:G	T:T	T:G	T:T	A:T	C:C	A:A	C:T	A:G	T:C	G:A	C:G	A:T	T:C	A:A	A:G	A:G	T:C
778	C:C	G:T	A:A	A:G	A:G	A:G	T:T	A:T	A:A	A:G	A:T	A:A	T:C	T:C	T:T	T:G	T:C	T:C	G:G	C:A	T:C	T:C	A:T	A:A	A:C	A:A	C:T	C:A	T:G	T:C	G:G	T:T	T:T	C:T	A:A	C:T	A:G	T:C	G:A	C:G	A:A	C:C	A:T	A:G	A:G	T:C
779	C:C	G:G	A:G	A:G	A:G	A:A	G:T	T:T	G:A	A:G	A:A	A:A	T:T	T:C	T:T	T:G	C:C	C:C	G:T	A:A	T:T	T:C	A:T	A:C	A:C	A:A	C:T	A:A	T:G	T:C	T:G	T:T	A:T	C:T	A:A	C:T	A:G	T:C	G:A	C:G	A:T	?:?	A:T	A:G	A:A	T:C
780	C:C	G:G	A:G	A:G	G:G	A:G	G:T	A:T	G:A	A:G	A:T	A:G	T:C	T:C	A:T	G:G	T:C	T:C	T:T	C:A	T:C	T:C	A:A	A:C	A:C	A:G	T:T	C:A	T:G	C:C	T:G	A:T	T:T	C:T	A:T	C:T	A:G	T:C	G:A	C:G	A:A	T:C	A:A	G:G	A:G	T:C
781	C:C	T:T	A:G	A:G	G:G	A:G	G:T	T:T	G:A	G:G	A:A	A:G	T:C	T:C	A:T	G:G	T:C	C:C	G:G	A:A	T:T	T:C	A:A	A:C	A:C	A:G	T:T	C:A	T:T	C:C	G:G	A:T	T:T	C:C	A:T	T:T	A:G	T:C	G:G	C:C	A:T	C:C	A:T	A:G	A:G	T:C
782	T:C	G:T	A:G	A:G	A:G	A:G	G:T	A:T	G:A	A:G	A:A	A:G	T:T	T:T	T:T	T:G	C:C	T:C	T:T	A:A	T:T	T:C	A:A	C:C	C:C	A:G	T:T	C:A	T:G	C:C	T:T	A:T	T:T	C:T	A:A	C:T	A:G	T:C	G:A	C:G	A:T	T:C	A:A	A:G	A:G	T:T
783	C:C	T:T	A:G	A:G	A:G	A:A	G:T	T:T	G:A	A:G	A:T	A:A	T:T	T:C	T:T	T:G	T:C	C:C	G:T	C:A	T:C	T:C	A:T	C:C	C:C	A:A	C:T	A:A	T:T	T:T	T:G	A:T	A:T	C:T	A:A	C:T	A:G	T:C	G:A	C:G	A:A	C:C	A:T	A:G	A:A	T:C
784	T:C	G:T	A:G	A:A	A:G	A:G	G:T	A:T	G:A	A:G	A:A	A:G	T:C	T:T	T:T	G:G	T:C	C:C	G:T	A:A	T:C	T:C	A:A	A:C	C:C	A:G	T:T	A:A	T:G	T:C	T:T	T:T	T:T	C:T	A:T	T:T	A:G	T:C	G:A	C:G	A:T	T:C	A:A	A:G	A:G	T:C
785	T:C	G:T	A:A	A:A	A:G	A:G	G:T	A:T	G:A	A:G	A:T	A:G	T:C	T:T	A:T	T:G	T:T	T:C	G:T	A:A	C:C	T:C	A:A	A:C	A:C	A:G	C:T	C:A	T:G	T:C	?:?	A:T	T:T	C:T	A:T	T:T	G:G	T:T	A:A	G:G	A:T	T:C	A:A	A:G	A:G	T:T
786	C:C	T:T	A:G	A:G	A:G	A:G	T:T	T:T	G:A	G:G	A:T	A:G	T:C	T:C	T:T	T:G	C:C	C:C	G:G	A:A	T:C	T:C	A:T	A:C	A:C	A:A	C:T	C:A	T:G	T:C	G:G	A:T	A:T	C:T	A:A	C:T	A:G	T:C	G:G	C:C	A:A	C:C	A:T	A:G	A:A	T:T
787	T:C	G:T	A:G	A:G	A:G	A:G	T:T	A:T	G:A	A:G	A:A	A:G	T:T	T:C	A:T	T:G	T:C	C:C	T:T	A:A	T:T	T:C	A:T	A:C	C:C	A:G	T:T	A:A	T:G	T:T	T:G	T:T	A:T	C:T	A:A	C:T	A:G	T:C	G:A	C:G	A:T	T:C	A:A	A:G	A:A	T:C
788	C:C	G:T	A:G	A:G	A:G	G:G	T:T	T:T	G:G	G:G	A:A	A:G	T:T	T:T	A:T	T:G	T:T	C:C	G:T	A:A	T:C	T:C	A:A	A:C	A:A	A:G	T:T	C:A	T:G	C:C	T:T	A:T	T:T	C:T	A:A	C:T	A:G	T:C	G:A	C:G	A:A	T:C	A:A	G:G	A:G	T:T
789	C:C	G:T	A:A	A:A	G:G	A:G	T:T	T:T	A:A	A:G	A:T	G:G	T:C	T:T	T:T	T:G	C:C	C:C	G:T	C:A	T:C	T:C	A:A	A:C	A:C	A:A	T:T	C:A	T:T	T:C	G:G	A:T	A:T	C:T	A:A	C:T	A:G	T:C	G:G	C:C	A:A	C:C	A:T	A:G	A:A	T:T
790	C:C	G:T	A:G	A:G	G:G	A:G	T:T	T:T	A:A	G:G	A:A	A:G	T:C	A:A	A:T	G:G	T:C	T:C	G:T	A:A	T:T	T:T	A:T	A:C	A:C	A:G	T:T	A:A	T:G	C:C	T:T	T:T	T:T	C:T	A:A	C:T	A:G	C:C	G:A	C:G	A:T	C:C	A:T	G:G	A:G	T:T
791	C:C	G:T	A:A	A:A	A:G	A:G	T:T	T:T	G:G	G:G	A:A	G:G	T:T	T:C	T:T	T:G	T:C	C:C	T:T	A:A	T:C	T:T	A:T	A:A	A:C	G:G	C:T	C:A	T:G	T:C	T:G	A:T	A:T	C:T	A:A	C:T	G:G	T:C	A:A	C:G	A:T	T:C	A:A	A:G	A:G	T:T
792	T:C	G:T	A:G	A:G	G:G	A:G	T:T	T:T	A:A	A:G	A:T	A:G	T:C	A:A	A:T	T:G	C:C	C:C	G:T	C:A	T:C	T:T	A:T	A:A	A:A	A:G	T:T	C:A	T:G	T:T	T:G	A:T	A:T	C:T	A:A	C:T	A:G	C:C	G:A	C:G	A:T	C:C	A:T	G:G	A:G	T:T
793	T:C	G:G	A:G	A:A	A:G	A:A	G:T	T:T	G:A	A:G	A:T	G:G	T:T	T:C	T:T	T:G	C:C	C:C	G:T	A:A	T:C	T:C	A:T	A:C	A:A	A:A	C:T	C:A	T:G	C:C	T:T	A:T	T:T	C:T	A:T	T:T	A:G	T:C	G:G	C:C	A:T	C:C	A:T	A:G	A:A	T:T
794	T:C	G:T	A:G	A:G	A:G	A:G	T:T	T:T	A:A	A:G	T:T	A:G	T:T	T:T	A:T	T:G	T:C	C:C	G:T	C:A	C:C	T:C	A:A	A:C	A:C	A:A	C:T	C:A	T:G	T:C	G:G	A:T	T:T	C:T	A:A	C:T	A:G	T:C	G:A	C:G	A:A	C:C	A:T	A:A	A:A	T:C
795	T:C	G:T	A:A	A:A	G:G	A:G	G:T	T:T	G:A	G:G	A:T	A:G	T:T	T:C	A:T	T:G	T:C	C:C	G:T	A:A	C:C	T:T	A:T	A:C	C:C	A:G	C:T	A:A	T:G	T:T	G:G	T:T	A:T	C:T	A:T	T:T	G:G	C:C	G:A	C:G	A:A	C:C	A:T	A:G	A:G	T:T
796	T:C	G:T	A:A	A:A	A:G	A:G	G:T	T:T	G:G	G:G	T:T	A:G	T:C	T:C	A:T	T:G	T:T	C:C	G:T	C:A	C:C	T:T	A:T	A:A	A:A	G:G	C:T	C:A	T:T	T:T	T:G	A:T	A:T	T:T	A:T	T:T	A:A	C:C	A:A	G:G	A:T	T:C	A:A	A:G	A:G	T:C
797	C:C	G:T	A:A	A:A	A:G	A:G	G:T	A:T	A:A	A:G	T:T	A:G	T:C	T:T	A:T	T:G	T:C	C:C	T:T	C:A	C:C	T:C	A:A	A:C	A:C	G:G	C:T	A:A	T:G	T:C	T:T	?:?	A:T	T:T	A:T	T:T	G:G	C:C	G:A	C:G	A:T	C:C	A:T	A:A	G:G	T:C
798	C:C	G:T	A:A	A:G	A:G	G:G	T:T	T:T	G:G	G:G	A:A	A:A	T:T	T:T	A:T	T:G	T:T	C:C	T:T	A:A	T:C	T:C	A:A	A:C	A:A	G:G	T:T	A:A	T:G	T:C	T:G	T:T	A:T	C:T	A:A	C:T	A:A	T:T	G:A	G:G	A:A	T:C	A:A	G:G	A:G	T:T
799	C:C	G:T	A:A	A:A	A:G	A:G	T:T	T:T	A:A	A:G	A:T	A:A	T:C	A:A	T:T	T:G	T:C	T:C	G:G	A:A	C:C	T:T	A:T	A:A	A:C	A:G	C:T	C:A	T:T	T:T	T:G	A:T	A:T	C:T	A:A	T:T	A:A	?:?	G:A	G:G	A:T	C:C	A:T	A:A	A:G	T:T
800	T:C	G:T	A:A	A:A	A:G	A:G	G:T	A:T	G:A	G:G	A:T	A:G	T:C	T:C	A:A	T:G	C:C	T:C	G:G	A:A	C:C	T:T	A:T	C:C	A:C	A:G	C:T	C:A	T:G	T:T	T:G	T:T	A:T	C:T	A:T	T:T	A:A	T:T	G:A	G:G	A:A	T:C	A:A	A:G	A:G	T:C
801	C:C	T:T	A:G	A:G	A:G	G:G	T:T	T:T	G:G	G:G	T:T	A:A	T:C	T:C	A:T	T:G	C:C	T:C	G:G	A:A	C:C	T:C	A:T	A:A	A:C	A:G	T:T	C:A	T:G	T:C	G:G	T:T	T:T	C:T	A:A	C:T	A:G	T:T	A:A	G:G	A:T	T:C	A:A	A:G	A:G	T:C
802	C:C	G:T	A:G	A:G	G:G	A:G	T:T	T:T	G:A	G:G	A:A	A:G	T:C	T:C	A:A	T:G	C:C	C:C	G:T	A:A	T:T	T:C	A:T	A:C	A:C	A:G	T:T	A:A	T:G	T:C	T:G	T:T	A:T	C:T	A:A	C:T	A:G	T:C	G:A	C:G	A:A	C:C	A:T	A:A	A:G	T:C
803	C:C	T:T	A:G	A:G	A:G	A:A	G:T	T:T	G:A	A:G	A:A	A:A	T:T	T:T	T:T	T:G	C:C	C:C	T:T	A:A	T:T	T:C	A:A	A:A	A:A	A:A	C:T	C:A	T:T	T:C	G:G	A:T	T:T	C:T	A:A	T:T	A:G	T:C	G:A	C:G	A:A	C:C	A:T	A:G	A:A	T:T
804	C:C	G:T	A:G	A:A	A:G	A:G	G:T	A:T	G:G	A:G	T:T	A:G	T:C	T:T	A:T	G:G	T:C	C:C	G:T	C:A	C:C	T:C	A:A	A:C	A:A	A:G	T:T	A:A	T:G	T:C	T:T	T:T	T:T	C:C	A:T	T:T	A:G	C:C	G:A	C:G	A:A	T:C	A:A	G:G	A:G	T:C
805	T:C	G:T	A:A	A:A	A:G	A:G	T:T	A:T	A:A	A:G	A:T	G:G	T:C	A:A	A:T	T:G	C:C	T:C	G:G	A:A	C:C	T:T	A:T	A:A	A:C	A:G	C:T	C:A	T:G	T:T	T:G	T:T	A:T	C:T	A:A	C:T	G:G	T:C	A:A	C:G	A:A	C:C	A:T	A:A	A:G	T:T
806	C:C	G:T	A:A	A:G	A:G	A:G	G:T	T:T	G:A	G:G	T:T	G:G	T:C	A:A	A:T	G:G	T:C	T:C	G:G	C:A	C:C	T:T	A:T	C:C	A:C	G:G	C:T	C:A	T:G	C:C	T:T	T:T	T:T	C:T	A:A	C:T	A:A	T:T	G:A	G:G	A:A	C:C	A:T	A:A	A:G	T:T
807	C:C	T:T	A:G	A:A	G:G	A:G	G:T	A:T	A:A	A:G	A:T	G:G	T:T	T:T	T:T	T:G	C:C	T:C	G:T	A:A	T:C	T:C	A:A	A:C	A:C	A:A	T:T	A:A	T:G	T:C	G:G	A:T	A:T	C:T	A:T	T:T	A:G	C:C	G:A	C:G	A:T	C:C	A:T	G:G	A:G	T:T
808	T:C	G:G	A:G	A:G	G:G	G:G	G:T	A:T	G:A	G:G	A:T	A:G	T:C	T:C	A:A	G:G	C:C	T:C	G:T	A:A	T:C	T:C	A:A	C:C	C:C	A:G	T:T	A:A	T:G	T:C	T:T	A:T	T:T	C:T	A:T	C:T	A:G	T:C	G:A	C:G	A:T	T:C	A:A	G:G	A:G	T:T
809	C:C	T:T	A:A	A:G	A:G	G:G	T:T	T:T	G:G	G:G	A:A	G:G	T:C	T:T	A:T	G:G	T:C	C:C	G:T	A:A	T:T	T:C	A:A	A:C	A:C	G:G	T:T	A:A	T:T	T:C	G:G	A:T	T:T	C:C	A:A	C:T	G:G	T:C	G:G	C:C	A:T	T:C	A:A	G:G	G:G	T:C
810	C:C	G:T	A:G	A:G	A:G	A:G	T:T	T:T	G:A	G:G	T:T	G:G	T:T	T:C	A:T	G:G	T:C	T:C	T:T	C:A	C:C	T:C	A:A	C:C	A:C	A:G	T:T	C:A	T:G	C:C	T:G	A:T	T:T	C:T	A:A	C:T	A:G	T:C	G:A	C:G	A:T	C:C	A:T	G:G	A:G	T:T
811	C:C	T:T	A:A	A:G	G:G	A:G	T:T	T:T	G:A	G:G	T:T	A:A	T:C	T:T	T:T	G:G	T:C	T:C	G:T	C:A	C:C	T:C	A:A	A:C	A:A	G:G	C:T	C:A	T:G	C:C	G:G	A:T	T:T	C:T	A:A	C:T	G:G	C:C	G:A	C:G	A:T	C:C	A:T	A:A	G:G	T:T
812	T:C	G:T	A:A	A:G	A:G	A:A	G:T	A:T	G:A	A:G	A:A	G:G	T:C	A:A	A:T	T:G	T:T	T:C	G:T	A:A	T:C	T:T	A:T	C:C	A:C	A:G	C:T	C:A	T:G	T:C	T:G	A:T	A:T	C:T	A:T	T:T	A:A	T:T	G:A	G:G	A:T	T:C	A:T	A:G	A:G	T:T
813	C:C	G:G	A:A	A:G	A:G	A:A	G:T	T:T	G:A	A:G	A:T	A:A	T:T	T:T	T:T	T:G	C:C	T:C	T:T	C:A	T:C	T:C	A:A	A:A	C:C	A:G	C:T	A:A	T:G	T:C	T:G	A:T	A:T	C:T	A:A	C:T	G:G	T:C	G:A	C:G	A:A	C:C	A:T	G:G	A:G	T:T
814	C:C	G:T	A:G	A:G	A:G	A:G	T:T	A:T	A:A	A:G	A:T	A:G	T:T	T:C	A:T	T:G	C:C	T:C	G:T	C:A	T:C	T:C	A:T	A:C	A:C	A:A	T:T	A:A	T:G	T:C	T:G	T:T	A:T	?:?	A:A	C:T	A:G	C:C	G:A	C:G	A:T	C:C	A:T	G:G	A:A	T:C
815	C:C	G:G	A:G	A:G	A:G	A:A	G:T	A:T	G:A	A:G	A:T	A:A	T:T	T:C	T:T	T:G	T:C	T:C	G:T	C:A	T:C	T:C	A:T	A:A	C:C	A:A	C:T	A:A	T:G	T:C	T:G	T:T	A:T	C:T	A:A	C:T	A:G	C:C	G:A	C:G	A:T	T:C	A:A	G:G	A:A	T:T
816	C:C	T:T	A:A	A:A	A:G	A:A	G:T	T:T	A:A	A:G	A:T	A:A	T:T	T:C	T:T	T:G	C:C	T:C	G:T	C:A	T:C	T:T	A:T	A:C	A:C	A:G	C:T	C:A	T:G	T:T	T:G	A:T	A:T	C:C	A:A	C:T	A:A	T:C	G:G	C:C	A:T	C:C	A:T	A:G	A:G	T:C
817	T:C	G:G	A:G	A:G	G:G	A:G	T:T	A:T	G:A	A:G	A:A	A:G	T:C	T:C	A:A	G:G	T:C	C:C	G:T	A:A	T:T	T:C	A:A	A:A	A:C	A:G	T:T	C:A	T:G	C:C	T:T	A:T	T:T	C:T	A:A	C:T	A:G	C:C	G:A	C:G	A:A	T:C	A:A	A:G	A:G	T:C
818	C:C	G:T	A:G	A:G	A:G	A:G	T:T	T:T	G:G	G:G	A:A	A:G	T:C	T:C	T:T	G:G	T:C	C:C	G:T	A:A	T:C	T:C	A:A	A:C	A:A	A:G	T:T	C:A	T:T	C:C	T:G	A:T	T:T	C:T	A:A	T:T	A:G	T:C	G:A	C:G	A:A	T:C	A:A	A:G	A:G	T:C
819	T:C	G:G	A:G	A:G	A:G	A:A	T:T	A:T	G:A	G:G	T:T	A:A	T:T	T:T	T:T	G:G	T:C	C:C	G:T	C:A	C:C	T:C	A:A	A:C	A:C	A:A	C:T	A:A	T:G	C:C	T:T	T:T	T:T	C:C	A:A	C:T	A:G	T:C	G:G	C:C	A:T	T:C	A:A	A:G	A:A	T:T
820	T:C	G:G	A:G	A:G	G:G	G:G	G:T	T:T	G:G	G:G	A:T	A:G	T:C	T:C	A:A	T:G	C:C	C:C	G:T	A:A	T:C	T:C	A:T	A:C	A:C	A:G	T:T	C:A	T:G	C:C	T:T	A:T	T:T	C:T	A:A	C:T	A:G	T:T	A:A	G:G	A:A	T:C	A:A	G:G	A:G	T:T
821	C:C	G:T	A:A	A:G	A:G	A:G	T:T	T:T	G:A	A:G	A:T	A:A	T:C	T:C	A:A	G:G	T:C	C:C	G:G	A:A	C:C	T:C	A:A	A:A	A:C	G:G	C:T	C:A	T:G	C:C	?:?	A:T	T:T	C:T	A:A	C:T	A:A	C:C	G:A	G:G	A:T	C:C	A:T	A:A	G:G	T:T
822	C:C	T:T	A:G	A:G	A:G	A:G	T:T	A:T	G:A	A:G	A:T	A:G	T:C	T:T	T:T	T:G	C:C	C:C	G:G	A:A	T:C	T:C	A:A	C:C	A:C	A:A	C:T	A:A	T:G	T:C	T:G	T:T	A:T	C:C	A:A	C:T	A:G	C:C	G:G	C:C	A:T	T:C	A:A	A:G	A:A	T:T
823	C:C	G:T	A:G	A:G	G:G	A:G	T:T	T:T	G:A	G:G	A:A	A:G	T:T	T:T	A:T	T:G	T:T	T:C	G:T	A:A	T:C	T:C	A:A	A:C	A:A	A:A	T:T	C:A	T:T	T:C	T:T	A:T	A:T	C:C	A:A	C:T	A:G	C:C	G:G	C:C	A:T	C:C	A:T	A:G	A:A	T:T
824	C:C	G:T	A:A	A:G	G:G	A:G	T:T	T:T	A:A	A:G	A:T	A:A	T:T	T:C	A:T	G:G	T:C	C:C	T:T	A:A	C:C	T:C	A:A	A:A	A:C	G:G	C:T	C:A	T:G	C:C	T:G	A:T	T:T	C:T	A:A	C:T	A:A	T:T	G:A	G:G	A:A	C:C	A:T	A:G	A:G	T:T
825	C:C	G:T	A:G	A:G	A:G	A:G	T:T	A:T	G:A	G:G	A:T	A:A	T:T	T:C	A:T	T:G	T:T	T:C	G:T	C:A	T:C	T:C	A:T	A:C	A:C	A:A	T:T	A:A	T:G	T:C	T:G	T:T	A:T	C:C	A:A	C:T	A:G	T:C	G:A	C:G	A:T	T:C	A:A	A:A	A:A	T:C
826	T:C	G:T	A:G	A:G	A:G	A:G	T:T	T:T	G:A	G:G	A:T	A:A	T:T	T:C	A:A	T:G	C:C	C:C	T:T	C:A	T:C	T:C	A:T	A:C	A:A	A:G	T:T	C:A	T:G	T:C	G:G	A:T	A:T	C:T	A:A	C:T	A:G	C:C	G:A	C:G	A:T	C:C	A:T	A:G	A:G	T:C
827	T:C	G:T	A:G	A:G	A:G	A:G	T:T	T:T	G:A	G:G	A:T	A:A	T:T	T:C	A:T	T:G	T:T	C:C	T:T	C:A	T:C	T:C	A:T	A:C	A:C	A:G	T:T	C:A	T:G	T:C	G:G	A:T	A:T	C:T	A:A	C:T	A:G	C:C	G:A	C:G	A:T	C:C	A:T	A:A	G:G	T:C
828	T:C	G:G	A:G	A:G	A:G	A:G	G:T	T:T	A:A	A:G	A:T	A:G	T:C	T:C	A:T	T:G	T:T	T:C	G:G	C:A	T:C	T:T	A:T	A:C	A:C	A:A	C:T	A:A	T:G	T:T	G:G	T:T	A:T	C:C	A:A	C:T	A:G	T:C	G:G	C:C	A:T	C:C	A:T	G:G	A:G	T:C
829	C:C	G:G	A:G	A:A	A:G	A:A	G:T	A:T	G:A	A:G	A:T	A:G	T:T	T:C	T:T	G:G	T:C	T:C	G:T	C:A	T:C	T:C	A:A	A:C	C:C	A:A	C:T	A:A	T:T	C:C	T:G	A:T	T:T	T:T	A:T	T:T	A:A	T:T	A:A	G:G	A:T	T:C	A:T	A:A	A:A	T:C
830	T:C	G:T	A:G	A:G	A:G	A:A	G:T	T:T	G:A	A:G	A:T	A:A	T:T	T:C	A:T	T:G	C:C	T:C	T:T	C:A	T:C	T:C	A:T	A:C	A:C	A:A	C:T	A:A	T:G	T:T	T:G	T:T	A:T	C:T	A:A	C:T	A:G	T:C	G:A	C:G	A:T	C:C	A:T	G:G	A:A	T:T
831	C:C	T:T	A:A	A:A	G:G	A:G	G:T	A:T	G:A	A:G	A:T	G:G	T:T	T:T	T:T	T:G	C:C	C:C	T:T	C:A	T:C	T:C	A:A	A:A	C:C	G:G	C:T	A:A	T:G	T:C	G:G	T:T	A:T	T:T	A:T	T:T	A:A	T:T	A:A	G:G	A:T	T:C	A:A	A:G	G:G	T:C
832	T:C	G:T	A:G	A:A	G:G	A:G	G:T	T:T	G:A	G:G	A:T	G:G	T:C	T:C	A:A	T:G	C:C	T:C	G:T	C:A	T:C	T:T	A:T	A:C	A:A	A:A	T:T	A:A	T:T	T:T	T:G	A:T	A:T	C:T	A:T	T:T	A:G	T:T	G:A	G:G	A:T	C:C	A:T	A:A	A:A	T:C
833	T:C	G:T	A:G	A:G	A:G	A:G	T:T	A:T	G:A	G:G	A:T	A:A	T:T	T:C	A:T	T:G	T:T	T:C	G:T	C:A	T:C	T:C	A:T	A:C	A:C	A:A	T:T	C:A	T:T	T:C	G:G	A:T	T:T	C:T	A:A	C:T	?:?	T:C	G:A	C:G	A:T	T:C	A:A	G:G	A:G	T:C
834	C:C	G:T	A:A	A:G	A:G	A:G	T:T	T:T	G:A	A:G	A:A	A:A	T:T	T:T	A:T	T:G	C:C	C:C	G:T	A:A	T:C	T:C	A:A	A:A	A:C	G:G	C:T	C:A	T:G	T:C	T:T	A:T	A:T	C:T	A:A	C:T	A:A	C:C	G:A	G:G	A:A	C:C	A:T	A:G	A:G	T:T
835	T:C	G:T	A:G	A:G	A:G	A:G	T:T	A:T	G:A	A:G	A:T	A:A	T:T	T:C	A:T	T:G	T:C	C:C	T:T	C:A	T:C	T:C	A:T	A:C	A:C	A:G	T:T	C:A	T:G	T:C	G:G	A:T	T:T	C:C	A:A	C:T	A:G	T:C	G:A	C:G	A:T	T:C	A:A	A:G	A:A	T:C
836	C:C	G:T	A:G	A:G	A:G	A:G	T:T	T:T	G:A	G:G	A:A	A:G	T:T	T:C	A:T	G:G	T:C	T:C	G:T	A:A	T:C	T:C	A:A	A:A	A:A	A:G	T:T	C:A	T:T	C:C	T:G	A:T	T:T	T:T	A:A	T:T	A:G	T:C	G:A	C:G	A:T	C:C	A:T	A:G	G:G	T:T
837	T:C	G:T	A:A	A:A	A:G	A:G	T:T	A:T	A:A	A:G	A:T	G:G	T:T	T:C	A:T	T:G	C:C	C:C	G:T	A:A	C:C	T:T	A:T	A:C	A:C	G:G	C:T	A:A	T:G	T:C	T:G	T:T	A:T	C:C	A:A	C:T	A:A	T:T	G:A	G:G	A:T	C:C	A:T	A:G	A:G	T:T
838	T:C	G:T	A:G	A:G	A:G	A:G	T:T	T:T	A:A	A:G	A:T	A:G	T:T	T:T	A:T	T:G	T:C	T:C	G:T	C:A	T:C	T:C	A:A	A:A	A:A	A:A	T:T	C:A	T:G	T:C	G:G	A:T	T:T	C:T	A:A	C:T	A:G	T:C	G:A	C:G	A:T	C:C	A:T	G:G	A:G	T:C
839	T:C	G:T	A:G	A:A	A:G	A:G	T:T	A:T	G:A	G:G	T:T	A:G	T:T	A:A	T:T	G:G	T:C	T:C	G:T	C:A	C:C	T:T	A:T	A:C	A:C	A:G	T:T	C:A	T:G	C:C	T:T	T:T	T:T	C:C	A:A	C:T	A:G	T:T	A:A	G:G	A:T	T:C	A:A	A:G	A:G	T:T
840	C:C	G:T	A:G	A:G	G:G	A:G	T:T	A:T	G:A	A:G	A:T	G:G	T:C	T:C	A:T	T:G	T:C	C:C	G:T	C:A	T:C	T:C	A:T	A:C	C:C	A:A	T:T	A:A	T:G	T:C	T:G	T:T	A:T	C:T	A:A	C:T	A:G	T:C	G:A	C:G	A:A	T:C	A:A	A:G	A:A	T:T
841	C:C	G:T	A:G	A:G	A:G	A:G	T:T	A:T	A:A	A:G	T:T	A:G	T:T	T:C	A:T	T:G	T:C	C:C	G:T	C:A	C:C	T:C	A:T	A:A	A:C	A:A	C:T	C:A	T:G	T:C	T:T	A:T	A:T	C:T	A:A	C:T	A:G	C:C	G:A	C:G	A:T	C:C	A:T	A:G	A:A	T:T
842	T:C	G:T	A:A	A:A	G:G	A:G	T:T	T:T	G:A	A:G	A:A	A:A	T:T	T:C	A:T	T:G	C:C	T:C	T:T	A:A	T:C	T:T	A:T	A:A	A:C	G:G	C:T	A:A	T:G	T:C	T:G	T:T	A:T	C:T	A:A	C:T	A:A	T:T	G:A	G:G	A:A	C:C	A:T	G:G	A:G	T:T
843	T:C	G:T	A:G	A:G	G:G	A:G	T:T	A:T	G:A	G:G	A:T	G:G	T:C	A:A	A:T	T:G	T:T	T:C	G:G	C:A	T:C	T:T	A:T	A:C	A:C	A:A	T:T	C:A	?:?	T:C	T:G	T:T	A:T	C:C	A:A	C:T	A:G	C:C	G:A	C:G	A:T	T:C	A:A	A:A	A:A	T:T
844	C:C	T:T	A:G	A:G	A:G	A:A	G:T	A:T	G:A	G:G	T:T	A:A	T:T	T:C	T:T	G:G	T:C	T:C	G:G	C:A	C:C	T:C	A:A	A:A	A:C	A:A	C:T	A:A	T:T	T:C	G:G	A:T	T:T	C:T	A:A	T:T	A:G	T:C	G:A	C:G	A:A	T:C	A:A	A:G	A:G	T:C
845	C:C	G:T	A:G	A:G	A:G	A:G	G:T	T:T	G:A	A:G	A:T	A:G	T:C	T:C	T:T	T:G	C:C	T:C	G:T	C:A	T:C	T:T	A:T	A:C	C:C	A:A	T:T	A:A	T:G	T:T	G:G	T:T	A:T	C:T	A:T	T:T	A:G	C:C	G:A	C:G	A:T	C:C	A:T	A:G	A:G	T:C
846	C:C	G:T	A:G	A:A	A:G	A:G	G:T	A:T	G:G	A:G	T:T	A:G	T:C	T:C	A:T	G:G	T:C	C:C	T:T	C:A	C:C	T:C	A:A	A:A	C:C	A:G	T:T	A:A	T:G	C:C	T:T	T:T	T:T	C:T	A:T	T:T	A:G	T:T	A:A	G:G	A:T	T:C	A:A	A:G	A:G	T:C
847	T:C	G:T	A:G	A:G	G:G	A:A	G:T	T:T	G:A	A:G	A:T	G:G	T:C	T:C	A:A	T:G	T:C	T:C	G:G	C:A	T:C	T:T	A:T	A:C	A:C	A:A	C:T	C:A	T:T	T:C	T:G	A:T	A:T	C:T	A:T	C:T	A:G	T:C	G:A	C:G	A:T	C:C	A:T	A:A	A:A	T:T
848	C:C	G:T	A:G	A:G	G:G	A:G	T:T	A:T	G:A	A:G	A:A	A:G	T:C	A:A	A:T	T:G	T:T	C:C	G:T	A:A	T:C	T:T	A:T	A:C	A:C	A:G	T:T	A:A	T:G	T:T	T:T	T:T	A:T	C:C	A:A	C:T	A:G	C:C	G:A	C:G	A:T	T:C	A:A	A:G	A:G	T:T
849	C:C	G:T	A:G	A:A	A:G	A:G	T:T	A:T	A:A	A:G	T:T	A:G	T:T	A:A	A:A	T:G	T:C	T:C	G:T	C:A	C:C	T:T	A:T	A:C	C:C	A:A	C:T	C:A	T:G	T:C	T:G	A:T	A:T	C:T	A:T	T:T	A:G	T:T	A:A	G:G	A:T	C:C	A:T	A:A	A:A	T:C
850	T:C	G:T	A:G	A:G	G:G	A:G	T:T	T:T	G:A	G:G	A:A	G:G	T:C	A:A	A:T	G:G	T:C	C:C	G:T	A:A	T:T	T:T	A:T	A:A	A:A	A:G	T:T	C:A	T:G	T:C	G:G	T:T	T:T	C:T	A:A	C:T	A:G	T:C	G:A	C:G	A:T	C:C	A:T	G:G	A:G	T:T
851	T:C	G:T	A:G	A:G	G:G	A:G	G:T	T:T	G:A	G:G	A:T	G:G	T:C	A:A	A:T	T:G	T:T	T:C	G:G	C:A	T:C	T:T	A:T	A:C	C:C	A:A	T:T	A:A	T:G	T:C	T:G	T:T	A:T	C:T	A:A	C:T	A:G	T:C	G:A	C:G	A:T	C:C	A:T	A:G	A:A	T:C
852	T:C	G:T	A:G	A:G	G:G	A:G	T:T	T:T	G:A	G:G	A:T	G:G	T:T	T:T	A:A	T:G	T:C	C:C	G:T	C:A	T:C	T:C	A:A	A:C	A:A	A:A	T:T	C:A	T:T	T:C	G:G	A:T	T:T	C:T	A:A	T:T	A:G	T:C	?:?	C:G	A:T	C:C	A:T	A:G	A:G	T:T
853	T:C	G:T	A:G	A:G	G:G	A:G	G:T	T:T	G:A	G:G	A:A	G:G	T:C	A:A	A:T	T:G	T:T	T:C	G:T	A:A	T:C	T:T	A:T	A:A	A:C	A:G	T:T	A:A	T:G	T:C	T:G	T:T	A:T	C:T	A:A	C:T	A:G	T:C	G:A	C:G	A:A	C:C	A:T	A:G	A:G	T:C
854	C:C	G:T	A:G	A:G	G:G	A:G	T:T	T:T	G:A	G:G	A:A	G:G	T:C	T:C	A:A	T:G	C:C	T:C	G:T	A:A	T:T	T:C	A:T	A:A	A:C	A:G	T:T	C:A	T:G	C:C	T:T	T:T	T:T	C:T	A:A	C:T	A:G	T:C	G:A	C:G	A:A	C:C	A:T	A:G	A:G	T:C
855	T:C	G:T	A:G	A:G	G:G	A:G	G:T	T:T	G:A	G:G	A:T	G:G	T:C	A:A	A:T	T:G	T:T	C:C	G:T	C:A	T:C	T:T	A:T	A:A	A:A	A:G	T:T	C:A	T:T	T:C	T:G	T:T	A:T	C:T	A:A	C:T	A:G	C:C	G:A	C:G	A:T	C:C	A:T	G:G	A:G	T:T
856	C:C	G:T	A:A	A:A	A:G	A:G	T:T	A:T	A:A	A:G	A:T	G:G	T:T	T:C	T:T	T:G	C:C	T:C	G:T	A:A	C:C	T:T	A:T	A:C	A:C	G:G	C:T	C:A	T:G	T:T	T:G	T:T	A:T	C:T	A:A	C:T	G:G	T:C	A:A	C:G	A:A	C:C	A:T	A:G	A:G	T:T
857	T:C	G:T	A:A	A:A	G:G	A:G	G:T	A:T	A:A	A:G	A:T	G:G	T:C	A:A	A:T	G:G	T:C	C:C	G:T	A:A	C:C	T:T	A:T	A:A	A:C	G:G	C:T	C:A	T:G	T:C	G:G	A:T	T:T	C:T	A:A	C:T	A:A	C:C	G:A	G:G	A:A	?:?	A:T	?:?	G:G	T:T
858	T:C	G:G	A:G	A:G	A:G	G:G	T:T	A:T	G:G	A:G	A:T	A:G	T:C	T:T	A:T	T:G	C:C	T:C	G:G	A:A	T:C	T:C	A:A	A:A	A:C	A:G	T:T	C:A	T:T	C:C	T:T	T:T	T:T	C:C	A:T	T:T	A:G	C:C	G:A	C:G	A:T	T:C	A:A	A:G	A:G	T:T
859	T:C	G:T	A:G	A:G	G:G	A:G	T:T	A:T	G:A	A:G	A:A	G:G	T:T	T:T	A:A	T:G	C:C	C:C	T:T	A:A	T:T	T:C	A:A	A:C	A:C	A:G	T:T	A:A	T:G	T:T	T:G	T:T	A:T	C:C	A:A	C:T	A:G	T:C	G:A	C:G	A:T	T:C	A:A	A:A	A:G	T:C
860	T:C	G:T	A:A	A:A	G:G	A:G	T:T	A:T	G:A	A:G	A:T	A:A	T:T	T:C	A:T	T:G	T:C	C:C	G:T	A:A	C:C	T:T	A:T	A:A	A:C	A:G	C:T	C:A	T:G	T:T	T:G	T:T	A:T	C:C	A:A	C:T	G:G	T:C	A:A	C:G	A:A	T:C	A:A	A:G	A:G	T:T
861	C:C	G:T	A:G	A:G	G:G	A:G	T:T	A:T	A:A	A:G	A:T	A:G	T:T	T:T	A:T	T:G	C:C	C:C	T:T	C:A	T:C	T:C	A:A	A:A	A:C	A:G	T:T	A:A	T:G	T:C	T:G	T:T	A:T	C:C	A:A	C:T	A:G	C:C	G:A	C:G	A:T	C:C	A:T	A:A	A:G	T:T
862	C:C	G:T	A:G	A:G	G:G	A:G	T:T	T:T	G:A	G:G	A:A	G:G	T:T	T:C	A:T	T:G	T:T	T:C	G:T	A:A	T:C	T:C	A:T	A:C	A:C	A:A	T:T	A:A	T:T	T:C	T:T	T:T	A:T	C:T	A:T	T:T	A:G	T:C	G:A	C:G	A:T	C:C	A:T	A:G	A:A	T:T
863	C:C	G:T	A:G	A:A	A:G	A:G	T:T	A:T	A:A	A:G	A:T	A:G	T:C	T:T	A:A	T:G	C:C	T:C	G:T	C:A	T:C	T:C	A:A	A:C	C:C	A:A	T:T	C:A	T:G	T:C	T:T	A:T	A:T	C:C	A:A	C:T	A:G	C:C	G:G	C:C	A:A	C:C	A:T	A:A	A:A	T:T
864	C:C	T:T	A:A	A:G	A:G	A:A	G:T	A:T	A:A	A:G	T:T	A:A	T:T	T:C	T:T	T:G	C:C	C:C	G:T	C:A	C:C	T:T	A:T	A:A	A:C	A:G	C:T	C:A	T:G	T:T	T:G	T:T	A:T	C:T	A:A	C:T	A:A	C:C	G:A	?:?	A:A	C:C	A:T	A:A	A:G	T:T
865	C:C	G:T	A:A	A:G	G:G	A:G	T:T	A:T	G:A	A:G	A:T	A:A	T:T	T:C	A:T	G:G	T:C	C:C	G:T	A:A	C:C	T:C	A:A	A:A	A:C	G:G	C:T	A:A	T:G	T:C	T:T	T:T	T:T	C:T	A:A	C:T	A:A	T:T	G:A	G:G	A:A	T:C	A:A	A:G	A:G	T:C
866	T:C	G:T	A:A	A:A	G:G	A:G	G:T	A:T	G:A	G:G	A:T	A:G	T:C	A:A	A:T	T:G	T:T	T:C	G:G	A:A	C:C	T:T	A:T	A:C	A:C	A:G	C:T	A:A	T:G	T:C	T:G	T:T	A:T	C:C	A:A	C:T	A:A	T:T	G:A	G:G	A:A	T:C	A:A	A:A	A:G	T:C
867	T:C	G:T	A:A	A:A	G:G	A:G	G:T	A:T	A:A	A:G	A:T	G:G	T:C	T:C	A:A	T:G	C:C	C:C	G:T	C:A	T:C	T:T	A:T	A:C	A:A	G:G	C:T	A:A	T:G	T:C	T:G	T:T	A:T	C:C	A:T	T:T	G:G	T:C	G:A	C:G	A:T	C:C	A:T	G:G	A:G	T:T
868	T:C	G:T	A:G	A:A	A:G	A:G	G:T	T:T	G:A	G:G	A:T	A:G	T:C	A:A	A:T	T:G	T:T	T:C	G:T	C:A	T:C	T:T	A:T	A:C	A:C	A:G	T:T	A:A	T:T	T:C	T:G	A:T	A:T	C:C	A:T	T:T	A:G	T:T	A:A	G:G	A:A	C:C	A:T	A:G	A:G	T:C
869	C:C	G:T	A:G	A:G	G:G	A:G	T:T	A:T	A:A	A:G	A:A	A:G	T:C	A:A	A:T	G:G	T:C	C:C	G:T	A:A	T:T	T:T	A:T	A:A	A:C	A:G	T:T	A:A	T:G	C:C	T:T	T:T	T:T	C:T	A:A	C:T	A:G	T:C	G:A	C:G	A:T	C:C	A:T	G:G	G:G	T:C
870	C:C	T:T	A:A	A:G	A:G	A:A	G:T	T:T	G:A	A:G	A:T	A:A	T:T	T:C	T:T	T:G	C:C	C:C	G:T	C:A	T:C	T:T	A:T	A:A	A:C	A:G	C:T	A:A	T:G	T:C	T:G	T:T	A:T	C:T	A:A	C:T	A:A	T:T	G:A	G:G	A:T	C:C	A:T	A:G	A:G	T:T
871	T:C	G:T	A:A	A:A	G:G	A:A	G:T	T:T	G:A	G:G	A:T	G:G	T:C	A:A	A:T	T:G	T:T	T:C	G:G	A:A	C:C	T:T	A:T	A:C	A:A	A:G	T:T	C:A	T:G	T:T	T:G	T:T	A:T	C:T	A:A	C:T	G:G	T:C	A:A	C:C	A:A	C:C	A:T	A:G	A:G	T:C
872	T:C	G:G	A:G	A:G	A:G	A:A	G:T	A:T	G:A	G:G	A:T	A:G	T:C	T:C	T:T	G:G	T:C	T:C	G:G	C:A	T:C	T:C	A:A	C:C	A:A	A:A	C:T	A:A	T:G	T:C	T:T	A:T	T:T	C:C	A:T	T:T	A:G	T:C	G:A	C:G	A:A	T:C	A:T	A:G	A:A	T:T
873	T:C	G:G	A:G	A:G	G:G	G:G	G:T	A:T	A:A	G:G	A:A	A:G	T:C	T:C	T:T	T:G	T:C	C:C	G:G	A:A	T:T	T:C	A:T	A:A	A:C	A:G	T:T	A:A	T:G	T:T	T:G	T:T	A:T	C:T	A:A	C:T	A:G	C:C	G:A	C:G	A:T	C:C	A:T	A:G	G:G	T:C
874	C:C	G:G	A:G	A:A	A:G	A:A	G:T	A:T	G:A	A:G	A:T	A:G	T:T	T:T	T:T	T:G	T:C	C:C	G:T	C:A	T:C	T:C	A:A	A:A	A:C	A:A	C:T	A:A	T:G	T:C	T:G	T:T	A:T	C:C	A:A	C:T	A:G	T:C	G:G	C:C	A:T	T:C	A:T	A:G	A:A	T:C
875	C:C	G:G	A:G	A:G	G:G	G:G	T:T	T:T	G:G	G:G	A:T	A:G	T:C	T:T	A:T	T:G	C:C	C:C	G:T	A:A	T:C	T:C	A:A	A:A	C:C	A:G	T:T	A:A	T:G	T:C	T:G	T:T	A:T	C:T	A:A	C:T	A:G	T:C	G:A	C:G	A:A	T:C	A:A	G:G	A:G	T:C
876	C:C	G:T	A:G	A:G	G:G	A:G	T:T	A:T	G:A	G:G	A:T	A:G	T:C	T:C	A:A	T:G	C:C	T:C	G:G	C:A	T:C	T:C	A:T	A:A	A:C	A:A	C:T	C:A	T:G	C:C	T:T	T:T	T:T	C:T	A:A	C:T	A:G	T:C	G:A	C:G	A:T	T:C	A:A	A:G	A:A	T:C
877	T:C	G:T	A:A	A:A	G:G	A:G	T:T	A:T	G:A	A:G	A:A	A:A	T:C	A:A	A:T	T:G	C:C	T:C	G:T	A:A	T:C	T:T	A:T	A:C	A:C	G:G	C:T	A:A	T:G	T:C	T:G	T:T	A:T	C:T	A:A	C:T	G:G	T:C	G:A	C:G	A:A	T:C	A:A	A:A	A:G	T:C
878	T:C	G:T	A:G	A:G	G:G	A:G	G:T	T:T	G:A	G:G	A:T	A:G	T:T	T:T	A:T	T:G	T:T	T:C	G:T	C:A	T:C	T:C	A:A	A:C	C:C	A:A	T:T	C:A	T:G	T:C	G:G	A:T	A:T	C:T	A:A	C:T	A:G	C:C	G:A	C:G	A:T	C:C	A:T	A:G	A:G	T:C
879	C:C	G:T	A:G	A:G	G:G	A:G	T:T	A:T	G:A	A:G	A:A	G:G	T:C	T:C	A:A	G:G	T:C	T:C	T:T	A:A	T:T	T:C	A:A	A:C	C:C	A:G	T:T	C:A	T:T	C:C	T:G	T:T	T:T	C:T	A:A	C:T	A:G	T:C	G:A	C:G	A:A	T:C	A:A	A:A	A:G	T:C
880	C:C	T:T	A:A	A:A	A:G	G:G	G:G	T:T	G:A	G:G	A:A	G:G	T:T	T:C	A:T	T:G	C:C	C:C	G:T	A:A	T:T	T:T	A:T	A:C	C:C	G:G	T:T	A:A	T:G	T:C	T:G	T:T	A:T	C:C	A:A	C:T	G:G	T:C	G:G	C:C	A:T	T:C	A:A	A:G	G:G	T:C
881	T:C	G:T	A:G	A:G	G:G	A:A	G:G	A:T	A:A	A:G	A:T	A:G	T:C	T:C	A:T	T:G	T:C	T:C	G:G	C:A	T:C	T:T	A:T	A:C	A:C	A:A	C:T	C:A	T:G	T:T	T:G	T:T	A:T	C:C	A:T	T:T	A:G	T:C	G:A	C:G	A:A	C:C	A:T	A:G	A:A	T:C
882	C:C	G:T	A:A	A:A	A:G	A:G	G:G	A:T	G:A	A:G	A:T	G:G	T:T	T:T	T:T	T:G	C:C	C:C	G:T	A:A	C:C	T:C	A:A	A:C	A:C	A:G	C:T	C:A	T:G	T:C	G:G	A:T	A:T	C:C	A:A	C:T	G:G	C:C	G:G	C:C	A:A	T:C	A:T	A:G	A:G	T:T
883	T:C	G:G	A:G	A:A	G:G	A:A	G:G	T:T	G:A	A:G	A:A	A:G	T:T	T:C	A:T	G:G	T:C	T:C	G:T	A:A	T:T	T:C	A:A	A:C	C:C	A:A	C:T	A:A	T:T	T:C	G:G	T:T	T:T	C:C	A:A	C:T	A:G	T:C	G:G	C:C	A:A	C:C	A:T	G:G	G:G	T:C
884	C:C	G:T	A:G	A:G	G:G	A:G	G:G	A:T	G:A	A:G	A:A	G:G	T:C	A:A	A:T	G:G	T:C	C:C	G:G	A:A	T:T	T:T	A:T	A:A	A:C	A:G	T:T	A:A	T:G	C:C	T:T	T:T	T:T	C:T	A:A	C:T	A:G	T:C	G:A	C:G	A:T	T:C	A:T	G:G	?:?	T:C
885	T:C	G:T	A:G	A:G	G:G	A:G	G:G	A:T	G:A	A:G	A:A	G:G	T:C	A:A	A:T	G:G	T:C	T:C	G:G	A:A	T:T	T:T	A:T	A:A	A:C	A:G	T:T	C:A	T:G	T:C	G:G	T:T	T:T	C:T	A:A	C:T	A:G	T:C	G:A	C:G	A:A	T:C	A:T	G:G	A:G	T:T
886	C:C	T:T	A:G	A:G	A:G	A:A	G:G	A:T	A:A	A:G	A:T	G:G	T:T	T:C	T:T	T:G	C:C	C:C	G:T	A:A	T:C	T:T	A:T	A:A	A:C	A:A	C:T	A:A	T:G	T:T	G:G	T:T	A:T	C:T	A:A	C:T	A:G	T:C	G:A	?:?	A:T	C:C	A:T	G:G	G:G	T:C
887	T:C	G:G	A:A	A:G	G:G	A:A	G:G	A:T	A:A	A:G	A:T	G:G	T:T	T:C	A:A	G:G	T:C	T:C	G:T	C:A	T:C	T:C	A:A	A:A	A:C	A:G	C:T	C:A	T:T	C:C	T:T	T:T	T:T	C:C	A:A	C:T	G:G	C:C	G:G	C:C	A:T	C:C	A:T	G:G	A:G	T:T
888	T:C	G:T	A:G	A:A	A:G	A:G	G:T	A:T	G:A	A:G	A:T	A:G	T:C	T:C	A:A	T:G	T:C	C:C	T:T	C:A	T:C	T:C	A:T	A:C	A:C	A:G	T:T	A:A	T:G	T:C	G:G	T:T	A:T	C:C	A:T	C:T	A:G	T:T	A:A	G:G	A:T	T:C	A:A	A:G	A:G	T:C
889	T:C	G:T	A:G	A:G	G:G	A:G	G:T	A:T	A:A	A:G	A:T	A:G	T:C	T:C	A:A	T:G	C:C	T:C	G:T	C:A	T:C	T:T	A:T	A:C	A:C	A:A	T:T	A:A	T:G	T:C	T:G	T:T	A:T	C:C	A:T	T:T	A:G	C:C	A:A	G:G	A:A	C:C	A:T	A:G	A:A	T:C
890	C:C	T:T	A:A	A:G	A:G	A:A	G:G	A:T	A:A	A:G	A:T	G:G	T:T	T:C	T:T	T:G	T:C	C:C	G:T	C:A	T:C	T:T	A:T	A:A	C:C	A:G	C:T	C:A	T:G	T:C	T:G	A:T	A:T	C:T	A:A	C:T	G:G	C:C	G:A	C:G	A:A	C:C	A:T	A:A	G:G	T:T
891	C:C	G:T	A:A	A:G	G:G	A:G	G:G	A:T	G:A	A:G	A:T	A:G	T:C	T:C	A:T	G:G	T:C	C:C	G:G	A:A	C:C	T:C	A:A	A:A	A:C	G:G	C:T	A:A	T:G	C:C	T:T	T:T	T:T	C:T	A:A	C:T	G:G	C:C	G:A	C:G	A:A	T:C	A:T	A:G	A:G	T:C
892	T:C	G:T	A:G	A:A	A:G	A:G	G:G	T:T	G:A	A:G	A:T	A:G	T:T	T:T	A:T	T:G	T:C	C:C	G:T	C:A	T:C	T:C	A:A	A:C	A:C	A:A	T:T	A:A	T:T	T:T	T:G	A:T	A:T	?:?	A:A	C:T	A:G	C:C	G:G	C:C	A:T	C:C	A:T	G:G	A:A	T:C
893	T:C	G:T	A:G	A:G	G:G	A:G	G:G	A:T	A:A	A:G	A:A	A:G	T:C	T:C	A:T	T:G	C:C	C:C	G:G	A:A	T:T	T:T	A:T	A:A	A:C	A:G	T:T	A:A	T:G	T:T	G:G	T:T	A:T	C:T	A:A	C:T	A:G	T:C	G:A	C:G	A:A	C:C	A:T	A:A	A:G	T:T
894	C:C	G:G	A:G	A:G	A:G	A:A	G:G	A:T	A:A	A:G	A:T	G:G	T:C	T:T	T:T	G:G	T:C	T:C	G:G	C:A	T:C	T:C	A:A	A:A	A:C	A:A	C:T	C:A	T:G	C:C	T:G	A:T	T:T	C:T	A:A	C:T	A:G	T:C	G:A	C:G	A:T	C:C	A:T	G:G	A:A	T:T
895	T:C	G:T	A:G	A:A	A:G	A:G	G:G	A:T	G:A	A:G	A:T	A:G	T:C	A:A	A:T	G:G	T:C	C:C	G:T	C:A	T:C	T:T	A:T	A:C	A:C	A:G	T:T	C:A	T:G	T:C	G:G	A:T	T:T	C:T	A:A	C:T	A:G	T:C	G:G	C:C	A:T	T:C	A:T	A:G	G:G	T:C
896	C:C	T:T	A:G	A:A	A:G	A:A	G:G	T:T	G:A	A:G	A:T	A:G	T:T	T:C	A:T	T:G	T:C	T:C	G:T	C:A	T:C	T:T	A:T	A:C	C:C	A:A	C:T	C:A	T:T	T:T	T:G	A:T	A:T	C:T	A:A	C:T	A:G	T:C	G:G	C:C	A:T	C:C	A:T	A:G	A:A	T:T
897	T:C	G:G	A:A	A:A	A:G	G:G	G:T	A:T	G:G	G:G	A:A	G:G	T:T	T:T	A:T	T:G	T:C	T:C	G:T	A:A	T:T	T:C	A:A	A:C	A:C	G:G	T:T	A:A	T:T	T:C	T:T	A:T	A:T	C:C	A:T	T:T	G:G	T:T	A:A	G:G	A:A	T:C	A:A	A:G	A:G	T:T
898	T:C	G:T	A:G	A:A	A:G	A:G	G:T	A:T	G:A	A:G	A:T	A:G	T:C	T:T	A:T	T:G	T:T	C:C	G:T	C:A	T:C	T:C	A:A	A:C	A:C	A:A	T:T	C:A	T:G	T:C	G:G	A:T	T:T	C:C	A:T	T:T	A:G	T:T	A:A	G:G	A:T	T:C	A:A	A:G	A:A	T:C
899	C:C	G:G	A:G	A:G	A:G	A:A	G:G	T:T	A:A	A:G	A:T	G:G	T:C	T:T	A:A	G:G	T:C	C:C	G:G	A:A	T:C	T:C	A:A	A:A	C:C	A:A	C:T	C:A	T:T	C:C	T:G	T:T	T:T	C:T	A:A	C:T	A:G	T:C	G:A	C:G	A:A	C:C	A:T	A:G	A:A	T:T
900	C:C	T:T	A:A	A:G	A:G	A:A	G:G	T:T	A:A	A:G	A:T	G:G	T:C	T:T	T:T	T:G	T:C	T:C	G:G	C:A	T:C	T:C	A:A	A:C	A:C	A:G	C:T	C:A	T:G	T:C	G:G	A:T	T:T	C:T	A:A	C:T	G:G	T:C	G:A	C:G	A:A	C:C	A:T	G:G	A:G	T:T
901	C:C	G:T	A:G	A:G	G:G	A:G	G:G	A:T	G:A	A:G	A:T	A:A	T:C	A:A	A:T	G:G	T:C	C:C	G:G	C:A	T:C	T:T	A:T	A:C	A:C	A:G	T:T	C:A	T:T	C:C	T:T	A:T	T:T	C:C	A:A	C:T	A:G	T:C	G:G	C:C	A:A	T:C	A:T	G:G	A:G	T:T
902	C:C	G:T	A:G	A:G	G:G	A:G	G:G	A:T	G:A	A:G	A:A	G:G	T:C	T:C	A:T	G:G	T:C	C:C	G:G	A:A	T:T	T:C	A:A	A:C	A:C	A:G	T:T	C:A	T:G	C:C	T:G	A:T	T:T	C:C	A:A	C:T	A:G	T:C	G:G	C:C	A:T	T:C	A:T	G:G	A:G	T:T
903	C:C	G:T	A:G	A:A	A:G	A:G	G:T	A:T	G:A	A:G	A:T	G:G	T:C	A:A	A:T	G:G	T:C	T:C	G:T	C:A	T:C	T:T	A:T	A:C	A:C	A:G	T:T	C:A	T:G	C:C	T:T	T:T	T:T	C:C	A:T	T:T	A:G	T:T	A:A	G:G	A:T	T:C	A:A	G:G	A:G	T:T
904	T:C	G:G	A:G	A:G	G:G	A:A	G:G	T:T	G:A	A:G	A:T	A:A	T:T	T:C	T:T	T:G	T:C	T:C	G:T	C:A	T:C	T:T	A:T	A:C	C:C	A:A	C:T	A:A	T:G	T:C	T:G	T:T	A:T	C:C	A:A	C:T	A:G	C:C	G:G	C:C	A:T	C:C	A:T	A:G	A:A	T:C
905	T:C	G:G	A:G	A:A	A:G	A:A	G:T	T:T	A:A	A:G	A:T	G:G	T:T	T:T	T:T	T:G	C:C	C:C	T:T	A:A	T:C	T:C	A:A	A:C	A:C	A:A	C:T	C:A	T:G	C:C	T:T	A:T	T:T	C:C	A:T	T:T	A:G	T:T	A:A	G:G	A:T	C:C	A:T	G:G	A:A	T:C
906	C:C	T:T	A:G	A:G	A:G	A:A	G:T	T:T	G:A	A:G	A:A	G:G	T:C	T:C	T:T	G:G	T:C	C:C	T:T	A:A	T:T	T:C	A:A	A:C	A:C	A:A	C:T	C:A	T:G	C:C	G:G	T:T	T:T	C:T	A:T	T:T	A:G	T:T	A:A	G:G	A:T	C:C	A:T	A:G	A:A	T:C
907	T:C	G:T	A:G	A:G	G:G	A:G	G:G	A:T	G:A	G:G	A:T	A:A	T:C	A:A	A:T	T:G	T:C	T:C	G:T	C:A	T:C	T:T	A:T	A:C	A:C	A:G	T:T	C:A	T:G	T:C	T:G	T:T	A:T	C:C	A:T	T:T	A:G	C:C	G:A	C:G	A:A	T:C	A:T	A:G	A:G	T:C
908	T:C	G:G	A:G	A:A	A:G	A:A	G:T	T:T	G:A	A:G	A:T	A:G	T:T	T:T	T:T	T:G	C:C	T:C	T:T	A:A	T:C	T:C	A:A	A:C	C:C	A:A	C:T	C:A	T:T	C:C	T:T	T:T	T:T	C:C	A:T	T:T	A:G	T:T	A:A	G:G	A:T	C:C	A:T	A:G	A:A	T:C
909	T:C	G:T	A:G	A:G	G:G	A:G	G:G	T:T	G:A	G:G	A:A	A:A	T:C	A:A	A:T	T:G	T:T	C:C	G:G	A:A	T:C	T:T	A:T	A:C	A:C	A:A	T:T	A:A	T:G	T:C	T:G	T:T	A:T	C:C	A:T	T:T	A:G	T:C	G:G	C:C	A:A	C:C	A:T	A:A	A:A	T:C
910	T:C	G:G	A:G	A:G	A:G	G:G	G:T	T:T	G:G	G:G	A:A	G:G	T:C	T:C	A:T	T:G	C:C	T:C	G:T	A:A	T:T	T:C	A:T	A:C	A:C	A:G	T:T	C:A	T:G	C:C	T:T	T:T	T:T	C:C	A:T	T:T	A:G	T:T	A:A	G:G	A:A	T:C	A:A	A:G	G:G	T:C
911	C:C	T:T	A:A	A:G	A:G	A:A	G:T	A:T	A:A	A:G	A:T	G:G	T:C	T:T	T:T	T:G	C:C	T:C	G:G	C:A	T:C	T:C	A:A	C:C	A:C	A:G	C:T	A:A	T:G	T:C	G:G	A:T	A:T	C:T	A:T	T:T	G:G	T:C	G:A	C:G	A:A	C:C	A:T	A:G	A:G	T:C
912	T:C	G:T	A:G	A:G	G:G	A:G	G:T	T:T	A:A	A:G	A:T	A:G	T:C	A:A	A:A	T:G	C:C	T:C	G:G	C:A	T:C	T:T	A:T	C:C	A:A	A:A	T:T	C:A	T:G	T:T	T:G	T:T	A:T	C:T	A:T	C:T	A:G	C:C	G:A	C:G	A:A	C:C	A:T	A:A	A:A	T:C
913	C:C	G:T	A:G	A:G	G:G	A:G	G:G	A:T	G:A	A:G	A:T	A:A	T:C	T:C	A:T	G:G	T:C	C:C	G:G	C:A	T:C	T:C	A:A	A:C	A:C	A:G	T:T	C:A	T:G	C:C	T:T	A:T	T:T	C:C	A:A	C:T	A:G	C:C	G:G	C:C	A:A	T:C	A:T	G:G	A:G	T:T
914	C:C	G:T	A:G	A:G	G:G	A:A	G:T	A:T	G:A	A:G	A:A	A:G	T:C	T:C	A:T	G:G	T:C	T:C	G:T	A:A	T:T	T:C	A:A	A:A	A:A	A:A	C:T	C:A	T:G	C:C	T:G	A:T	T:T	C:T	A:T	T:T	A:G	T:T	G:A	G:G	A:T	T:C	A:A	A:G	A:A	T:C
915	C:C	G:T	A:G	A:G	G:G	A:G	G:G	T:T	G:A	G:G	A:A	A:A	T:C	A:A	A:T	T:G	T:C	T:C	G:G	A:A	T:T	T:T	A:T	A:C	A:C	A:G	T:T	A:A	T:T	T:T	T:T	A:T	A:T	C:C	A:A	C:T	A:G	C:C	G:G	C:C	A:T	C:C	A:T	G:G	A:G	T:C
916	T:C	G:T	A:A	A:A	G:G	A:G	G:T	T:T	G:A	G:G	A:T	A:G	T:C	A:A	A:T	T:G	T:T	C:C	G:G	A:A	C:C	T:T	A:T	A:A	C:C	A:G	C:T	A:A	T:G	T:T	G:G	T:T	A:T	C:T	A:T	T:T	G:G	T:C	G:A	C:G	A:A	C:C	A:T	A:G	A:A	T:C
917	T:C	G:G	A:A	A:A	G:G	A:A	G:T	T:T	G:A	G:G	A:T	A:G	T:T	T:T	T:T	G:G	T:C	C:C	T:T	C:A	T:C	T:C	A:A	A:C	A:C	A:G	C:T	A:A	T:G	C:C	?:?	T:T	T:T	C:C	A:T	T:T	G:G	T:T	A:A	G:G	A:T	C:C	A:T	A:G	G:G	T:C
918	C:C	G:T	A:G	A:A	G:G	A:G	G:T	A:T	A:A	A:G	A:T	A:G	T:C	A:A	A:T	G:G	T:C	C:C	G:G	C:A	T:C	T:T	A:T	A:C	A:C	A:G	T:T	A:A	T:T	C:C	T:T	A:T	T:T	C:C	A:T	T:T	A:G	T:T	A:A	G:G	A:T	C:C	A:T	A:G	A:G	T:T
919	C:C	T:T	A:G	A:G	A:G	A:A	G:G	A:T	A:A	A:G	A:T	G:G	T:T	T:C	T:T	T:G	T:C	C:C	G:T	C:A	T:C	T:T	A:T	A:C	C:C	A:A	C:T	C:A	T:G	T:T	T:G	A:T	A:T	C:C	A:A	C:T	A:G	T:C	G:A	C:G	A:A	C:C	A:T	A:G	A:A	T:C
920	C:C	G:T	A:G	A:A	G:G	A:G	G:T	A:T	G:A	A:G	A:A	G:G	T:C	T:C	A:A	T:G	C:C	T:C	G:T	A:A	T:T	T:C	A:T	A:C	A:C	A:G	T:T	A:A	T:G	T:C	T:T	T:T	A:T	C:C	A:T	T:T	A:G	T:C	G:A	C:G	A:T	T:C	A:A	A:G	A:G	T:T
921	T:C	G:T	A:G	A:G	G:G	A:G	G:G	T:T	G:A	G:G	A:T	A:A	T:T	T:C	A:T	T:G	T:T	C:C	G:T	C:A	T:C	T:T	A:T	A:C	C:C	A:A	T:T	C:A	T:G	T:T	T:G	A:T	A:T	C:C	A:T	T:T	A:G	T:C	G:G	C:C	A:T	C:C	A:T	G:G	A:A	T:T
922	C:C	G:T	A:G	A:A	G:G	A:G	G:T	T:T	A:A	A:G	A:T	A:G	T:C	A:A	A:T	T:G	C:C	T:C	G:T	C:A	T:C	T:T	A:T	A:C	C:C	A:G	T:T	C:A	T:G	T:C	T:G	A:T	A:T	C:C	A:T	T:T	A:G	T:T	A:A	G:G	A:T	C:C	A:T	G:G	A:G	T:T
923	T:C	G:T	A:A	A:A	G:G	A:G	G:T	A:T	G:A	G:G	A:T	A:G	T:C	A:A	A:T	G:G	T:C	T:C	G:G	A:A	C:C	T:T	A:T	A:C	A:C	G:G	C:T	C:A	T:G	T:C	G:G	T:T	T:T	C:C	A:T	T:T	G:G	T:C	G:A	C:G	A:A	T:C	A:A	A:G	G:G	T:C
924	C:C	G:T	A:G	A:A	G:G	A:G	G:T	A:T	G:A	A:G	A:A	G:G	T:C	T:C	A:T	G:G	T:C	T:C	G:T	A:A	T:T	T:C	A:A	A:C	A:C	A:G	T:T	A:A	T:G	C:C	T:T	A:T	T:T	C:C	A:T	T:T	A:G	T:T	A:A	G:G	A:T	T:C	A:A	A:G	A:G	T:C
925	T:C	G:T	A:A	A:A	G:G	A:G	G:T	A:T	G:A	A:G	A:T	A:G	T:C	T:C	A:A	T:G	C:C	C:C	G:T	C:A	T:C	T:T	A:T	A:C	C:C	G:G	C:T	C:A	T:G	T:T	T:G	A:T	A:T	C:C	A:T	T:T	G:G	T:C	G:A	C:G	A:A	T:C	A:A	A:G	A:G	T:T
926	C:C	G:T	A:G	A:A	A:G	A:G	G:T	T:T	A:A	A:G	A:T	A:G	T:T	T:C	A:T	G:G	T:C	T:C	G:T	C:A	T:C	T:C	A:A	A:C	C:C	A:G	T:T	C:A	T:G	C:C	T:G	A:T	T:T	C:C	A:T	T:T	A:G	T:T	A:A	G:G	A:A	C:C	A:T	A:G	A:G	T:C
927	C:C	G:T	A:G	A:A	A:G	A:G	G:T	T:T	G:A	A:G	A:A	G:G	T:C	T:C	A:T	T:G	T:T	C:C	G:T	A:A	T:C	T:C	A:T	A:C	A:C	A:A	T:T	C:A	T:G	C:C	T:T	A:T	T:T	C:C	A:T	T:T	A:G	T:T	A:A	G:G	A:A	C:C	A:T	A:G	A:A	T:C
928	T:C	G:G	A:A	A:A	G:G	A:A	G:T	A:T	G:G	A:G	T:T	G:G	T:T	T:T	A:T	G:G	T:C	C:C	G:T	C:A	C:C	T:C	A:A	A:C	A:C	A:G	C:T	A:A	T:G	C:C	T:T	T:T	T:T	C:C	A:T	T:T	G:G	T:T	A:A	G:G	A:A	T:C	A:A	A:G	A:G	T:T
929	T:C	G:T	A:G	A:G	G:G	A:G	G:T	T:T	G:A	G:G	A:A	G:G	T:C	A:A	A:T	G:G	T:C	T:C	G:T	A:A	T:T	T:T	A:T	C:C	C:C	A:G	T:T	C:A	T:G	T:C	G:G	A:T	T:T	C:T	A:T	T:T	A:G	T:T	G:A	G:G	A:T	C:C	A:T	A:G	A:G	T:T
930	C:C	G:T	A:G	A:G	G:G	A:G	G:G	T:T	G:A	G:G	A:A	A:A	T:C	A:A	A:T	G:G	T:C	C:C	G:G	A:A	T:T	T:T	A:T	A:C	C:C	A:G	T:T	C:A	T:T	C:C	T:T	A:T	T:T	C:C	A:A	C:T	A:G	T:C	G:G	C:C	A:A	C:C	A:T	G:G	A:G	T:T
931	T:C	G:T	A:A	A:A	G:G	G:G	G:G	A:T	G:A	A:G	A:A	A:G	T:C	T:C	A:T	T:G	T:T	T:C	G:G	A:A	T:C	T:T	A:T	A:C	A:C	G:G	T:T	C:A	T:G	T:C	T:G	T:T	A:T	C:C	A:A	C:T	G:G	C:C	A:A	C:G	A:T	T:C	A:T	A:G	A:G	T:C
932	T:C	G:T	A:A	A:A	G:G	A:G	G:G	T:T	G:A	A:G	A:A	G:G	T:C	A:A	A:T	G:G	T:C	C:C	G:G	A:A	T:C	T:T	A:T	A:C	C:C	G:G	C:T	C:A	T:G	T:C	G:G	A:T	T:T	C:C	A:A	C:T	G:G	T:C	A:A	C:G	A:T	C:C	A:T	A:G	G:G	T:C
933	T:C	G:T	A:G	A:A	G:G	A:G	G:T	T:T	G:A	G:G	A:A	G:G	T:T	T:C	A:T	T:G	T:C	T:C	G:T	A:A	T:T	T:C	A:T	A:C	C:C	A:G	T:T	C:A	T:G	T:C	G:G	A:T	T:T	C:C	A:T	T:T	A:G	T:T	A:A	G:G	A:T	C:C	A:T	A:G	A:G	T:C
934	T:C	G:T	A:A	A:A	G:G	A:G	G:G	T:T	A:A	A:G	A:T	G:G	T:C	A:A	A:A	T:G	T:C	C:C	G:T	A:A	C:C	T:T	A:A	A:C	C:C	G:G	C:T	A:A	T:G	T:C	?:?	T:T	A:T	C:C	A:A	C:T	G:G	C:C	A:A	C:G	A:T	C:C	A:T	A:G	A:G	T:T
935	T:C	G:G	A:G	A:G	A:G	A:A	G:G	A:T	A:A	A:G	A:A	G:G	T:C	T:T	A:A	G:G	T:C	C:C	G:T	A:A	T:T	T:C	A:A	A:C	A:C	A:A	C:T	A:A	T:G	C:C	T:T	T:T	T:T	C:C	A:A	C:T	A:G	T:C	G:A	C:G	A:A	C:C	A:T	G:G	A:A	T:T
936	C:C	G:G	A:G	A:A	G:G	A:A	G:T	A:T	G:A	A:G	A:A	A:G	T:T	T:T	T:T	G:G	T:C	T:C	G:T	A:A	T:T	T:C	A:A	A:C	A:A	A:A	C:T	C:A	T:T	C:C	T:G	A:T	T:T	C:C	A:T	T:T	A:G	T:T	A:A	G:G	A:A	T:C	A:A	G:G	A:A	T:T
937	C:C	G:T	A:G	A:G	G:G	G:G	G:T	A:T	G:A	G:G	A:T	A:A	T:C	T:C	T:T	G:G	T:C	C:C	G:G	C:A	T:C	T:C	A:A	A:C	A:C	A:G	T:T	A:A	T:G	C:C	T:T	T:T	T:T	C:C	A:A	C:T	A:G	T:C	G:A	C:G	A:A	T:C	A:T	A:G	A:G	T:T
938	T:C	G:T	A:G	A:G	G:G	A:G	G:G	A:T	A:A	G:G	A:T	A:G	T:C	T:C	A:T	T:G	C:C	C:C	G:G	C:A	T:C	T:T	A:T	A:C	A:C	A:A	C:T	C:A	T:G	T:C	T:G	A:T	A:T	C:C	A:A	C:T	A:G	T:C	G:A	C:G	A:A	C:C	A:T	G:G	A:A	T:C
939	T:C	G:G	A:G	A:G	A:G	A:A	G:G	T:T	G:A	A:G	A:T	A:G	T:C	T:T	A:T	T:G	T:C	C:C	G:T	C:A	T:C	T:C	A:A	A:C	C:C	A:A	C:T	C:A	T:G	T:C	T:T	T:T	A:T	C:C	A:A	C:T	A:G	C:C	G:A	C:G	A:A	C:C	A:T	G:G	A:A	T:C
940	C:C	G:T	A:G	A:G	G:G	A:G	G:G	T:T	G:A	G:G	A:T	A:A	T:C	T:C	A:T	G:G	T:C	T:C	G:G	C:A	T:C	T:C	A:A	A:A	A:A	A:G	T:T	C:A	T:T	C:C	T:G	A:T	T:T	T:T	A:A	C:T	A:G	T:C	G:A	C:G	A:T	C:C	A:T	A:G	A:G	T:C
941	T:C	G:G	A:A	A:A	G:G	G:G	G:T	A:T	G:G	A:G	A:T	A:G	T:T	T:T	A:A	T:G	C:C	T:C	G:T	C:A	T:C	T:C	A:A	A:C	A:C	G:G	T:T	C:A	T:G	C:C	T:T	A:T	T:T	C:C	A:T	T:T	G:G	T:T	A:A	G:G	A:T	T:C	A:A	G:G	A:G	T:C
942	C:C	G:T	A:G	A:G	G:G	A:G	G:G	A:T	G:A	A:G	A:A	G:G	T:C	A:A	A:T	G:G	T:C	C:C	G:G	A:A	T:T	T:T	A:T	A:C	A:C	A:G	T:T	C:A	T:G	C:C	T:T	A:T	T:T	C:C	A:A	C:T	A:G	T:C	G:G	C:C	A:A	T:C	A:T	G:G	A:G	T:C
943	C:C	G:T	A:A	A:G	G:G	A:G	G:G	T:T	G:A	A:G	A:A	G:G	T:C	A:A	A:T	G:G	T:C	T:C	G:G	A:A	T:C	T:T	A:T	A:C	A:C	G:G	C:T	A:A	T:G	C:C	T:T	T:T	T:T	C:C	A:A	C:T	G:G	T:C	A:A	C:G	A:A	C:C	A:T	G:G	G:G	T:T
944	T:C	G:T	A:G	A:A	A:G	A:G	G:T	T:T	G:A	A:G	A:A	G:G	T:T	T:T	A:T	T:G	T:T	C:C	G:T	A:A	T:C	T:C	A:A	A:C	A:C	A:A	T:T	A:A	T:T	T:C	G:G	A:T	A:T	C:C	A:T	T:T	A:G	T:T	A:A	G:G	A:T	C:C	A:T	G:G	A:A	T:C
945	C:C	T:T	A:G	A:A	A:G	A:A	G:G	T:T	G:A	A:G	A:T	A:G	T:T	T:C	A:A	T:G	C:C	C:C	G:T	A:A	T:C	T:T	A:T	A:C	C:C	A:A	C:T	A:A	T:G	T:C	T:G	T:T	A:T	C:T	A:A	C:T	A:G	C:C	A:A	G:G	A:A	C:C	A:T	A:G	A:A	T:C
946	C:C	T:T	A:G	A:G	G:G	A:A	G:G	A:T	G:A	A:G	A:T	A:G	T:C	T:C	A:T	T:G	C:C	T:C	G:G	A:A	T:C	T:T	A:T	A:C	A:C	A:A	C:T	A:A	T:G	T:C	T:G	T:T	A:T	C:T	A:A	C:T	A:G	T:C	G:A	C:G	A:T	T:C	A:T	A:A	A:A	T:T
947	T:C	G:T	A:G	A:G	G:G	A:G	G:G	A:T	A:A	G:G	A:T	A:G	T:C	T:C	A:T	T:G	C:C	T:C	G:G	C:A	T:C	T:T	A:T	A:C	A:C	A:A	C:T	A:A	T:G	T:T	G:G	T:T	A:T	C:C	A:A	C:T	A:G	T:C	G:A	?:?	A:A	C:C	A:T	A:G	A:G	T:T
948	C:C	T:T	A:G	A:G	A:G	G:G	G:T	T:T	G:G	A:G	A:T	A:G	T:C	T:T	A:T	T:G	C:C	T:C	G:G	A:A	T:C	T:C	A:A	A:A	A:C	A:G	T:T	C:A	T:G	T:C	G:G	A:T	T:T	C:T	A:T	T:T	A:G	T:T	G:A	G:G	A:T	T:C	A:A	A:G	A:G	T:T
949	T:C	G:G	A:G	A:G	A:G	A:A	G:T	A:T	G:A	A:G	A:T	A:G	T:C	T:T	A:A	G:G	T:C	T:C	G:T	A:A	T:C	T:C	A:A	A:A	A:C	A:A	C:T	A:A	T:G	C:C	T:T	A:T	T:T	C:C	A:T	T:T	A:G	T:C	G:A	C:G	A:A	T:C	A:T	A:G	A:A	T:C
950	T:C	G:T	A:G	A:G	G:G	A:G	G:G	A:T	G:A	A:G	A:A	G:G	T:C	A:A	A:T	G:G	T:C	C:C	G:G	A:A	T:T	T:T	A:T	A:C	A:C	A:G	T:T	A:A	T:G	T:C	G:G	T:T	T:T	C:C	A:T	T:T	A:G	T:C	G:A	C:G	A:A	T:C	A:T	A:G	A:G	T:T
951	T:C	G:T	A:G	A:G	G:G	A:A	G:T	A:T	A:A	G:G	A:A	A:G	T:C	A:A	A:T	T:G	T:C	C:C	G:G	A:A	T:T	T:T	A:T	A:A	A:C	A:A	C:T	A:A	T:G	T:C	T:G	T:T	A:T	C:T	A:T	T:T	A:G	T:C	G:A	C:G	A:A	C:C	A:T	A:G	A:A	T:C
952	C:C	G:T	A:A	A:G	G:G	A:G	G:G	T:T	G:A	A:G	A:T	A:G	T:C	T:C	A:T	G:G	T:C	C:C	G:G	A:A	C:C	T:C	A:A	A:C	A:C	G:G	C:T	C:A	T:G	C:C	T:G	A:T	T:T	C:C	A:T	T:T	G:G	T:C	G:G	C:C	A:A	C:C	A:T	A:A	A:A	T:C
953	C:C	G:T	A:G	A:G	G:G	A:G	G:G	A:T	G:A	A:G	A:T	A:A	T:T	T:C	A:T	G:G	T:C	C:C	G:G	C:A	T:C	T:C	A:A	A:C	A:C	A:G	T:T	A:A	T:G	C:C	T:T	T:T	T:T	?:?	A:A	C:T	A:G	C:C	G:A	C:G	A:A	T:C	A:T	G:G	G:G	T:T
954	T:C	G:T	A:G	A:A	A:G	A:G	G:G	A:T	G:A	A:G	A:T	G:G	T:T	T:T	A:T	G:G	T:C	C:C	T:T	C:A	T:C	T:C	A:A	A:C	A:C	A:G	T:T	C:A	T:G	C:C	G:G	A:T	T:T	C:T	A:A	C:T	?:?	T:T	A:A	G:G	A:T	T:C	A:T	A:G	A:G	T:T
955	T:C	G:T	A:A	A:A	G:G	A:G	G:G	A:T	A:A	A:G	A:T	G:G	T:C	T:C	A:T	T:G	T:C	T:C	G:G	A:A	C:C	T:T	A:T	A:C	A:C	A:G	C:T	C:A	T:G	T:T	T:G	T:T	A:T	C:C	A:A	C:T	G:G	C:C	G:G	C:C	A:A	C:C	A:T	G:G	A:G	T:C
956	T:C	G:T	A:A	A:A	G:G	A:G	G:T	A:T	G:A	G:G	A:T	A:G	T:C	T:C	A:A	T:G	T:C	T:C	G:G	A:A	C:C	T:T	A:T	A:A	A:C	A:G	C:T	A:A	T:T	T:C	T:G	A:T	A:T	C:T	A:A	C:T	G:G	C:C	A:A	C:G	A:T	T:C	A:A	A:A	A:G	T:T
957	C:C	T:T	A:G	A:G	A:G	A:A	G:G	A:T	A:A	A:G	A:T	G:G	T:T	T:C	A:A	G:G	T:C	T:C	G:G	A:A	T:C	T:C	A:A	A:C	A:C	A:A	C:T	A:A	T:T	T:C	G:G	A:T	T:T	C:C	A:A	C:T	A:G	C:C	G:G	C:C	A:T	C:C	A:T	A:G	A:A	T:C
958	C:C	G:T	A:A	A:A	A:G	A:G	G:T	A:T	G:A	A:G	A:T	A:G	T:T	A:A	T:T	G:G	T:C	C:C	G:T	C:A	T:C	T:T	A:T	A:C	A:C	A:G	T:T	C:A	T:T	T:C	G:G	A:T	T:T	C:C	A:T	T:T	A:G	T:T	A:A	G:G	A:T	T:C	A:A	A:G	A:G	T:C
959	T:C	G:T	A:A	A:A	G:G	A:A	G:G	A:T	G:A	G:G	A:A	G:G	T:C	A:A	A:T	G:G	T:C	C:C	G:G	A:A	T:C	T:T	A:T	A:C	C:C	A:G	C:T	C:A	T:G	T:C	G:G	A:T	T:T	C:T	A:A	C:T	G:G	T:C	A:A	C:G	A:A	T:C	A:T	G:G	A:G	T:T
960	T:C	G:T	A:G	A:A	G:G	A:G	G:T	A:T	A:A	A:G	A:T	G:G	T:C	T:C	A:A	T:G	C:C	C:C	G:T	C:A	T:C	T:C	A:T	A:C	A:C	A:G	T:T	A:A	?:?	T:C	T:T	T:T	A:T	C:C	A:T	T:T	A:G	T:T	A:A	G:G	A:T	C:C	A:T	G:G	A:G	T:T
961	T:C	G:T	A:G	A:A	A:G	A:G	G:G	A:T	G:A	A:G	A:A	G:G	T:C	A:A	A:T	T:G	T:C	C:C	G:T	A:A	T:T	T:T	A:T	A:C	A:C	A:G	T:T	A:A	T:G	T:C	T:G	T:T	A:T	C:T	A:A	C:T	A:G	T:C	G:G	C:C	A:A	T:C	A:T	A:G	A:G	T:C
962	C:C	T:T	A:G	A:G	G:G	A:A	G:T	A:T	A:A	A:G	A:A	G:G	T:C	T:C	T:T	T:G	C:C	T:C	G:T	A:A	T:T	T:C	A:T	A:A	C:C	A:A	C:T	A:A	T:G	T:C	G:G	T:T	A:T	C:C	A:T	T:T	A:G	T:C	G:G	C:C	A:T	C:C	A:T	A:G	A:A	T:C
963	C:C	T:T	A:G	A:G	A:G	A:A	G:G	A:T	G:A	A:G	A:T	A:G	T:T	T:C	A:T	G:G	T:C	C:C	T:T	C:A	T:C	T:C	A:A	A:C	A:C	A:A	C:T	A:A	T:T	T:C	G:G	A:T	T:T	C:C	A:A	C:T	A:G	C:C	G:A	C:G	A:A	T:C	A:T	A:G	A:G	T:C
964	C:C	G:T	A:G	A:G	G:G	A:G	G:G	A:T	G:A	A:G	A:A	G:G	T:C	A:A	A:T	G:G	T:C	C:C	G:G	A:A	T:T	T:T	A:T	A:C	A:C	A:G	T:T	A:A	T:G	C:C	T:T	T:T	T:T	C:C	A:A	C:T	A:G	T:C	G:G	C:C	A:T	T:C	A:T	G:G	G:G	T:T
965	T:C	G:T	A:G	A:G	G:G	A:G	G:G	A:T	A:A	G:G	A:T	A:G	T:C	T:C	A:T	T:G	C:C	T:C	G:T	C:A	T:C	T:T	A:T	A:C	A:C	A:A	T:T	A:A	T:G	T:C	T:G	T:T	A:T	C:T	A:A	C:T	A:G	C:C	G:A	C:G	A:A	C:C	A:T	G:G	A:A	T:C
966	C:C	T:T	A:G	A:G	G:G	A:A	G:G	T:T	G:A	A:G	A:A	A:G	T:T	T:C	A:T	T:G	C:C	T:C	G:T	A:A	T:T	T:T	A:T	A:C	C:C	A:A	C:T	C:A	T:G	T:T	T:G	A:T	A:T	C:C	A:A	C:T	A:G	T:C	G:G	C:C	A:T	C:C	A:T	G:G	A:A	T:T
967	T:C	G:T	A:G	A:G	G:G	G:G	G:T	T:T	G:G	G:G	T:T	A:G	T:T	T:T	A:T	T:G	T:C	T:C	G:T	C:A	C:C	T:C	A:A	A:A	A:A	A:G	T:T	A:A	T:G	T:C	G:G	A:T	A:T	C:T	A:T	T:T	A:G	T:T	G:A	G:G	A:A	T:C	A:A	A:A	A:G	T:C
968	T:C	G:G	A:A	A:A	A:G	G:G	G:T	T:T	G:G	A:G	A:T	A:G	T:T	T:T	A:T	T:G	C:C	T:C	G:T	C:A	T:C	T:C	A:A	A:C	C:C	G:G	T:T	C:A	T:G	C:C	T:T	A:T	T:T	C:C	A:T	T:T	G:G	T:T	A:A	G:G	A:A	T:C	A:A	G:G	G:G	T:T
969	C:C	G:T	A:G	A:G	G:G	A:G	G:T	T:T	G:A	G:G	A:A	G:G	T:C	T:C	A:T	G:G	T:C	T:C	G:T	A:A	T:T	T:C	A:A	A:C	C:C	A:G	T:T	C:A	T:G	C:C	T:G	A:T	T:T	C:C	A:T	T:T	A:G	C:C	G:A	C:G	A:A	C:C	A:T	A:G	A:G	T:C
970	T:C	G:T	A:G	A:G	G:G	A:G	G:T	T:T	G:A	G:G	A:T	G:G	T:C	A:A	A:T	T:G	T:C	C:C	G:T	C:A	T:C	T:T	A:T	A:C	A:A	A:G	T:T	C:A	T:T	T:T	T:G	A:T	A:T	C:C	A:T	T:T	A:G	T:C	G:G	C:C	A:A	C:C	A:T	A:G	A:G	T:T
971	C:C	T:T	A:G	A:G	A:G	A:A	G:G	A:T	G:A	A:G	A:A	A:G	T:T	T:C	A:A	T:G	C:C	T:C	G:T	A:A	T:T	T:T	A:T	A:C	A:C	A:A	C:T	C:A	T:G	T:C	T:G	T:T	A:T	C:C	A:A	C:T	A:G	T:C	G:G	C:C	A:A	T:C	A:T	G:G	A:A	T:T
972	C:C	G:T	A:A	A:G	G:G	A:G	G:T	T:T	G:A	A:G	A:A	G:G	T:C	T:C	A:A	T:G	C:C	C:C	G:T	A:A	T:C	T:T	A:T	A:C	C:C	G:G	C:T	A:A	T:G	T:T	T:T	T:T	A:T	C:C	A:A	C:T	G:G	C:C	G:G	C:C	A:A	C:C	A:T	A:G	G:G	T:C
973	C:C	G:T	A:G	A:G	G:G	A:G	G:G	A:T	G:A	A:G	A:A	G:G	T:C	T:C	A:T	G:G	T:C	T:C	G:G	A:A	T:T	T:C	A:A	A:C	A:C	A:G	T:T	A:A	T:G	C:C	T:T	A:T	T:T	C:C	A:A	C:T	A:G	T:C	G:G	C:C	A:T	T:C	A:T	A:G	A:G	T:T
974	T:C	G:T	A:G	A:G	G:G	G:G	G:T	T:T	G:G	G:G	A:T	A:G	T:T	T:C	A:T	G:G	T:C	T:C	G:T	C:A	T:C	T:C	A:A	A:A	A:C	A:G	T:T	C:A	T:G	C:C	G:G	A:T	T:T	C:T	A:T	T:T	A:G	T:C	G:G	C:C	A:A	T:C	A:A	G:G	A:G	T:C
975	T:C	G:T	A:G	A:G	G:G	G:G	G:G	A:T	A:A	A:G	A:T	A:G	T:C	T:C	A:A	T:G	C:C	T:C	G:T	C:A	T:C	T:T	A:T	A:C	A:C	A:G	T:T	A:A	T:G	T:T	G:G	T:T	A:T	C:C	A:A	C:T	A:G	T:C	G:G	C:C	A:A	C:C	A:T	A:G	A:G	T:T
976	T:C	G:T	A:G	A:A	A:G	G:G	G:T	T:T	G:G	G:G	A:A	G:G	T:C	T:C	T:T	G:G	T:C	T:C	G:T	A:A	T:C	T:C	A:A	A:C	C:C	A:G	T:T	A:A	T:G	C:C	T:T	A:T	T:T	C:C	A:A	C:T	A:G	T:T	A:A	G:G	A:A	T:C	A:A	A:G	A:G	T:C
977	C:C	T:T	A:G	A:G	A:G	A:A	G:T	A:T	G:A	A:G	A:T	A:G	T:T	T:C	T:T	T:G	C:C	C:C	G:T	A:A	T:C	T:C	A:T	A:A	A:C	A:A	C:T	A:A	T:G	T:C	G:G	T:T	A:T	C:T	A:T	T:T	A:G	C:C	G:A	C:G	A:A	T:C	A:T	G:G	A:G	T:T
978	C:C	T:T	A:G	A:G	A:G	A:A	G:G	A:T	A:A	A:G	A:A	G:G	T:C	T:C	T:T	T:G	C:C	C:C	G:T	A:A	T:T	T:T	A:T	A:C	A:C	A:A	C:T	A:A	T:G	T:C	T:G	T:T	A:T	C:T	A:A	C:T	A:G	T:C	G:A	C:G	A:A	C:C	A:T	G:G	A:G	T:T
979	T:C	G:T	A:G	A:G	G:G	G:G	G:T	A:T	G:A	G:G	A:T	G:G	T:C	A:A	A:T	T:G	T:C	C:C	G:T	C:A	T:C	T:T	A:T	A:A	A:C	A:G	T:T	C:A	T:G	T:T	T:G	A:T	A:T	C:C	A:T	T:T	A:G	T:C	G:G	C:C	A:T	T:C	A:A	A:G	A:G	T:C
980	T:C	G:T	A:G	A:G	G:G	G:G	G:T	T:T	G:G	G:G	T:T	A:G	T:T	T:T	A:T	T:G	T:C	C:C	G:T	C:A	C:C	T:C	A:A	A:C	C:C	A:G	T:T	A:A	T:T	T:C	G:G	A:T	A:T	C:C	A:T	T:T	A:G	C:C	G:A	C:G	A:A	T:C	A:A	A:G	A:G	T:C
981	C:C	T:T	A:G	A:G	A:G	A:A	G:G	T:T	G:A	A:G	A:T	A:G	T:C	T:C	A:A	T:G	C:C	T:C	G:G	A:A	T:C	T:T	A:T	A:C	A:A	A:A	C:T	C:A	T:G	T:C	T:G	T:T	A:T	C:C	A:A	C:T	A:G	T:C	G:G	C:C	A:A	C:C	A:T	G:G	A:A	T:T
982	C:C	G:T	A:A	A:A	A:G	A:G	G:T	T:T	A:A	A:G	A:T	G:G	T:C	A:A	T:T	T:G	C:C	T:C	G:G	A:A	C:C	T:T	A:T	A:C	C:C	A:G	C:T	A:A	T:G	T:T	G:G	T:T	A:T	C:C	A:T	T:T	G:G	T:T	A:A	G:G	A:A	C:C	A:T	G:G	A:G	T:T
983	C:C	T:T	A:G	A:G	A:G	A:A	G:T	A:T	G:A	G:G	A:T	G:G	T:C	T:T	T:T	T:G	C:C	T:C	G:G	A:A	T:C	T:C	A:A	A:A	A:C	A:A	C:T	C:A	T:G	T:C	G:G	A:T	T:T	C:C	A:T	T:T	A:G	T:C	G:G	C:C	A:A	T:C	A:T	A:G	A:G	T:T
984	C:C	G:T	A:G	A:G	A:G	G:G	G:T	T:T	G:G	G:G	A:A	G:G	T:C	T:C	A:A	T:G	T:C	T:C	G:T	A:A	T:T	T:C	A:T	A:C	C:C	A:G	T:T	A:A	T:G	T:C	T:G	T:T	A:T	C:C	A:A	C:T	A:G	T:C	G:G	C:C	A:A	T:C	A:A	A:G	A:G	T:C
985	C:C	T:T	A:G	A:G	G:G	G:G	G:T	A:T	G:G	A:G	T:T	G:G	T:C	T:C	A:T	T:G	T:C	T:C	G:G	A:A	C:C	T:T	A:T	A:C	A:C	A:G	T:T	A:A	T:G	T:C	T:G	T:T	A:T	C:C	A:T	T:T	A:G	T:C	G:G	C:C	A:A	T:C	A:A	G:G	A:G	T:C
986	C:C	G:T	A:G	A:A	A:G	G:G	G:T	A:T	G:A	G:G	A:T	A:G	T:C	A:A	T:T	T:G	C:C	C:C	T:T	C:A	T:C	T:T	A:T	A:C	A:C	A:G	T:T	C:A	T:G	T:C	T:G	A:T	A:T	C:C	A:T	T:T	A:G	T:T	A:A	G:G	A:A	T:C	A:A	A:G	A:G	T:C
987	C:C	G:T	A:A	A:G	G:G	G:G	G:T	T:T	G:G	G:G	A:A	A:G	T:C	A:A	A:T	G:G	T:C	C:C	T:T	A:A	T:C	T:T	A:T	A:C	A:A	G:G	T:T	C:A	T:G	C:C	T:T	A:T	T:T	C:C	A:T	T:T	G:G	T:C	G:G	C:C	A:A	T:C	A:A	A:G	A:A	T:C
988	T:C	G:T	A:G	A:A	G:G	A:G	G:T	A:T	G:A	G:G	T:T	G:G	T:C	A:A	A:T	T:G	T:T	C:C	T:T	C:A	C:C	T:T	A:T	A:C	A:C	A:A	C:T	A:A	T:T	T:T	G:G	A:T	A:T	C:C	A:T	T:T	A:G	T:C	G:A	C:G	A:A	T:C	A:A	A:G	A:G	T:T
989	T:C	G:T	A:G	A:G	G:G	G:G	G:T	T:T	G:G	G:G	T:T	A:G	T:C	T:C	A:T	G:G	T:C	T:C	G:G	C:A	C:C	T:C	A:A	A:C	A:C	A:G	T:T	C:A	T:T	C:C	G:G	A:T	T:T	C:C	A:T	T:T	A:G	T:C	G:A	C:G	A:A	T:C	A:A	A:A	A:G	T:C
990	C:C	T:T	A:A	A:G	G:G	A:A	G:G	A:T	G:A	G:G	A:T	G:G	T:C	T:T	A:A	G:G	T:C	T:C	G:G	C:A	T:C	T:C	A:A	A:C	A:C	A:G	C:T	A:A	T:G	T:C	G:G	A:T	T:T	C:C	A:A	C:T	G:G	T:C	A:A	C:G	A:A	T:C	A:T	A:G	A:G	T:T
991	T:C	G:T	A:G	A:G	G:G	A:G	G:T	A:T	A:A	A:G	A:A	A:G	T:C	A:A	A:T	T:G	T:C	T:C	G:T	A:A	T:T	T:T	A:T	A:A	A:C	A:G	T:T	A:A	T:G	T:C	T:G	T:T	A:T	C:T	A:T	T:T	A:G	T:C	G:A	C:G	A:T	C:C	A:T	A:G	A:G	T:C
992	C:C	G:T	A:G	A:G	A:G	G:G	G:G	A:T	G:A	G:G	A:T	A:G	T:C	T:C	T:T	T:G	C:C	C:C	G:G	C:A	T:C	T:T	A:T	A:C	A:C	A:G	T:T	A:A	T:G	T:C	T:G	T:T	A:T	C:C	A:A	C:T	A:G	T:C	G:G	C:C	A:A	?:?	A:T	A:A	A:G	T:T
993	T:C	G:T	A:A	A:A	A:G	A:G	G:G	A:T	G:A	A:G	A:T	A:G	T:C	A:A	A:T	T:G	T:C	C:C	T:T	A:A	C:C	T:T	A:A	A:C	A:C	G:G	C:T	A:A	T:G	T:C	T:G	T:T	A:T	C:C	A:A	C:T	G:G	C:C	G:G	C:C	A:T	T:C	A:T	A:G	A:A	T:T
994	C:C	G:G	A:A	A:A	A:G	A:A	G:G	A:T	G:A	A:G	A:T	G:G	T:T	T:T	A:T	T:G	T:C	T:C	T:T	C:A	T:C	T:C	A:A	A:C	A:C	A:G	C:T	A:A	T:T	T:C	T:G	A:T	A:T	C:C	A:A	C:T	G:G	T:C	A:A	C:G	A:A	T:C	A:T	A:G	A:G	T:C
995	T:C	G:T	A:G	A:A	A:G	A:G	G:G	T:T	G:A	A:G	A:T	G:G	T:T	T:T	A:T	T:G	T:C	C:C	G:T	C:A	T:C	T:C	A:A	A:C	A:C	A:A	T:T	A:A	T:T	T:T	T:G	A:T	A:T	C:T	A:A	T:T	A:G	T:C	G:A	C:G	A:A	C:C	A:T	A:G	A:A	T:C
996	C:C	T:T	A:G	A:A	G:G	A:A	G:G	A:T	G:A	G:G	T:T	G:G	T:T	T:T	A:T	T:G	C:C	C:C	G:T	A:A	C:C	T:C	A:A	A:A	A:C	A:A	C:T	A:A	T:G	T:T	T:G	T:T	A:T	C:T	A:A	C:T	A:G	C:C	G:A	C:G	A:A	T:C	A:T	A:G	A:A	T:T
997	C:C	G:T	A:G	A:A	A:G	A:G	G:G	A:T	G:A	A:G	A:A	A:G	T:T	T:T	T:T	T:G	C:C	T:C	T:T	A:A	T:T	T:C	A:A	A:C	A:C	A:G	T:T	A:A	T:G	T:T	T:G	A:T	A:T	C:C	A:A	C:T	A:G	T:C	G:G	C:C	A:A	T:C	A:T	G:G	A:G	T:C
998	T:C	G:T	A:G	A:A	A:G	A:G	G:G	T:T	G:A	G:G	A:T	G:G	T:C	A:A	A:T	G:G	T:C	C:C	G:T	C:A	T:C	T:T	A:T	A:C	A:C	A:G	T:T	C:A	T:G	T:C	G:G	A:T	T:T	C:C	A:A	C:T	A:G	T:C	G:G	C:C	A:A	C:C	A:T	G:G	G:G	T:T
999	C:C	T:T	A:A	A:A	A:G	G:G	G:T	A:T	G:G	G:G	A:A	G:G	T:T	T:C	A:T	T:G	C:C	T:C	T:T	A:A	T:T	T:T	A:T	A:A	A:C	G:G	T:T	C:A	T:T	T:C	T:G	A:T	A:T	T:T	A:T	C:T	G:G	T:C	G:G	C:C	A:A	T:C	A:A	A:G	A:A	T:C
1000	T:C	G:T	A:G	A:A	A:G	A:G	G:T	T:T	A:A	A:G	A:T	A:G	T:C	T:T	A:A	T:G	T:C	T:C	G:T	C:A	T:C	T:C	A:A	A:C	A:C	A:A	T:T	A:A	T:T	T:C	G:G	A:T	A:T	C:C	A:T	T:T	A:G	T:T	A:A	G:G	A:A	C:C	A:T	A:A	A:G	T:T
1001	T:C	G:G	A:G	A:A	G:G	A:A	G:T	A:T	G:A	A:G	A:T	G:G	T:T	T:T	A:A	G:G	T:C	T:C	T:T	A:A	T:C	T:C	A:A	A:C	A:C	A:A	C:T	A:A	T:G	C:C	T:T	A:T	T:T	C:T	A:T	T:T	A:G	T:C	G:G	C:C	A:A	T:C	A:A	A:G	A:A	T:T
1002	T:C	G:T	A:G	A:A	G:G	A:G	G:T	T:T	A:A	A:G	A:T	A:G	T:C	A:A	A:T	T:G	C:C	C:C	G:T	C:A	T:C	T:T	A:T	A:C	C:C	A:G	T:T	A:A	T:T	T:C	T:G	A:T	A:T	C:C	A:T	T:T	A:G	T:C	G:A	C:G	A:A	C:C	A:T	G:G	A:G	T:C
1003	T:C	G:T	A:G	A:A	A:G	A:A	G:G	A:T	A:A	A:G	A:T	A:G	T:T	T:T	A:T	G:G	T:C	T:C	G:T	C:A	T:C	T:C	A:A	A:C	A:C	A:A	C:T	C:A	T:T	C:C	G:G	T:T	T:T	C:C	A:A	C:T	A:G	T:C	G:G	C:C	A:T	C:C	A:T	G:G	G:G	T:T
1004	T:C	G:G	A:A	A:A	G:G	A:A	G:T	A:T	A:A	A:G	A:T	G:G	T:T	T:T	T:T	T:G	T:C	C:C	T:T	C:A	T:C	T:C	A:A	A:C	A:C	A:G	C:T	C:A	T:G	C:C	T:T	A:T	T:T	C:C	A:T	T:T	G:G	C:C	G:A	C:G	A:A	C:C	A:T	A:G	G:G	T:C
1005	C:C	G:T	A:G	A:A	A:G	A:G	G:G	A:T	A:A	A:G	A:T	A:G	T:T	T:T	A:T	T:G	T:C	C:C	G:T	C:A	T:C	T:C	A:A	A:C	C:C	A:A	T:T	A:A	T:G	T:C	T:G	T:T	A:T	C:C	A:A	C:T	A:G	T:C	G:G	C:C	A:A	C:C	A:T	A:G	A:A	T:T
1006	T:C	G:G	A:A	A:A	A:G	A:A	G:T	A:T	A:A	A:G	A:T	G:G	T:T	T:T	T:T	T:G	C:C	C:C	G:T	C:A	T:C	T:C	A:A	A:C	C:C	A:G	C:T	C:A	T:G	C:C	T:T	A:T	T:T	C:C	A:T	T:T	G:G	T:T	A:A	G:G	A:T	C:C	A:T	A:G	A:G	T:T
1007	C:C	G:T	A:A	A:A	A:G	A:G	G:T	T:T	A:A	A:G	T:T	A:G	T:C	T:T	A:A	T:G	C:C	T:C	G:T	C:A	C:C	T:C	A:A	A:C	C:C	A:G	C:T	C:A	T:G	C:C	T:T	A:T	T:T	C:C	A:T	T:T	G:G	T:C	G:A	C:G	A:A	C:C	A:T	A:G	A:G	T:T
1008	C:C	G:T	A:A	A:A	G:G	A:G	G:T	T:T	A:A	A:G	A:T	G:G	T:C	A:A	T:T	T:G	C:C	C:C	G:T	A:A	C:C	T:T	A:T	A:A	C:C	G:G	C:T	A:A	T:G	T:C	T:G	T:T	A:T	C:T	A:T	T:T	G:G	T:C	G:G	C:C	A:A	C:C	A:T	G:G	A:A	T:C
1009	C:C	G:T	A:A	A:A	A:G	A:G	G:G	T:T	A:A	A:G	A:T	G:G	T:T	T:T	A:T	G:G	T:C	T:C	T:T	A:A	C:C	T:C	A:A	A:C	A:C	G:G	C:T	A:A	T:G	C:C	T:T	A:T	T:T	C:C	A:A	C:T	G:G	T:C	A:A	C:G	A:A	C:C	A:T	A:A	A:G	T:T
1010	T:C	G:T	A:A	A:A	A:G	A:G	G:G	A:T	G:A	A:G	A:T	G:G	T:C	A:A	A:T	T:G	T:T	T:C	G:T	A:A	C:C	T:T	A:A	A:C	A:C	G:G	C:T	A:A	T:T	T:T	G:G	A:T	A:T	C:C	A:A	C:T	G:G	T:T	A:A	C:G	A:T	T:C	A:T	A:A	G:G	T:C
1011	C:C	T:T	A:A	A:A	G:G	A:A	G:G	A:T	A:A	A:G	A:T	G:G	T:T	T:C	T:T	T:G	C:C	C:C	G:T	C:A	T:C	T:T	A:T	A:C	A:C	A:G	C:T	A:A	T:G	T:C	T:G	T:T	A:T	C:C	A:A	C:T	A:A	T:C	G:G	C:C	A:T	C:C	A:T	A:G	A:G	T:T
1012	C:C	T:T	A:A	A:A	A:G	A:A	G:G	A:T	G:A	A:G	A:T	G:G	T:T	T:C	A:A	G:G	T:C	C:C	G:T	C:A	T:C	T:C	A:A	A:C	A:C	A:G	C:T	A:A	T:G	T:C	G:G	T:T	T:T	C:C	A:A	C:T	G:G	T:C	A:A	C:G	A:A	T:C	A:T	A:G	A:G	T:T
1013	T:C	G:T	A:A	A:A	A:G	A:G	G:T	A:T	A:A	G:G	A:T	G:G	T:T	A:A	A:T	T:G	C:C	T:C	G:T	A:A	C:C	T:T	A:T	A:A	A:A	G:G	C:T	C:A	T:G	T:C	T:G	T:T	A:T	C:T	A:T	T:T	G:G	T:C	G:A	C:G	A:T	C:C	A:T	A:G	A:G	T:C
1014	C:C	G:G	A:A	A:A	A:G	A:A	G:T	A:T	A:A	A:G	T:T	A:A	T:T	T:T	A:A	G:G	T:C	T:C	G:T	C:A	C:C	T:C	A:A	C:C	A:C	A:G	C:T	C:A	T:T	C:C	T:G	A:T	T:T	T:T	A:T	T:T	G:G	?:?	G:A	C:G	A:T	C:C	A:T	?:?	G:G	T:T
1015	C:C	G:T	A:A	A:A	G:G	G:G	G:T	T:T	G:G	G:G	A:A	A:G	T:C	A:A	A:T	G:G	T:C	T:C	G:T	A:A	T:C	T:T	A:T	A:C	A:C	G:G	T:T	C:A	T:G	?:?	T:T	T:T	T:T	C:C	A:T	T:T	G:G	T:T	A:A	G:G	A:T	T:C	A:A	A:G	A:G	T:C
1016	T:C	G:T	A:A	A:A	A:G	A:G	G:G	A:T	A:A	A:G	A:A	A:G	T:C	A:A	A:T	T:G	C:C	C:C	G:T	A:A	T:C	T:T	A:T	A:C	A:C	G:G	C:T	C:A	T:G	T:T	T:G	A:T	A:T	C:T	A:A	C:T	G:G	T:C	G:A	C:G	A:A	C:C	A:T	A:G	A:G	T:C
1017	C:C	G:G	A:A	A:A	G:G	A:A	G:T	T:T	G:A	G:G	T:T	A:G	T:T	T:T	T:T	G:G	T:C	C:C	T:T	C:A	C:C	T:C	A:A	A:C	A:C	A:G	C:T	C:A	T:G	C:C	T:G	A:T	T:T	?:?	A:T	T:T	G:G	T:C	G:A	C:G	A:A	C:C	A:T	A:A	A:G	T:T
1018	C:C	T:T	A:A	A:A	G:G	A:A	G:G	A:T	A:A	A:G	A:T	G:G	T:T	T:T	T:T	T:G	T:C	C:C	G:T	C:A	T:C	T:C	A:A	A:C	A:C	A:G	C:T	A:A	T:T	T:C	T:G	A:T	A:T	C:C	A:A	C:T	G:G	C:C	A:A	C:G	A:A	C:C	A:T	A:G	A:G	T:T
1019	T:C	G:T	A:A	A:A	G:G	A:G	G:G	T:T	A:A	A:G	A:T	G:G	T:C	T:C	A:A	T:G	C:C	C:C	G:T	C:A	T:C	T:T	A:T	A:C	A:C	G:G	C:T	A:A	T:T	T:T	G:G	T:T	A:T	C:C	A:A	C:T	A:A	T:C	G:G	C:C	A:T	C:C	A:T	G:G	G:G	T:T
1020	T:C	G:T	A:A	A:A	A:G	A:A	G:T	T:T	G:A	A:G	A:A	G:G	T:C	T:C	A:T	T:G	T:C	T:C	T:T	A:A	T:C	T:T	A:T	A:C	A:A	A:G	C:T	C:A	T:G	T:C	T:G	T:T	A:T	C:C	A:T	T:T	G:G	T:T	A:A	G:G	A:A	C:C	A:T	A:G	A:G	T:C
1021	T:C	G:T	A:G	A:A	A:G	A:G	G:T	A:T	G:A	A:G	A:T	G:G	T:C	T:C	A:A	T:G	C:C	T:C	G:T	C:A	T:C	T:T	A:T	A:C	A:C	A:G	T:T	C:A	T:G	T:T	T:G	T:T	A:T	C:C	A:T	T:T	A:G	T:C	G:A	C:G	A:A	T:C	A:A	G:G	G:G	T:C
1022	C:C	G:G	A:G	A:A	A:G	G:G	G:T	A:T	G:A	G:G	A:T	A:G	T:T	T:T	A:T	G:G	T:C	C:C	G:T	C:A	T:C	T:C	A:A	A:C	A:C	A:G	T:T	A:A	T:G	C:C	T:G	T:T	T:T	C:C	A:T	T:T	A:G	T:T	A:A	G:G	A:A	T:C	A:A	A:G	A:G	T:T
1023	T:C	G:T	A:G	A:A	A:G	A:G	G:G	A:T	G:A	A:G	A:T	G:G	T:C	A:A	T:T	T:G	C:C	T:C	G:T	C:A	T:C	T:T	A:T	A:C	A:C	A:G	T:T	A:A	T:G	T:C	T:G	T:T	A:T	C:C	A:A	C:T	A:G	T:C	G:G	C:C	A:A	T:C	A:T	G:G	A:G	T:C
1024	T:C	G:T	A:A	A:A	G:G	A:G	G:G	A:T	G:A	G:G	A:T	G:G	T:T	T:C	A:A	T:G	C:C	T:C	G:T	A:A	C:C	T:T	A:T	C:C	A:C	A:G	C:T	C:A	T:G	T:T	T:G	T:T	A:T	C:T	A:A	C:T	A:A	C:C	G:A	G:G	A:T	T:C	A:T	A:G	A:G	T:T
1025	C:C	T:T	A:G	A:A	A:G	A:A	G:G	T:T	G:A	A:G	A:T	G:G	T:T	T:C	A:A	T:G	C:C	C:C	T:T	A:A	T:C	T:T	A:T	A:C	C:C	A:A	C:T	A:A	T:G	T:C	T:G	T:T	A:T	C:T	A:A	C:T	A:G	T:C	G:A	C:G	A:A	C:C	A:T	A:G	A:A	T:T
1026	C:C	T:T	A:A	A:A	A:G	A:A	G:T	A:T	A:A	A:G	T:T	A:A	T:T	T:T	A:A	G:G	T:C	T:C	G:T	C:A	C:C	T:C	A:A	C:C	A:C	A:G	C:T	C:A	T:G	C:C	G:G	A:T	T:T	C:T	A:A	C:T	G:G	C:C	G:G	C:C	A:A	C:C	A:T	A:G	A:G	T:T
1027	C:C	T:T	A:A	A:A	A:G	A:A	G:G	A:T	G:A	A:G	A:T	G:G	T:T	T:C	A:T	T:G	T:C	T:C	G:T	C:A	T:C	T:T	A:T	A:C	A:C	A:G	C:T	A:A	T:G	T:C	T:G	T:T	A:T	C:C	A:A	C:T	G:G	T:C	A:A	C:G	A:A	T:C	A:T	G:G	A:G	T:C
1028	C:C	G:T	A:A	A:A	G:G	A:A	G:T	T:T	G:A	G:G	A:A	G:G	T:C	T:T	A:T	T:G	T:C	T:C	G:T	A:A	T:C	T:C	A:A	C:C	A:C	A:G	C:T	A:A	T:G	T:C	T:G	A:T	A:T	C:C	A:A	C:T	G:G	C:C	A:A	C:G	A:T	C:C	A:T	A:G	A:G	T:C
1029	T:C	G:G	A:G	A:A	A:G	A:A	G:G	A:T	G:A	A:G	A:T	G:G	T:T	T:C	A:T	G:G	T:C	C:C	G:T	C:A	T:C	T:C	A:A	A:C	C:C	A:A	C:T	A:A	T:G	C:C	T:T	T:T	T:T	C:C	A:A	C:T	A:G	C:C	G:A	C:G	A:T	T:C	A:T	A:A	A:A	T:C
1030	C:C	G:T	A:G	A:A	G:G	A:G	G:G	T:T	A:A	A:G	A:T	A:G	T:C	A:A	A:T	G:G	T:C	T:C	G:T	C:A	T:C	T:T	A:T	C:C	A:C	A:G	T:T	A:A	T:G	C:C	T:T	T:T	T:T	C:T	A:A	C:T	A:G	T:C	G:G	C:C	A:A	C:C	A:T	G:G	A:G	T:T
1031	C:C	T:T	A:A	A:A	A:G	G:G	G:G	A:T	G:A	A:G	A:A	A:G	T:T	T:C	A:T	T:G	C:C	T:C	G:T	A:A	T:T	T:T	A:T	A:A	A:C	G:G	T:T	A:A	T:G	T:T	G:G	A:T	A:T	C:T	A:A	C:T	A:A	T:T	G:A	G:G	A:A	T:C	A:T	A:G	G:G	T:T
1032	T:C	G:G	A:G	A:A	A:G	A:A	G:T	A:T	G:G	A:G	T:T	G:G	T:T	T:C	A:T	T:G	T:C	C:C	G:T	A:A	C:C	T:C	A:T	C:C	A:C	A:A	C:T	A:A	T:T	T:C	T:T	A:T	A:T	C:T	A:T	C:T	A:G	C:C	G:A	C:G	A:A	T:C	A:A	A:G	A:A	T:C
1033	C:C	G:G	A:G	A:A	A:G	A:A	G:T	A:T	A:A	A:G	A:T	G:G	T:T	T:T	T:T	T:G	T:C	T:C	G:T	C:A	T:C	T:C	A:A	A:C	A:C	A:A	C:T	A:A	T:G	T:C	T:G	A:T	A:T	C:C	A:A	C:T	A:G	T:C	G:A	C:G	A:T	C:C	A:T	A:G	A:A	T:C
1034	T:C	G:G	A:A	A:A	A:G	G:G	G:T	T:T	G:G	G:G	T:T	A:G	T:T	T:T	A:T	T:G	C:C	C:C	G:T	C:A	C:C	T:C	A:A	A:C	A:C	G:G	C:T	A:A	T:G	T:C	T:T	T:T	A:T	C:C	A:A	C:T	A:A	T:T	A:A	G:G	A:A	T:C	A:A	A:A	A:G	T:C
1035	T:C	G:T	A:G	A:A	A:G	A:G	G:G	T:T	G:A	G:G	A:T	G:G	T:C	A:A	A:T	T:G	T:T	C:C	G:T	C:A	T:C	T:T	A:T	A:C	C:C	A:G	T:T	C:A	T:T	T:T	T:G	A:T	A:T	C:C	A:A	C:T	A:G	T:C	G:A	C:G	A:T	C:C	A:T	A:G	?:?	T:T
1036	T:C	G:G	A:A	A:A	A:G	A:A	G:T	T:T	G:A	A:G	A:T	G:G	T:T	T:C	T:T	G:G	T:C	T:C	T:T	C:A	T:C	T:C	A:A	A:C	A:A	A:G	C:T	A:A	T:T	T:C	T:T	A:T	T:T	C:C	A:A	C:T	A:A	T:T	G:A	G:G	A:A	C:C	A:T	A:G	G:G	T:T
1037	T:C	G:T	A:A	A:A	G:G	A:G	G:G	A:T	A:A	A:G	A:A	A:G	T:C	T:C	A:T	T:G	C:C	C:C	G:T	A:A	T:C	T:T	A:T	A:C	C:C	G:G	C:T	C:A	T:G	T:T	T:G	A:T	A:T	C:T	A:A	C:T	G:G	T:C	A:A	C:G	A:T	C:C	A:T	A:G	A:G	T:T
1038	C:C	G:T	A:A	A:A	A:G	A:G	G:G	A:T	G:A	A:G	A:A	G:G	T:T	T:T	A:T	G:G	T:C	T:C	T:T	A:A	T:C	T:C	A:A	A:C	A:C	G:G	C:T	A:A	T:G	T:C	T:T	A:T	T:T	C:C	A:A	C:T	A:A	T:T	G:A	G:G	A:A	T:C	A:T	A:G	G:G	T:T
1039	T:C	G:T	A:G	A:A	G:G	G:G	G:T	A:T	A:A	G:G	A:A	A:G	T:C	T:C	A:A	T:G	C:C	C:C	G:T	A:A	T:T	T:C	A:T	C:C	A:C	A:G	T:T	C:A	T:G	T:C	G:G	A:T	T:T	C:C	A:T	T:T	A:G	T:C	G:A	C:G	A:A	C:C	A:T	G:G	G:G	T:T
1040	T:C	G:T	A:A	A:A	A:G	A:G	G:G	A:T	G:A	A:G	A:A	A:G	T:C	T:C	A:A	T:G	C:C	T:C	G:T	A:A	T:C	T:T	A:T	A:C	A:C	G:G	T:T	C:A	T:G	T:C	T:G	T:T	A:T	C:C	A:A	C:T	G:G	C:C	G:G	C:C	A:A	T:C	A:T	G:G	A:A	T:C
1041	C:C	G:T	A:A	A:A	A:G	A:G	G:G	T:T	G:A	A:G	A:T	G:G	T:C	A:A	A:T	G:G	T:C	T:C	G:G	A:A	C:C	T:T	A:T	A:C	C:C	G:G	C:T	A:A	T:G	C:C	T:T	T:T	T:T	C:T	A:A	C:T	G:G	T:C	G:A	C:G	A:A	C:C	A:T	A:A	A:G	T:C
1042	C:C	T:T	A:G	A:A	A:G	G:G	G:T	A:T	G:A	G:G	A:T	A:G	T:T	T:T	A:A	G:G	T:C	C:C	T:T	C:A	T:C	T:C	A:A	C:C	A:C	A:G	T:T	A:A	T:G	T:C	G:G	T:T	T:T	C:T	A:A	C:T	A:G	T:C	G:A	C:G	A:A	T:C	A:A	A:G	A:G	T:C
1043	T:C	G:T	A:A	A:A	A:G	A:G	G:G	A:T	G:A	G:G	T:T	A:G	T:C	A:A	T:T	G:G	T:C	C:C	G:T	C:A	C:C	T:T	A:T	A:C	C:C	G:G	T:T	A:A	T:G	C:C	T:T	T:T	T:T	C:C	A:A	C:T	A:A	T:C	G:G	C:C	A:T	T:C	A:T	G:G	A:G	T:T
1044	C:C	T:T	A:A	A:A	A:G	G:G	G:T	A:T	G:G	G:G	T:T	A:G	T:T	T:C	A:A	T:G	T:C	T:C	G:T	C:A	C:C	T:T	A:T	C:C	A:C	G:G	C:T	C:A	T:G	T:T	T:G	T:T	A:T	C:T	A:A	C:T	A:A	T:T	A:A	G:G	A:A	T:C	A:A	A:G	A:G	T:C
1045	T:C	G:G	A:A	A:A	G:G	G:G	G:G	A:T	G:G	G:G	A:A	G:G	T:T	T:C	A:T	G:G	T:C	C:C	G:T	A:A	T:T	T:C	A:A	A:A	C:C	G:G	T:T	A:A	T:T	T:C	T:T	A:T	T:T	C:T	A:A	C:T	A:A	T:T	G:A	G:G	A:A	T:C	A:A	A:G	A:G	T:C
1046	C:C	T:T	A:G	A:A	A:G	G:G	G:G	T:T	G:G	G:G	T:T	G:G	T:T	T:C	A:T	T:G	C:C	C:C	G:T	A:A	C:C	T:T	A:T	C:C	A:C	A:G	T:T	A:A	T:T	T:T	G:G	A:T	A:T	C:T	A:A	T:T	A:G	T:C	G:A	C:G	A:A	T:C	A:A	A:A	G:G	T:C
1047	T:C	G:G	A:A	A:A	A:G	A:A	G:G	A:T	G:A	A:G	A:A	A:G	T:T	T:C	A:A	G:G	T:C	T:C	G:T	A:A	T:T	T:C	A:A	A:C	C:C	A:G	C:T	A:A	T:G	C:C	T:T	A:T	T:T	C:C	A:A	C:T	A:A	T:C	G:G	C:C	A:T	T:C	A:T	A:G	A:G	T:T
1048	C:C	G:T	A:A	A:A	A:G	A:A	G:G	A:T	G:A	A:G	A:A	G:G	T:T	T:C	A:A	G:G	T:C	C:C	G:T	A:A	T:C	T:C	A:A	A:A	A:C	A:G	C:T	A:A	T:G	T:C	T:T	T:T	T:T	C:T	A:A	C:T	G:G	T:T	G:A	C:G	A:T	T:C	A:T	G:G	A:G	T:T
1049	C:C	T:T	A:G	A:A	G:G	A:A	G:T	A:T	A:A	G:G	A:A	G:G	T:T	T:C	T:T	T:G	T:C	C:C	T:T	A:A	T:T	T:C	A:T	A:C	A:C	A:A	C:T	A:A	T:T	T:C	T:G	A:T	A:T	C:C	A:A	C:T	A:G	C:C	G:A	C:G	A:A	C:C	A:T	A:G	A:A	T:C
1050	T:C	G:T	A:G	A:A	A:G	A:G	G:G	A:T	G:A	A:G	A:A	G:G	T:C	A:A	A:T	T:G	T:T	C:C	G:T	A:A	T:C	T:T	A:T	A:C	A:C	A:G	T:T	C:A	T:T	T:T	T:G	A:T	A:T	C:C	A:A	C:T	A:G	T:C	G:A	C:G	A:T	T:C	A:T	A:G	A:G	T:T
1051	C:C	T:T	A:A	A:A	A:G	G:G	G:G	T:T	G:A	G:G	A:A	G:G	T:T	T:C	A:T	T:G	C:C	T:C	G:T	A:A	T:T	T:T	A:T	A:C	A:A	G:G	T:T	C:A	T:G	T:C	T:G	A:T	A:T	C:C	A:A	C:T	A:A	T:C	G:G	C:C	A:A	T:C	A:A	A:A	A:A	T:T
1052	T:C	G:T	A:G	A:A	G:G	A:G	G:G	A:T	G:A	A:G	A:T	A:G	T:T	T:T	A:T	G:G	T:C	T:C	G:T	C:A	T:C	T:C	A:A	C:C	A:C	A:G	T:T	A:A	T:G	T:C	G:G	A:T	T:T	C:T	A:A	C:T	A:G	C:C	G:A	C:G	A:A	T:C	A:T	A:G	A:G	T:C
1053	C:C	G:G	A:A	A:A	G:G	G:G	G:G	A:T	G:A	G:G	T:T	A:G	T:T	T:T	A:T	T:G	T:C	T:C	G:T	C:A	C:C	T:C	A:A	A:A	A:C	G:G	C:T	A:A	T:T	T:C	T:G	A:T	A:T	C:T	A:A	C:T	A:A	C:C	G:A	G:G	A:T	T:C	A:T	G:G	A:G	T:T
1054	T:C	G:G	A:A	A:A	A:G	A:A	G:T	A:T	G:A	A:G	A:T	G:G	T:T	T:T	T:T	G:G	T:C	C:C	T:T	C:A	T:C	T:C	A:A	C:C	A:C	A:G	C:T	A:A	T:G	C:C	T:T	T:T	T:T	C:T	A:T	T:T	G:G	C:C	G:A	C:G	A:A	T:C	A:T	A:G	A:G	T:C
1055	C:C	G:T	A:G	A:A	A:G	A:G	G:G	A:T	G:A	A:G	A:A	G:G	T:C	T:C	A:T	G:G	T:C	C:C	G:T	A:A	T:T	T:C	A:A	A:C	A:C	A:G	T:T	A:A	T:T	C:C	T:T	A:T	T:T	C:C	A:A	C:T	A:G	T:C	?:?	C:G	A:A	T:C	A:T	G:G	A:G	T:C
1056	T:C	G:T	A:A	A:A	G:G	G:G	G:T	A:T	G:G	G:G	T:T	A:G	T:C	A:A	A:T	T:G	T:T	T:C	G:T	C:A	C:C	T:T	A:T	C:C	C:C	G:G	C:T	A:A	T:G	T:C	T:G	T:T	A:T	C:C	A:T	T:T	A:A	T:C	G:G	C:C	A:A	T:C	A:A	A:A	A:A	T:T
1057	T:C	G:T	A:A	A:A	A:G	A:G	G:G	T:T	A:A	A:G	T:T	A:G	T:T	T:T	A:T	T:G	C:C	C:C	G:T	C:A	C:C	T:C	A:A	A:C	C:C	G:G	C:T	A:A	T:T	T:T	T:G	A:T	A:T	C:C	A:A	C:T	A:A	T:T	G:A	G:G	A:A	C:C	A:T	A:A	A:G	T:T
1058	C:C	T:T	A:A	A:A	A:G	G:G	G:G	T:T	G:A	G:G	A:A	G:G	T:T	T:T	A:T	G:G	T:C	T:C	T:T	A:A	T:T	T:C	A:A	A:C	A:A	G:G	T:T	C:A	T:G	C:C	G:G	A:T	T:T	C:C	A:A	C:T	G:G	T:C	G:G	C:C	A:A	T:C	A:A	G:G	G:G	T:C
1059	T:C	G:T	A:G	A:A	A:G	A:G	G:G	A:T	A:A	A:G	A:T	A:G	T:C	A:A	A:T	T:G	C:C	C:C	G:T	C:A	T:C	T:T	A:T	A:C	A:C	A:G	T:T	A:A	T:G	T:C	T:G	T:T	A:T	C:C	A:A	C:T	A:G	T:C	G:A	C:G	A:T	C:C	A:T	A:G	G:G	T:C
1060	C:C	T:T	A:A	A:A	A:G	G:G	G:T	A:T	G:G	A:G	A:T	A:G	T:T	T:T	A:A	T:G	C:C	T:C	T:T	C:A	T:C	T:C	A:A	C:C	A:C	G:G	T:T	C:A	T:G	T:C	G:G	A:T	T:T	C:T	A:T	T:T	G:G	C:C	G:A	C:G	A:A	T:C	A:A	G:G	G:G	T:T
1061	C:C	T:T	A:A	A:A	A:G	A:A	G:T	T:T	G:A	A:G	A:T	G:G	T:T	T:C	T:T	T:G	C:C	C:C	T:T	C:A	T:C	T:T	A:T	C:C	A:C	A:G	C:T	C:A	T:G	T:T	T:G	A:T	A:T	C:T	A:T	T:T	G:G	T:C	G:G	C:C	A:A	C:C	A:T	A:G	A:G	T:C
1062	C:C	G:T	A:G	A:A	A:G	A:G	G:T	A:T	G:A	G:G	A:T	A:G	T:T	T:C	A:A	G:G	T:C	C:C	G:T	C:A	T:C	T:C	A:A	A:C	C:C	A:G	T:T	A:A	T:G	C:C	T:T	T:T	T:T	C:C	A:T	T:T	A:G	T:C	G:A	C:G	A:A	T:C	A:A	G:G	A:G	T:T
1063	C:C	T:T	A:G	A:A	A:G	G:G	G:T	T:T	G:G	G:G	T:T	G:G	T:T	T:C	A:T	T:G	C:C	C:C	G:T	A:A	C:C	T:C	A:T	C:C	C:C	A:G	T:T	A:A	T:T	T:C	G:G	A:T	A:T	C:T	A:T	C:T	A:G	T:C	G:A	C:G	A:A	T:C	A:A	A:G	A:G	T:C
1064	C:C	G:T	A:G	A:A	G:G	G:G	G:T	T:T	G:G	G:G	A:T	G:G	T:T	T:T	A:T	G:G	T:C	C:C	T:T	C:A	T:C	T:C	A:A	A:C	A:A	A:G	T:T	C:A	T:G	C:C	T:G	A:T	T:T	C:C	A:T	T:T	A:G	C:C	G:A	C:G	A:A	T:C	A:A	G:G	A:G	T:C
1065	C:C	T:T	A:A	A:A	A:G	G:G	G:G	A:T	G:A	A:G	A:T	A:G	T:T	T:T	A:A	G:G	T:C	T:C	G:T	C:A	T:C	T:C	A:A	C:C	A:C	G:G	T:T	A:A	T:T	T:C	G:G	A:T	T:T	C:C	A:A	C:T	A:A	T:C	G:G	C:C	A:A	T:C	A:T	A:G	G:G	T:T
1066	C:C	T:T	A:G	A:A	A:G	G:G	G:G	A:T	G:A	G:G	A:T	A:G	T:T	T:T	A:T	T:G	C:C	T:C	G:T	A:A	T:C	T:C	A:A	A:C	C:C	A:G	T:T	A:A	T:G	T:T	T:G	A:T	A:T	C:C	A:A	C:T	A:G	T:C	G:G	C:C	A:A	T:C	A:T	G:G	A:G	T:T
1067	C:C	T:T	A:A	A:A	A:G	A:A	G:T	T:T	G:A	A:G	A:T	G:G	T:T	T:T	T:T	T:G	T:C	T:C	T:T	C:A	T:C	T:C	A:A	A:C	A:C	A:G	C:T	A:A	T:G	T:C	G:G	A:T	A:T	C:C	A:T	T:T	A:A	T:T	G:A	G:G	A:A	C:C	A:T	A:G	A:G	T:T
1068	C:C	T:T	A:A	A:A	G:G	G:G	G:G	A:T	G:A	A:G	A:T	A:G	T:T	T:C	A:T	T:G	T:C	T:C	G:T	C:A	T:C	T:T	A:T	A:C	A:C	G:G	T:T	C:A	T:G	T:C	T:G	T:T	A:T	C:C	A:A	C:T	G:G	T:C	G:G	C:C	A:A	T:C	A:T	A:G	A:A	T:C
1069	C:C	T:T	A:A	A:A	A:G	G:G	G:T	A:T	G:G	G:G	T:T	A:G	T:T	T:T	A:T	T:G	C:C	C:C	G:T	C:A	C:C	T:C	A:A	C:C	C:C	G:G	C:T	A:A	T:G	T:C	G:G	T:T	A:T	C:T	A:T	T:T	A:A	T:T	G:A	G:G	A:A	T:C	A:A	A:G	G:G	T:C
1070	T:C	G:T	A:A	A:A	A:G	A:G	G:T	A:T	G:G	G:G	T:T	A:G	T:C	A:A	A:T	G:G	T:C	T:C	G:T	C:A	C:C	T:T	A:T	C:C	A:A	G:G	T:T	A:A	T:G	T:C	G:G	A:T	T:T	C:T	A:T	C:T	A:A	T:T	G:A	G:G	A:A	T:C	A:A	G:G	G:G	T:T
1071	T:C	G:T	A:A	A:A	A:G	A:G	G:T	A:T	G:G	G:G	T:T	G:G	T:C	A:A	A:T	T:G	T:C	T:C	G:G	C:A	C:C	T:T	A:T	C:C	A:C	G:G	C:T	A:A	T:G	T:C	T:G	T:T	A:T	C:T	A:T	C:T	A:A	T:T	G:A	G:G	A:A	T:C	A:A	A:G	A:G	T:C
1072	C:C	G:G	A:A	A:A	A:G	A:A	G:T	A:T	G:A	A:G	A:A	A:G	T:T	T:T	T:T	G:G	T:C	T:C	G:T	A:A	T:T	T:C	A:A	C:C	A:C	A:G	C:T	C:A	T:G	C:C	T:G	A:T	T:T	C:C	A:T	T:T	A:A	T:C	G:G	C:C	A:A	T:C	A:T	G:G	A:G	T:T
1073	T:C	G:T	A:A	A:A	G:G	A:G	G:T	A:T	G:A	G:G	A:T	G:G	T:T	A:A	A:A	T:G	C:C	T:C	G:T	A:A	C:C	T:T	A:T	C:C	A:C	G:G	C:T	A:A	T:G	T:T	G:G	T:T	A:T	C:T	A:A	C:T	A:A	T:T	G:A	G:G	A:A	T:C	A:A	A:G	G:G	T:C
1074	C:C	T:T	A:G	A:A	A:G	A:A	G:T	A:T	G:A	G:G	T:T	G:G	T:T	T:C	T:T	G:G	T:C	C:C	G:T	C:A	C:C	T:C	A:A	C:C	A:C	A:A	C:T	C:A	T:T	C:C	G:G	A:T	T:T	C:T	A:T	T:T	A:A	T:T	G:A	G:G	A:A	T:C	A:T	A:A	A:A	T:T
1075	C:C	T:T	A:A	A:A	A:G	G:G	G:G	A:T	G:A	A:G	A:T	A:G	T:T	T:T	A:T	G:G	T:C	C:C	G:T	C:A	T:C	T:C	A:A	C:C	A:C	G:G	T:T	A:A	T:G	T:C	G:G	T:T	T:T	C:T	A:A	C:T	G:G	T:C	A:A	C:G	A:A	T:C	A:T	A:G	G:G	T:C
1076	C:C	G:G	A:A	A:A	A:G	G:G	G:T	T:T	G:G	G:G	A:A	G:G	T:T	T:T	A:T	T:G	C:C	C:C	T:T	A:A	T:T	T:C	A:A	C:C	C:C	G:G	T:T	A:A	T:G	T:C	T:G	T:T	A:T	C:C	A:A	C:T	A:A	T:C	G:G	C:C	A:A	T:C	A:A	A:G	A:A	T:T
1077	C:C	T:T	A:A	A:A	G:G	A:A	G:G	T:T	A:A	A:G	A:T	G:G	T:T	T:T	T:T	T:G	C:C	C:C	G:T	C:A	T:C	T:C	A:A	A:A	A:A	A:G	C:T	C:A	T:T	T:C	G:G	A:T	T:T	C:T	A:A	C:T	A:A	T:T	G:A	G:G	A:A	C:C	A:T	A:A	A:G	T:C
1078	C:C	T:T	A:A	A:A	A:G	A:A	G:T	A:T	G:A	A:G	A:A	A:G	T:T	T:C	T:T	T:G	T:C	T:C	G:T	A:A	T:T	T:T	A:T	C:C	A:C	A:G	C:T	A:A	T:G	T:C	T:G	T:T	A:T	C:T	A:T	T:T	A:A	T:T	G:A	G:G	A:A	T:C	A:T	A:A	A:G	T:T
1079	C:C	G:G	A:G	A:A	A:G	G:G	G:T	A:T	A:A	A:G	T:T	A:A	T:T	T:C	T:T	T:G	C:C	C:C	G:T	A:A	C:C	T:C	A:T	C:C	A:C	A:G	T:T	A:A	T:G	T:C	T:G	T:T	A:T	C:T	A:A	C:T	A:G	T:C	G:A	C:G	A:T	C:C	A:T	G:G	A:G	T:C
1080	T:C	G:G	A:A	A:A	A:G	G:G	G:G	T:T	G:G	G:G	T:T	A:G	T:T	T:T	A:A	T:G	T:C	C:C	G:T	C:A	C:C	T:C	A:A	A:C	A:A	G:G	C:T	C:A	T:G	C:C	T:T	A:T	A:T	C:C	A:A	C:T	A:A	C:C	G:A	G:G	A:T	T:C	A:A	A:G	A:G	T:C
1081	T:C	G:G	A:A	A:A	A:G	A:A	G:T	T:T	G:A	A:G	A:A	A:G	T:T	T:T	T:T	T:G	C:C	C:C	T:T	A:A	T:T	T:C	A:A	C:C	A:C	A:G	C:T	C:A	T:G	C:C	T:T	A:T	T:T	C:T	A:T	T:T	A:A	T:T	G:A	G:G	A:A	C:C	A:T	G:G	A:G	T:T
1082	T:C	G:T	A:G	A:A	G:G	A:G	G:T	A:T	G:A	A:G	A:T	A:G	T:C	T:C	A:T	T:G	T:T	C:C	G:G	C:A	T:C	T:C	A:T	A:C	C:C	A:A	C:T	A:A	T:T	T:C	G:G	A:T	A:T	C:C	A:T	T:T	A:G	C:C	G:A	C:G	A:T	T:C	A:A	G:G	A:G	T:C
1083	C:C	G:T	A:A	A:A	G:G	A:G	G:G	A:T	G:A	G:G	A:A	G:G	T:T	T:C	A:T	G:G	T:C	C:C	T:T	A:A	T:C	T:C	A:A	A:C	C:C	G:G	C:T	C:A	T:T	C:C	T:T	A:T	T:T	C:C	A:A	C:T	G:G	C:C	A:A	C:G	A:A	T:C	A:T	G:G	A:G	T:C
1084	C:C	G:T	A:G	A:A	A:G	A:G	G:T	T:T	G:A	A:G	A:A	G:G	T:C	A:A	A:T	G:G	T:C	T:C	G:T	A:A	T:T	T:T	A:T	A:C	C:C	A:G	T:T	A:A	T:T	C:C	T:T	A:T	T:T	C:C	A:A	C:T	A:G	T:C	G:A	C:G	A:A	C:C	A:T	A:A	A:G	T:C
1085	T:C	G:T	A:A	A:A	G:G	A:G	G:T	A:T	G:A	A:G	A:T	G:G	T:C	A:A	A:T	T:G	T:C	C:C	G:T	A:A	C:C	T:T	A:T	A:C	A:C	G:G	C:T	A:A	T:G	T:T	G:G	T:T	A:T	C:C	A:A	C:T	A:A	T:T	G:A	G:G	A:A	T:C	A:A	A:G	G:G	T:C
1086	C:C	G:T	A:A	A:A	A:G	A:G	G:T	T:T	G:A	G:G	T:T	G:G	T:C	T:C	A:T	G:G	T:C	C:C	T:T	C:A	C:C	T:C	A:A	A:C	C:C	G:G	C:T	C:A	T:T	C:C	T:G	A:T	T:T	C:C	A:T	T:T	G:G	T:C	G:A	C:G	A:A	C:C	A:T	A:G	A:G	T:T
1087	C:C	G:T	A:G	A:A	A:G	G:G	G:T	A:T	G:A	G:G	A:T	G:G	T:T	T:T	A:T	G:G	T:C	C:C	G:T	C:A	T:C	T:C	A:A	A:C	A:C	A:G	T:T	C:A	T:G	C:C	T:G	A:T	T:T	C:C	A:T	T:T	A:G	T:C	G:A	C:G	A:A	T:C	A:A	A:G	A:G	T:C
1088	T:C	G:G	A:A	A:A	G:G	G:G	G:G	A:T	G:G	G:G	A:A	G:G	T:T	T:C	A:T	G:G	T:C	C:C	G:T	A:A	T:T	T:C	A:A	A:A	A:C	G:G	T:T	A:A	T:T	C:C	T:T	A:T	T:T	C:T	A:A	C:T	A:A	T:T	G:A	G:G	A:A	T:C	A:A	G:G	G:G	T:C
1089	T:C	G:T	A:A	A:A	A:G	A:G	G:G	A:T	G:A	G:G	A:T	G:G	T:C	T:C	A:A	T:G	C:C	T:C	G:T	A:A	C:C	T:T	A:T	A:C	A:C	G:G	C:T	A:A	T:G	T:C	T:G	T:T	A:T	C:C	A:A	C:T	A:A	T:T	G:A	G:G	A:A	T:C	A:T	A:G	A:G	T:T
1090	C:C	T:T	A:A	A:A	A:G	G:G	G:T	A:T	G:A	A:G	A:T	A:G	T:T	T:T	T:T	T:G	T:C	T:C	G:T	C:A	T:C	T:C	A:A	C:C	A:C	G:G	T:T	A:A	T:G	T:C	G:G	A:T	A:T	C:C	A:T	T:T	A:A	T:T	G:A	G:G	A:A	T:C	A:A	A:G	G:G	T:C
1091	C:C	T:T	A:A	A:A	G:G	A:A	G:T	T:T	A:A	A:G	A:T	G:G	T:T	T:T	T:T	T:G	C:C	C:C	T:T	C:A	T:C	T:C	A:A	C:C	C:C	A:G	C:T	A:A	T:G	T:C	G:G	T:T	A:T	C:T	A:T	T:T	A:A	T:T	G:A	G:G	A:A	C:C	A:T	A:G	A:G	T:T
1092	T:C	G:T	A:A	A:A	A:G	A:G	G:T	A:T	A:A	G:G	A:T	G:G	T:C	T:C	A:A	T:G	T:C	T:C	G:T	A:A	C:C	T:T	A:T	C:C	A:C	G:G	C:T	A:A	T:G	T:T	G:G	T:T	A:T	C:T	A:A	C:T	G:G	T:C	A:A	C:G	A:T	C:C	A:T	A:G	G:G	T:C
1093	C:C	G:G	A:G	A:A	A:G	A:A	G:T	T:T	G:A	G:G	A:T	G:G	T:T	T:T	T:T	G:G	T:C	C:C	G:T	C:A	T:C	T:C	A:A	A:C	A:A	A:A	C:T	C:A	T:G	C:C	T:G	A:T	T:T	C:C	A:A	C:T	A:G	T:C	G:A	C:G	A:A	C:C	A:T	A:G	A:A	T:T
1094	C:C	T:T	A:G	A:A	A:G	G:G	G:T	A:T	G:G	G:G	A:A	G:G	T:T	T:C	A:A	T:G	C:C	T:C	G:T	A:A	T:T	T:C	A:T	C:C	A:C	A:G	T:T	C:A	T:T	T:C	G:G	A:T	T:T	T:T	A:A	T:T	A:G	T:C	G:A	C:G	A:A	T:C	A:A	G:G	A:G	T:C
1095	C:C	G:T	A:G	A:A	A:G	A:G	G:T	T:T	A:A	A:G	A:T	A:G	T:T	T:C	A:T	T:G	C:C	C:C	G:T	C:A	T:C	T:C	A:T	C:C	A:C	A:A	T:T	C:A	T:G	C:C	T:T	A:T	T:T	C:T	A:T	T:T	A:G	T:T	G:A	G:G	A:A	C:C	A:T	A:G	A:A	T:C
1096	T:C	G:T	A:A	A:A	A:G	A:G	G:G	A:T	A:A	A:G	T:T	A:G	T:C	A:A	A:T	T:G	T:C	C:C	G:T	C:A	C:C	T:T	A:A	A:C	A:C	G:G	C:T	A:A	T:G	T:T	G:G	T:T	A:T	C:C	A:A	C:T	A:A	T:T	G:A	G:G	A:A	C:C	A:T	A:G	G:G	T:T
1097	T:C	G:T	A:A	A:A	G:G	G:G	G:G	A:T	G:G	G:G	A:A	A:G	T:T	T:T	A:T	G:G	T:C	C:C	G:T	A:A	T:C	T:C	A:A	A:C	A:A	G:G	T:T	A:A	T:T	T:C	G:G	A:T	T:T	C:C	A:A	C:T	A:A	T:C	G:G	C:C	A:A	T:C	A:A	A:G	G:G	T:T
1098	C:C	T:T	A:A	A:A	G:G	G:G	G:G	T:T	G:G	G:G	A:A	G:G	T:T	T:C	A:T	T:G	C:C	T:C	G:T	A:A	T:T	T:T	A:T	A:C	C:C	G:G	T:T	A:A	T:T	T:C	T:G	A:T	A:T	C:C	A:A	C:T	G:G	C:C	A:A	C:G	A:A	T:C	A:A	A:G	A:G	T:C
1099	C:C	G:G	A:A	A:A	G:G	G:G	G:G	T:T	G:G	G:G	A:A	G:G	T:T	T:T	A:A	G:G	T:C	T:C	G:T	A:A	T:T	T:C	A:A	A:C	A:C	G:G	T:T	C:A	T:G	C:C	T:G	A:T	T:T	C:C	A:A	C:T	A:A	T:C	G:G	C:C	A:A	T:C	A:A	A:G	A:A	T:T
1100	T:C	G:T	A:G	A:A	A:G	G:G	G:T	T:T	G:G	A:G	T:T	A:G	T:C	T:C	T:T	G:G	T:C	C:C	G:T	C:A	C:C	T:C	A:A	A:C	C:C	A:G	T:T	C:A	T:G	C:C	G:G	A:T	T:T	C:C	A:A	C:T	A:G	C:C	G:A	C:G	A:T	T:C	A:A	A:G	A:G	T:T
1101	T:C	G:T	A:A	A:A	G:G	A:G	G:G	A:T	A:A	A:G	A:T	G:G	T:T	T:C	A:A	T:G	C:C	T:C	G:T	C:A	T:C	T:T	A:T	A:C	A:C	G:G	C:T	A:A	T:G	T:T	G:G	T:T	A:T	C:C	A:A	C:T	A:A	T:T	G:A	G:G	A:A	C:C	A:T	A:G	G:G	T:T
1102	T:C	G:G	A:A	A:A	G:G	A:A	G:G	A:T	G:A	G:G	T:T	A:G	T:T	T:T	A:T	G:G	T:C	T:C	G:T	C:A	C:C	T:C	A:A	A:C	A:C	A:G	C:T	A:A	T:G	C:C	T:T	A:T	T:T	C:C	A:A	C:T	G:G	T:C	G:G	C:C	A:A	T:C	A:T	A:A	A:G	T:C
1103	T:C	G:T	A:G	A:A	A:G	G:G	G:T	T:T	G:G	G:G	A:A	A:G	T:C	A:A	A:T	T:G	T:T	C:C	G:T	A:A	T:C	T:T	A:T	C:C	A:C	A:G	T:T	A:A	T:G	T:T	G:G	T:T	A:T	C:T	A:T	C:T	A:G	C:C	G:A	C:G	A:A	T:C	A:A	G:G	A:G	T:T
1104	T:C	G:G	A:A	A:A	A:G	G:G	G:T	A:T	G:A	A:G	A:A	A:G	T:T	T:T	T:T	G:G	T:C	T:C	T:T	A:A	T:T	T:C	A:A	A:C	A:C	G:G	T:T	A:A	T:G	C:C	T:T	A:T	T:T	C:C	A:A	C:T	A:A	T:T	G:A	G:G	A:A	T:C	A:A	G:G	G:G	T:C
1105	C:C	G:T	A:G	A:A	A:G	G:G	G:G	T:T	G:G	A:G	A:T	G:G	T:T	T:T	A:T	G:G	T:C	C:C	G:T	C:A	T:C	T:C	A:A	A:C	A:C	A:G	T:T	A:A	T:T	C:C	T:T	A:T	T:T	C:C	A:A	C:T	A:G	T:C	G:G	C:C	A:A	T:C	A:A	A:G	A:G	T:C
1106	C:C	G:T	A:G	A:A	A:G	A:G	G:T	T:T	G:A	A:G	A:A	G:G	T:C	T:C	A:T	G:G	T:C	T:C	G:T	A:A	T:T	T:C	A:A	A:C	A:C	A:G	T:T	A:A	T:G	T:C	T:T	A:T	T:T	C:C	A:T	T:T	A:G	T:C	G:A	C:G	A:A	C:C	A:T	A:G	G:G	T:T
1107	C:C	T:T	A:A	A:A	A:G	G:G	G:T	T:T	A:A	A:G	A:T	G:G	T:T	T:T	T:T	T:G	C:C	C:C	T:T	C:A	T:C	T:C	A:A	C:C	A:C	G:G	T:T	C:A	T:G	T:C	G:G	A:T	T:T	C:T	A:T	T:T	A:A	T:T	G:A	G:G	A:A	C:C	A:T	A:G	G:G	T:T
1108	T:C	G:T	A:A	A:A	G:G	A:G	G:G	A:T	G:A	A:G	A:T	G:G	T:C	A:A	A:T	T:G	T:T	T:C	G:T	A:A	C:C	T:T	A:A	A:C	A:C	G:G	C:T	A:A	T:G	T:C	T:G	A:T	A:T	C:C	A:A	C:T	A:A	T:C	G:G	C:C	A:A	T:C	A:T	A:G	A:A	T:T
1109	C:C	G:T	A:G	A:A	A:G	G:G	G:T	A:T	G:G	G:G	A:A	A:G	T:C	A:A	A:T	G:G	T:C	T:C	G:T	A:A	T:C	T:T	A:T	A:C	A:C	A:G	T:T	A:A	T:G	C:C	T:T	T:T	T:T	C:C	A:T	T:T	A:G	T:C	G:A	C:G	A:A	T:C	A:A	A:G	A:G	T:T
1110	C:C	T:T	A:A	A:A	A:G	A:A	G:G	A:T	G:A	A:G	A:A	A:G	T:T	T:T	A:T	T:G	C:C	T:C	G:T	A:A	T:T	T:C	A:A	C:C	A:C	A:G	C:T	C:A	T:T	T:C	G:G	A:T	T:T	T:T	A:A	T:T	A:A	T:T	G:A	G:G	A:A	T:C	A:T	A:G	A:G	T:T
1111	T:C	G:T	A:A	A:A	A:G	A:G	G:T	T:T	G:A	A:G	A:T	G:G	T:T	T:C	A:A	T:G	T:C	T:C	T:T	A:A	C:C	T:T	A:T	A:C	A:C	G:G	C:T	C:A	T:T	T:C	T:G	A:T	A:T	C:C	A:T	T:T	G:G	T:C	G:A	C:G	A:A	C:C	A:T	A:G	A:G	T:C
1112	C:C	G:G	A:A	A:A	A:G	G:G	G:T	A:T	A:A	A:G	A:A	G:G	T:T	T:T	A:A	G:G	T:C	C:C	T:T	A:A	T:T	T:C	A:A	A:C	A:C	G:G	T:T	A:A	T:G	C:C	T:G	T:T	T:T	C:C	A:T	T:T	A:A	T:T	G:A	G:G	A:T	C:C	A:T	G:G	A:G	T:T
1113	T:C	G:T	A:A	A:A	G:G	G:G	G:G	T:T	G:G	G:G	T:T	G:G	T:C	T:C	T:T	T:G	T:C	C:C	G:T	C:A	C:C	T:T	A:T	A:C	A:A	G:G	C:T	C:A	T:G	T:T	T:G	A:T	A:T	C:T	A:A	C:T	A:A	C:C	G:A	G:G	A:A	T:C	A:A	A:G	A:G	T:C
1114	C:C	T:T	A:A	A:A	A:G	G:G	G:G	A:T	G:G	G:G	A:T	A:G	T:T	T:T	A:T	T:G	T:C	C:C	G:T	C:A	T:C	T:C	A:A	A:C	C:C	G:G	T:T	A:A	T:G	T:T	T:G	T:T	A:T	C:C	A:A	C:T	A:A	C:C	G:G	C:C	A:A	T:C	A:A	G:G	A:A	T:C
1115	C:C	T:T	A:G	A:A	A:G	A:A	G:G	A:T	A:A	A:G	A:T	G:G	T:T	T:T	T:T	G:G	T:C	T:C	T:T	C:A	T:C	T:C	A:A	A:C	C:C	A:A	C:T	A:A	T:T	T:C	G:G	A:T	T:T	C:C	A:A	C:T	A:G	T:C	G:G	C:C	A:A	C:C	A:T	A:G	A:A	T:C
1116	T:C	G:T	A:A	A:A	G:G	A:G	G:T	A:T	G:A	A:G	A:T	G:G	T:C	T:C	A:T	T:G	T:C	T:C	G:T	A:A	C:C	T:T	A:T	A:C	A:C	A:G	C:T	A:A	T:G	T:C	T:G	T:T	A:T	C:C	A:T	T:T	G:G	T:T	A:A	G:G	A:A	T:C	A:A	A:G	A:G	T:C
1117	T:C	G:T	A:G	A:A	A:G	A:G	G:G	T:T	A:A	A:G	A:T	A:G	T:T	T:T	A:T	T:G	C:C	C:C	T:T	C:A	T:C	T:C	A:A	A:C	A:C	A:G	T:T	C:A	T:G	T:C	G:G	A:T	A:T	C:C	A:A	C:T	A:G	T:C	G:G	C:C	A:A	C:C	A:T	A:G	A:G	T:T
1118	C:C	T:T	A:A	A:A	A:G	G:G	G:T	T:T	G:G	G:G	T:T	A:G	T:T	T:C	A:T	T:G	T:C	C:C	G:T	C:A	C:C	T:T	A:T	A:C	A:A	G:G	C:T	C:A	T:G	T:C	T:G	T:T	A:T	C:C	A:T	T:T	A:A	T:C	G:G	C:C	A:A	T:C	A:A	A:G	A:A	T:T
1119	C:C	T:T	A:A	A:A	A:G	G:G	G:G	A:T	G:A	A:G	A:A	G:G	T:T	T:C	A:T	T:G	T:C	C:C	G:T	A:A	T:T	T:T	A:T	A:C	C:C	G:G	T:T	A:A	T:T	T:T	G:G	A:T	A:T	C:C	A:T	T:T	G:G	T:C	G:G	C:C	A:T	T:C	A:T	A:G	G:G	T:T
1120	C:C	T:T	A:G	A:A	A:G	A:A	G:T	T:T	G:A	A:G	A:T	G:G	T:T	T:T	T:T	G:G	T:C	T:C	G:T	C:A	T:C	T:C	A:A	A:C	A:C	A:A	C:T	C:A	T:G	C:C	G:G	A:T	T:T	C:C	A:T	T:T	A:G	T:C	G:A	C:G	A:A	C:C	A:T	A:G	A:A	T:T
1121	C:C	T:T	A:A	A:A	A:G	G:G	G:T	A:T	G:A	A:G	A:A	G:G	T:T	T:T	T:T	T:G	C:C	C:C	T:T	A:A	T:T	T:C	A:A	A:C	A:C	G:G	T:T	A:A	T:G	T:C	G:G	T:T	A:T	C:C	A:T	T:T	G:G	T:C	G:A	C:G	A:T	T:C	A:A	A:G	G:G	T:T
1122	C:C	G:G	A:A	A:A	A:G	A:A	G:T	A:T	G:A	A:G	A:T	G:G	T:T	T:T	T:T	G:G	T:C	T:C	G:T	C:A	T:C	T:C	A:A	A:C	A:A	A:G	C:T	C:A	T:T	C:C	T:G	A:T	T:T	C:C	A:T	T:T	G:G	T:T	A:A	G:G	A:A	T:C	A:T	A:G	G:G	T:T
1123	C:C	T:T	A:A	A:A	A:G	A:A	G:T	T:T	G:A	A:G	A:A	A:G	T:T	T:C	T:T	G:G	T:C	T:C	T:T	A:A	T:T	T:C	A:A	A:C	A:C	A:G	C:T	C:A	T:T	C:C	G:G	A:T	T:T	T:T	A:A	T:T	G:G	T:C	G:A	C:G	A:A	C:C	A:T	A:G	A:G	T:C
1124	T:C	G:G	A:A	A:A	A:G	A:A	G:T	T:T	G:A	A:G	A:A	A:G	T:T	T:T	T:T	G:G	T:C	C:C	G:T	A:A	T:T	T:C	A:A	A:C	A:C	A:G	C:T	C:A	T:T	C:C	T:T	A:T	T:T	C:C	A:A	C:T	G:G	C:C	A:A	C:G	A:A	C:C	A:T	A:G	G:G	T:T
1125	C:C	G:T	A:G	A:A	G:G	G:G	G:T	A:T	G:A	G:G	A:T	G:G	T:T	T:C	A:T	T:G	T:T	C:C	G:T	C:A	T:C	T:C	A:T	A:A	A:C	A:G	T:T	A:A	T:T	T:C	T:G	A:T	A:T	C:T	A:A	T:T	A:G	T:C	G:A	C:G	A:A	T:C	A:A	A:G	G:G	T:T
1126	T:C	G:T	A:G	A:A	G:G	A:G	G:T	A:T	G:A	A:G	A:T	A:G	T:T	A:A	A:T	T:G	T:T	C:C	G:T	C:A	T:C	T:T	A:T	A:C	A:C	A:G	T:T	A:A	T:G	T:C	T:G	T:T	A:T	C:C	A:A	C:T	A:G	T:C	G:G	C:C	A:T	T:C	A:A	A:G	G:G	T:T
1127	C:C	G:T	A:A	A:A	A:G	A:G	G:T	T:T	G:A	A:G	A:T	G:G	T:C	A:A	A:T	T:G	T:C	C:C	G:T	A:A	C:C	T:T	A:T	A:C	C:C	G:G	C:T	A:A	T:T	T:T	T:T	A:T	A:T	C:C	A:A	C:T	G:G	C:C	G:G	C:C	A:A	C:C	A:T	A:G	A:G	T:C
1128	T:C	G:T	A:A	A:A	A:G	A:G	G:T	A:T	A:A	A:G	A:T	G:G	T:C	A:A	A:A	T:G	C:C	T:C	G:T	A:A	C:C	T:T	A:T	C:C	A:C	G:G	C:T	A:A	T:T	T:T	G:G	A:T	A:T	C:T	A:T	C:T	G:G	T:C	A:A	C:G	A:A	C:C	A:T	A:G	G:G	T:C
1129	T:C	G:G	A:G	A:A	A:G	A:A	G:T	T:T	G:A	A:G	A:T	G:G	T:T	T:T	T:T	T:G	C:C	T:C	T:T	A:A	T:C	T:C	A:A	A:C	A:A	A:A	C:T	C:A	T:G	C:C	T:T	T:T	T:T	C:C	A:T	T:T	A:G	T:T	A:A	G:G	A:T	C:C	A:T	A:G	A:A	T:C
1130	C:C	G:T	A:A	A:A	A:G	A:G	G:T	T:T	G:G	G:G	A:A	A:G	T:T	T:T	A:T	G:G	T:C	T:C	G:T	A:A	T:C	T:C	A:A	C:C	C:C	G:G	T:T	C:A	T:T	C:C	T:G	A:T	T:T	T:T	A:T	T:T	G:G	T:T	A:A	G:G	A:A	T:C	A:A	A:G	G:G	T:T
1131	C:C	G:G	A:A	A:A	A:G	A:A	G:T	T:T	G:A	A:G	A:T	G:G	T:T	T:C	A:A	G:G	T:C	T:C	T:T	C:A	T:C	T:C	A:A	A:C	A:A	A:G	C:T	C:A	T:G	C:C	T:G	A:T	T:T	C:C	A:A	C:T	G:G	T:C	A:A	C:G	A:A	C:C	A:T	G:G	A:G	T:T
1132	C:C	T:T	A:G	A:A	A:G	G:G	G:T	T:T	A:A	G:G	T:T	A:A	T:T	T:T	T:T	T:G	C:C	T:C	G:T	A:A	C:C	T:C	A:A	A:C	A:C	A:G	T:T	C:A	T:T	T:C	G:G	A:T	T:T	C:C	A:A	C:T	A:G	T:T	A:A	G:G	A:T	C:C	A:T	A:G	A:G	T:T
1133	T:C	G:T	A:A	A:A	A:G	A:G	G:T	A:T	G:A	G:G	A:T	G:G	T:C	T:C	A:T	T:G	T:T	T:C	G:G	A:A	C:C	T:T	A:T	A:C	A:C	A:G	C:T	A:A	T:G	T:C	T:G	T:T	A:T	C:C	A:A	C:T	G:G	T:C	G:G	C:C	A:A	T:C	A:A	A:G	A:G	T:C
1134	C:C	T:T	A:A	A:A	A:G	G:G	G:T	A:T	G:G	G:G	A:T	A:A	T:T	T:T	A:T	T:G	C:C	C:C	T:T	C:A	T:C	T:C	A:A	C:C	A:C	G:G	T:T	A:A	T:G	T:C	G:G	T:T	A:T	C:T	A:T	T:T	G:G	C:C	G:A	C:G	A:A	T:C	A:A	A:G	G:G	T:C
1135	C:C	T:T	A:A	A:A	A:G	A:A	G:T	T:T	A:A	A:G	T:T	A:A	T:T	T:T	A:A	G:G	T:C	C:C	G:T	C:A	C:C	T:C	A:A	A:C	A:A	A:G	C:T	C:A	T:G	C:C	G:G	A:T	T:T	C:C	A:T	T:T	G:G	T:T	A:A	G:G	A:A	C:C	A:T	A:G	A:G	T:C
1136	T:C	G:T	A:A	A:A	G:G	G:G	G:T	T:T	G:G	A:G	A:T	G:G	T:C	A:A	A:T	G:G	T:C	C:C	T:T	A:A	C:C	T:T	A:T	A:C	C:C	G:G	T:T	A:A	T:G	T:C	G:G	T:T	T:T	C:C	A:A	C:T	A:A	T:C	G:G	C:C	A:T	T:C	A:A	A:G	G:G	T:C
1137	T:C	G:T	A:A	A:A	G:G	A:G	G:T	A:T	G:A	A:G	A:A	G:G	T:T	A:A	A:T	G:G	T:C	T:C	G:T	A:A	T:C	T:T	A:T	A:C	A:C	G:G	C:T	C:A	T:G	T:C	G:G	T:T	T:T	C:C	A:A	C:T	G:G	T:T	A:A	G:G	A:A	T:C	A:A	A:G	G:G	T:C
1138	C:C	G:T	A:A	A:A	A:G	A:G	G:T	A:T	G:G	G:G	A:A	A:G	T:C	T:C	T:T	G:G	T:C	T:C	G:T	A:A	T:C	T:C	A:A	C:C	A:C	G:G	T:T	A:A	T:G	C:C	T:G	T:T	T:T	C:T	A:T	T:T	G:G	T:T	A:A	G:G	A:A	T:C	A:A	G:G	A:G	T:T
1139	T:C	G:T	A:G	A:A	A:G	G:G	G:T	T:T	G:G	A:G	A:T	G:G	T:C	A:A	A:T	T:G	T:C	T:C	G:T	C:A	T:C	T:T	A:T	A:C	A:C	A:G	T:T	C:A	T:T	T:C	T:G	A:T	A:T	C:C	A:A	C:T	A:G	T:C	G:A	C:G	A:A	T:C	A:A	A:G	A:G	T:C
1140	C:C	G:T	A:A	A:A	G:G	G:G	G:T	A:T	G:G	A:G	T:T	G:G	T:T	T:C	A:T	G:G	T:C	C:C	G:T	C:A	C:C	T:C	A:A	A:C	A:C	G:G	T:T	A:A	T:G	C:C	T:T	T:T	T:T	C:C	A:A	C:T	A:A	T:T	A:A	G:G	A:A	T:C	A:A	A:G	A:G	T:C
1141	T:C	G:T	A:A	A:A	A:G	A:G	G:T	T:T	G:A	A:G	A:A	G:G	T:C	A:A	A:T	G:G	T:C	C:C	G:T	A:A	T:C	T:T	A:T	A:C	A:C	G:G	C:T	A:A	T:T	T:C	G:G	A:T	T:T	C:C	A:A	C:T	G:G	T:C	A:A	C:G	A:A	C:C	A:T	A:A	G:G	T:C
1142	C:C	T:T	A:A	A:A	A:G	A:A	G:T	A:T	G:A	A:G	A:T	G:G	T:T	T:T	T:T	G:G	T:C	T:C	G:T	C:A	T:C	T:C	A:A	A:C	A:C	A:G	C:T	A:A	T:G	T:C	G:G	A:T	T:T	C:C	A:A	C:T	G:G	T:C	A:A	C:G	A:A	T:C	A:T	A:G	A:G	T:C
1143	T:C	G:G	A:G	A:A	A:G	G:G	G:T	T:T	A:A	A:G	A:T	A:G	T:T	T:T	T:T	G:G	T:C	C:C	G:T	C:A	T:C	T:C	A:A	A:C	A:C	A:G	T:T	A:A	T:T	C:C	T:T	A:T	T:T	C:C	A:A	C:T	A:G	C:C	G:A	C:G	A:T	C:C	A:T	G:G	G:G	T:T
1144	C:C	G:T	A:G	A:A	A:G	G:G	G:T	A:T	G:G	G:G	A:A	A:G	T:C	A:A	A:T	G:G	T:C	C:C	G:T	A:A	T:C	T:T	A:T	A:C	C:C	A:G	T:T	A:A	T:T	C:C	T:T	A:T	T:T	C:C	A:A	C:T	A:G	T:C	G:A	C:G	A:T	T:C	A:A	G:G	G:G	T:T
1145	C:C	T:T	A:A	A:A	A:G	A:A	G:T	A:T	G:A	A:G	A:A	A:G	T:T	T:C	T:T	T:G	C:C	T:C	T:T	A:A	T:T	T:T	A:T	A:C	A:C	A:G	C:T	A:A	T:G	T:T	G:G	T:T	A:T	C:C	A:A	C:T	G:G	T:T	A:A	G:G	A:A	T:C	A:T	A:G	A:G	T:C
1146	T:C	G:G	A:A	A:A	G:G	A:A	G:T	A:T	A:A	A:G	A:A	G:G	T:C	T:T	A:T	T:G	T:C	C:C	G:G	C:A	T:C	T:C	A:A	A:C	A:C	A:G	C:T	A:A	T:G	T:C	T:T	T:T	A:T	C:C	A:A	C:T	G:G	T:T	A:A	G:G	A:A	C:C	A:T	A:G	G:G	T:C
1147	C:C	T:T	A:G	A:A	A:G	G:G	G:T	A:T	A:A	A:G	A:T	A:G	T:T	T:C	T:T	T:G	T:C	T:C	T:T	C:A	T:C	T:T	A:T	A:C	A:C	A:G	T:T	C:A	T:G	T:C	T:G	T:T	A:T	C:C	A:T	T:T	A:G	T:T	A:A	G:G	A:A	C:C	A:T	A:G	A:G	T:T
1148	T:C	G:T	A:A	A:A	A:G	A:G	G:T	A:T	G:A	A:G	A:A	A:G	T:C	A:A	A:T	T:G	T:T	T:C	G:T	A:A	T:C	T:T	A:T	A:C	A:C	G:G	T:T	C:A	T:G	T:T	T:G	T:T	A:T	C:C	A:A	C:T	G:G	T:T	A:A	G:G	A:A	T:C	A:A	A:G	A:G	T:C
1149	T:C	G:T	A:A	A:A	G:G	A:G	G:T	T:T	G:A	A:G	A:T	G:G	T:C	T:C	A:A	T:G	C:C	C:C	T:T	C:A	T:C	T:T	A:T	A:C	A:C	G:G	C:T	C:A	T:T	T:C	T:G	A:T	A:T	C:C	A:T	T:T	G:G	C:C	A:A	G:G	A:T	C:C	A:T	G:G	A:G	T:C
1150	T:C	G:T	A:G	A:A	A:G	G:G	G:T	A:T	G:G	G:G	A:A	A:G	T:C	T:C	A:T	T:G	T:T	C:C	T:T	A:A	T:C	T:C	A:T	C:C	A:C	A:G	T:T	A:A	T:G	T:T	T:G	T:T	A:T	C:T	A:A	C:T	A:G	T:C	G:A	C:G	A:A	T:C	A:A	G:G	A:G	T:T
1151	T:C	G:G	A:G	A:A	G:G	A:A	G:T	A:T	A:A	A:G	A:T	G:G	T:T	T:C	T:T	T:G	C:C	C:C	G:T	A:A	T:C	T:C	A:T	C:C	A:C	A:A	C:T	C:A	T:T	C:C	T:T	A:T	T:T	C:C	A:T	T:T	A:G	T:C	G:A	C:G	A:T	C:C	A:T	A:G	A:A	T:C
1152	C:C	G:T	A:A	A:A	A:G	A:G	G:T	T:T	G:A	A:G	A:T	G:G	T:T	T:C	A:A	T:G	C:C	C:C	T:T	A:A	C:C	T:T	A:T	A:C	C:C	G:G	C:T	A:A	T:T	T:T	T:T	A:T	A:T	C:C	A:A	C:T	G:G	C:C	G:G	C:C	A:A	C:C	A:T	A:G	A:G	T:C
1153	C:C	G:T	A:A	A:A	A:G	A:G	G:T	A:T	A:A	A:G	A:T	G:G	T:T	T:C	A:T	G:G	T:C	C:C	G:T	A:A	C:C	T:C	A:A	C:C	A:C	G:G	C:T	A:A	T:G	C:C	T:T	T:T	T:T	T:T	A:T	T:T	G:G	T:C	G:G	C:C	A:A	C:C	A:T	A:G	A:G	T:C
1154	T:C	G:G	A:A	A:A	G:G	G:G	G:T	A:T	G:A	A:G	A:A	G:G	T:T	T:T	A:A	G:G	T:C	T:C	G:T	A:A	T:T	T:C	A:A	C:C	A:C	G:G	T:T	A:A	T:G	C:C	T:T	A:T	T:T	T:T	A:A	T:T	G:G	C:C	G:G	C:C	A:A	T:C	A:A	A:G	A:G	T:C
1155	C:C	G:T	A:G	A:A	A:G	A:G	G:T	A:T	G:A	A:G	A:T	A:G	T:C	T:T	A:A	G:G	T:C	C:C	G:G	C:A	T:C	T:C	A:A	C:C	A:C	A:G	T:T	C:A	T:G	C:C	T:G	A:T	T:T	C:T	A:T	T:T	A:G	T:T	G:A	G:G	A:A	T:C	A:A	G:G	A:G	T:C
1156	C:C	G:T	A:A	A:A	A:G	A:A	G:T	T:T	G:A	A:G	A:T	G:G	T:C	T:T	A:T	T:G	T:C	T:C	G:T	A:A	C:C	T:C	A:A	C:C	A:C	A:G	C:T	C:A	T:T	C:C	T:T	A:T	T:T	T:T	A:T	T:T	G:G	C:C	G:A	C:G	A:T	C:C	A:T	A:G	A:G	T:C
1157	T:C	G:T	A:A	A:A	A:G	A:G	G:T	A:T	A:A	A:G	A:T	G:G	T:C	A:A	A:T	T:G	C:C	C:C	G:T	A:A	C:C	T:T	A:T	A:C	A:C	G:G	C:T	A:A	T:T	T:T	G:G	A:T	A:T	T:T	A:T	T:T	G:G	T:C	G:G	C:C	A:T	C:C	A:T	A:G	G:G	T:C
1158	T:C	G:T	A:A	A:A	A:G	A:G	G:T	T:T	G:A	A:G	A:T	G:G	T:C	A:A	A:T	T:G	T:C	C:C	T:T	A:A	C:C	T:T	A:T	C:C	C:C	G:G	C:T	C:A	T:T	T:T	T:G	A:T	A:T	C:T	A:T	T:T	A:A	T:T	G:A	G:G	A:A	C:C	A:T	A:G	A:G	T:T
1159	C:C	T:T	A:A	A:A	A:G	A:A	G:T	A:T	G:A	A:G	A:T	G:G	T:T	T:C	T:T	T:G	C:C	T:C	G:T	C:A	T:C	T:T	A:T	C:C	A:C	A:G	C:T	A:A	T:G	T:C	T:G	T:T	A:T	T:T	A:A	C:T	G:G	T:C	G:G	C:C	A:A	T:C	A:T	G:G	A:G	T:T
1160	T:C	G:G	A:A	A:A	A:G	G:G	G:T	A:T	G:G	G:G	A:T	A:A	T:T	T:T	A:A	G:G	T:C	C:C	G:T	C:A	T:C	T:C	A:A	C:C	A:C	G:G	T:T	A:A	T:G	T:C	T:T	T:T	T:T	C:T	A:A	C:T	G:G	T:C	A:A	C:G	A:T	T:C	A:A	G:G	A:G	T:C
1161	C:C	T:T	A:A	A:A	A:G	G:G	G:T	A:T	G:A	A:G	A:A	G:G	T:T	T:C	A:A	G:G	T:C	T:C	G:T	A:A	T:T	T:C	A:A	A:C	A:C	G:G	T:T	C:A	T:G	C:C	G:G	A:T	T:T	T:T	A:A	T:T	A:A	T:C	G:G	C:C	A:A	T:C	A:A	A:G	G:G	T:T
1162	T:C	G:T	A:A	A:A	A:G	A:G	G:T	T:T	A:A	G:G	T:T	A:G	T:C	T:C	A:T	T:G	C:C	C:C	G:T	C:A	C:C	T:T	A:T	A:C	A:C	A:G	C:T	C:A	T:G	T:T	T:G	A:T	A:T	C:T	A:T	T:T	G:G	T:C	G:A	C:G	A:A	C:C	A:T	A:G	A:G	T:C
1163	C:C	G:T	A:A	A:A	A:G	G:G	G:T	T:T	G:G	G:G	T:T	G:G	T:C	T:C	A:T	G:G	T:C	C:C	T:T	C:A	C:C	T:C	A:A	A:C	A:C	G:G	T:T	A:A	T:T	C:C	T:T	A:T	T:T	T:T	A:T	T:T	G:G	T:C	G:G	C:C	A:T	T:C	A:A	A:G	A:G	T:T
1164	C:C	T:T	A:G	A:A	A:G	G:G	G:T	A:T	G:A	G:G	A:T	A:G	T:T	T:C	A:A	G:G	T:C	C:C	G:T	C:A	T:C	T:C	A:A	C:C	A:C	A:G	T:T	A:A	T:T	T:C	G:G	A:T	T:T	T:T	A:A	T:T	A:G	T:C	G:G	C:C	A:T	T:C	A:A	A:G	A:G	T:T
1165	T:C	G:G	A:A	A:A	G:G	A:A	G:T	A:T	G:A	G:G	A:A	A:G	T:T	T:C	A:A	G:G	T:C	T:C	G:T	A:A	T:T	T:C	A:A	A:A	C:C	A:G	C:T	C:A	T:G	C:C	T:T	A:T	T:T	C:T	A:A	C:T	G:G	C:C	G:A	C:G	A:A	T:C	A:A	G:G	A:A	T:C
1166	T:C	G:T	A:A	A:A	A:G	A:G	G:T	T:T	A:A	G:G	T:T	G:G	T:C	T:C	A:T	G:G	T:C	T:C	G:T	C:A	C:C	T:C	A:A	C:C	A:C	G:G	T:T	C:A	T:G	C:C	G:G	A:T	T:T	T:T	A:T	C:T	A:A	T:T	A:A	G:G	A:A	C:C	A:T	A:G	G:G	T:C
1167	T:C	G:T	A:G	A:A	A:G	A:G	G:T	T:T	G:A	A:G	A:T	A:G	T:C	A:A	A:A	T:G	C:C	C:C	G:T	C:A	T:C	T:T	A:T	A:C	C:C	A:G	T:T	A:A	T:T	T:T	G:G	A:T	A:T	T:T	A:T	T:T	A:A	T:C	G:G	C:C	A:A	C:C	A:T	A:G	A:G	T:T
1168	C:C	G:T	A:G	A:A	A:G	G:G	G:T	A:T	G:G	G:G	A:A	A:G	T:T	T:C	A:T	T:G	T:C	C:C	T:T	A:A	T:C	T:C	A:T	C:C	A:C	A:G	T:T	C:A	T:G	C:C	T:T	A:T	T:T	T:T	A:T	T:T	A:A	T:C	G:G	C:C	A:A	T:C	A:A	G:G	A:G	T:T
1169	T:C	G:T	A:G	A:A	A:G	G:G	G:T	A:T	G:G	G:G	T:T	A:G	T:C	A:A	A:T	G:G	T:C	C:C	G:T	C:A	C:C	T:T	A:T	A:A	A:C	A:G	T:T	A:A	T:T	T:C	G:G	T:T	T:T	C:T	A:T	T:T	A:G	T:C	G:A	C:G	A:A	T:C	A:A	A:G	A:G	T:C
1170	C:C	T:T	A:G	A:A	A:G	G:G	G:T	A:T	G:G	G:G	T:T	G:G	T:T	T:T	A:T	T:G	T:C	T:C	G:T	A:A	C:C	T:C	A:A	C:C	A:C	A:G	T:T	A:A	T:G	T:T	T:G	A:T	A:T	T:T	A:A	T:T	A:G	C:C	G:G	C:C	A:A	T:C	A:A	A:G	A:G	T:T
1171	T:C	G:G	A:A	A:A	A:G	A:A	G:T	A:T	A:A	A:G	A:T	G:G	T:T	T:T	T:T	G:G	T:C	T:C	T:T	C:A	T:C	T:C	A:A	C:C	A:C	A:G	C:T	A:A	T:G	C:C	T:T	A:T	T:T	C:T	A:A	C:T	G:G	T:C	G:A	C:G	A:A	C:C	A:T	A:G	A:G	T:T
1172	C:C	T:T	A:A	A:A	A:G	A:A	G:T	A:T	A:A	A:G	T:T	A:A	T:T	T:C	T:T	T:G	C:C	C:C	G:T	C:A	C:C	T:T	A:T	A:C	A:C	A:G	C:T	A:A	T:G	T:C	T:G	T:T	A:T	T:T	A:A	T:T	G:G	T:C	G:G	C:C	A:A	C:C	A:T	A:A	A:G	T:T
1173	T:C	G:T	A:G	A:A	G:G	G:G	G:T	A:T	G:G	A:G	T:T	A:G	T:C	T:C	T:T	T:G	T:C	T:C	T:T	C:A	C:C	T:T	A:T	C:C	A:C	A:G	T:T	C:A	T:T	T:T	T:G	T:T	A:T	C:T	A:T	T:T	A:G	C:C	G:A	C:G	A:A	T:C	A:A	A:G	A:G	T:C
1174	C:C	G:T	A:G	A:A	A:G	A:G	G:T	A:T	A:A	A:G	A:T	A:G	T:C	T:T	A:T	T:G	C:C	C:C	G:T	C:A	T:C	T:C	A:A	C:C	A:C	A:A	T:T	A:A	T:G	T:C	T:T	T:T	A:T	T:T	A:T	T:T	A:A	T:T	A:A	G:G	A:A	C:C	A:T	G:G	A:A	T:C
1175	C:C	G:G	A:A	A:A	A:G	A:A	G:T	A:T	A:A	A:G	A:T	G:G	T:T	T:C	T:T	T:G	C:C	C:C	G:T	C:A	T:C	T:T	A:T	A:C	A:C	A:G	C:T	A:A	T:G	T:T	T:T	T:T	A:T	C:T	A:A	C:T	G:G	C:C	G:A	C:G	A:A	C:C	A:T	G:G	A:G	T:C
1176	C:C	T:T	A:G	A:A	A:G	A:A	G:T	A:T	G:A	G:G	A:T	G:G	T:T	T:C	T:T	T:G	C:C	C:C	G:T	A:A	T:C	T:C	A:T	C:C	A:C	A:A	C:T	C:A	T:T	T:C	G:G	A:T	T:T	C:T	A:A	T:T	A:G	T:C	G:A	C:G	A:A	T:C	A:T	A:G	A:A	T:T
1177	C:C	T:T	A:G	A:A	A:G	G:G	G:T	T:T	G:G	G:G	A:A	G:G	T:T	T:C	A:T	T:G	C:C	T:C	G:T	A:A	T:T	T:C	A:T	C:C	A:C	A:G	T:T	A:A	T:T	T:C	T:G	A:T	A:T	C:T	A:A	T:T	A:G	C:C	G:A	C:G	A:A	T:C	A:A	A:G	A:G	T:T
1178	C:C	T:T	A:A	A:A	G:G	A:A	G:T	A:T	G:A	G:G	A:A	A:G	T:T	T:C	T:T	T:G	C:C	C:C	G:T	A:A	T:T	T:T	A:T	C:C	A:C	A:G	C:T	A:A	T:T	T:T	G:G	A:T	A:T	T:T	A:A	T:T	G:G	T:T	A:A	G:G	A:A	T:C	A:A	A:A	A:G	T:T
1179	C:C	T:T	A:G	A:A	A:G	A:A	G:T	A:T	G:A	A:G	A:T	G:G	T:T	T:C	T:T	G:G	T:C	C:C	G:T	C:A	T:C	T:C	A:A	A:C	A:C	A:A	C:T	A:A	T:G	T:C	G:G	T:T	T:T	C:T	A:A	C:T	A:G	T:C	G:A	C:G	A:A	T:C	A:T	A:G	A:A	T:C
1180	T:C	G:T	A:A	A:A	G:G	A:G	G:T	A:T	A:A	A:G	A:T	G:G	T:T	A:A	A:A	T:G	C:C	T:C	T:T	C:A	T:C	T:T	A:T	C:C	A:C	G:G	C:T	A:A	T:G	T:T	G:G	T:T	A:T	C:T	A:T	T:T	G:G	C:C	G:A	C:G	A:A	C:C	A:T	G:G	G:G	T:C
1181	C:C	T:T	A:G	A:A	G:G	G:G	G:T	A:T	G:G	G:G	T:T	G:G	T:T	T:C	A:T	T:G	C:C	T:C	G:T	A:A	C:C	T:T	A:T	A:C	A:C	A:G	T:T	C:A	T:G	T:T	T:G	T:T	A:T	C:T	A:A	C:T	A:G	C:C	G:A	C:G	A:A	T:C	A:A	A:G	A:G	T:T
1182	C:C	G:T	A:A	A:A	A:G	A:G	G:T	A:T	G:A	A:G	A:A	G:G	T:T	T:C	A:T	G:G	T:C	T:C	G:T	A:A	T:C	T:C	A:A	C:C	A:C	G:G	C:T	C:A	T:G	C:C	T:G	A:T	T:T	C:T	A:T	T:T	G:G	T:C	G:A	C:G	A:A	T:C	A:A	A:G	A:G	T:C
1183	C:C	G:T	A:A	A:A	A:G	A:G	G:T	A:T	G:G	G:G	T:T	G:G	T:C	A:A	A:T	G:G	T:C	T:C	G:T	C:A	C:C	T:T	A:T	C:C	A:A	G:G	T:T	C:A	T:T	C:C	T:T	A:T	T:T	T:T	A:T	T:T	G:G	T:C	G:G	C:C	A:A	T:C	A:A	A:G	A:G	T:C
1184	T:C	G:G	A:A	A:A	G:G	A:A	G:T	A:T	G:A	G:G	A:A	A:G	T:T	T:T	T:T	G:G	T:C	C:C	G:T	A:A	T:T	T:C	A:A	C:C	A:C	A:G	C:T	C:A	T:G	C:C	T:T	A:T	T:T	T:T	A:A	T:T	G:G	C:C	G:G	C:C	A:A	T:C	A:A	A:G	A:G	T:C
1185	T:C	G:T	A:G	A:A	G:G	A:G	G:T	A:T	A:A	A:G	A:T	A:G	T:T	T:C	A:A	T:G	C:C	T:C	G:T	C:A	T:C	T:T	A:T	C:C	A:A	A:A	T:T	C:A	T:G	T:T	T:G	T:T	A:T	T:T	A:T	T:T	A:A	T:C	G:G	C:C	A:A	C:C	A:T	A:G	A:A	T:T
1186	T:C	G:T	A:A	A:A	G:G	A:G	G:T	A:T	G:A	A:G	A:A	G:G	T:C	A:A	A:T	T:G	T:T	T:C	G:T	A:A	T:C	T:T	A:T	A:A	A:C	G:G	C:T	A:A	T:T	T:T	G:G	A:T	A:T	C:T	A:T	C:T	G:G	T:C	A:A	C:G	A:A	T:C	A:A	A:G	G:G	T:T
1187	C:C	G:T	A:A	A:A	G:G	A:G	G:T	T:T	G:A	A:G	A:T	G:G	T:T	A:A	A:T	G:G	T:C	T:C	G:T	A:A	C:C	T:T	A:T	C:C	C:C	G:G	C:T	C:A	T:G	C:C	T:T	A:T	T:T	C:T	A:T	T:T	A:A	T:T	G:A	G:G	A:A	C:C	A:T	A:G	A:G	T:T
1188	T:C	G:T	A:A	A:A	G:G	G:G	G:T	T:T	G:G	A:G	T:T	A:A	T:T	T:T	A:T	T:G	T:T	T:C	G:T	C:A	C:C	T:C	A:A	C:C	A:C	G:G	C:T	C:A	T:G	T:C	G:G	A:T	T:T	C:T	A:T	T:T	A:A	T:T	G:A	G:G	A:T	T:C	A:A	A:A	G:G	T:T
1189	C:C	G:T	A:G	A:A	G:G	G:G	G:T	A:T	G:G	G:G	A:T	G:G	T:T	T:C	A:T	G:G	T:C	T:C	G:T	C:A	T:C	T:C	A:A	A:C	C:C	A:G	T:T	A:A	T:G	C:C	T:T	A:T	T:T	C:T	A:T	T:T	A:G	T:C	G:A	C:G	A:A	T:C	A:A	A:G	A:G	T:C
1190	T:C	G:T	A:G	A:A	G:G	A:G	G:T	T:T	G:A	G:G	A:T	A:G	T:T	A:A	A:T	G:G	T:C	C:C	G:T	C:A	T:C	T:T	A:T	A:C	A:C	A:G	T:T	A:A	T:T	T:C	G:G	T:T	T:T	C:T	A:T	T:T	A:G	C:C	G:A	C:G	A:A	C:C	A:T	A:G	A:G	T:C
1191	C:C	G:T	A:A	A:A	G:G	A:G	G:T	T:T	G:A	A:G	A:T	G:G	T:T	A:A	A:A	G:G	T:C	T:C	T:T	A:A	C:C	T:T	A:T	A:C	A:A	G:G	C:T	C:A	T:G	C:C	T:T	T:T	T:T	T:T	A:T	T:T	G:G	T:C	G:G	C:C	A:A	C:C	A:T	G:G	A:G	T:C
1192	C:C	T:T	A:G	A:A	G:G	A:A	G:T	A:T	A:A	G:G	A:A	G:G	T:T	T:C	T:T	T:G	C:C	T:C	T:T	A:A	T:T	T:C	A:T	C:C	A:C	A:A	C:T	C:A	T:T	T:C	G:G	A:T	T:T	C:T	A:A	T:T	A:G	T:C	G:A	C:G	A:A	C:C	A:T	A:G	A:G	T:C
1193	C:C	G:T	A:G	A:A	G:G	A:G	G:T	A:T	G:A	A:G	A:A	G:G	T:C	T:C	A:A	T:G	C:C	T:C	G:T	A:A	T:T	T:C	A:T	C:C	A:C	A:G	T:T	A:A	T:G	T:C	T:T	T:T	A:T	C:T	A:T	T:T	A:G	T:C	G:A	C:G	A:A	T:C	A:A	G:G	G:G	T:C
1194	C:C	T:T	A:A	A:A	G:G	A:A	G:T	T:T	A:A	A:G	A:T	A:G	T:T	T:T	T:T	T:G	C:C	T:C	T:T	C:A	T:C	T:C	A:A	C:C	A:C	A:G	C:T	C:A	T:G	T:C	G:G	A:T	T:T	C:T	A:A	C:T	G:G	T:T	G:A	C:G	A:T	C:C	A:T	A:G	A:G	T:C
1195	C:C	G:T	A:A	A:A	G:G	A:G	G:T	A:T	G:A	A:G	A:A	A:G	T:T	T:C	A:A	G:G	T:C	T:C	T:T	A:A	T:C	T:C	A:A	A:C	A:A	G:G	C:T	A:A	T:G	C:C	T:T	A:T	T:T	C:T	A:T	T:T	A:A	T:T	G:A	G:G	A:A	T:C	A:A	G:G	G:G	T:C
1196	C:C	T:T	A:G	A:A	G:G	A:A	G:T	A:T	G:A	A:G	A:A	A:G	T:T	T:T	T:T	T:G	C:C	C:C	G:T	A:A	T:T	T:C	A:A	C:C	A:C	A:A	C:T	C:A	T:T	T:C	G:G	A:T	T:T	T:T	A:A	T:T	A:G	T:C	G:G	C:C	A:T	T:C	A:A	A:G	A:G	T:C
1197	C:C	T:T	A:G	A:A	G:G	A:A	G:T	T:T	G:A	G:G	A:T	G:G	T:T	T:C	T:T	T:G	C:C	T:C	G:T	A:A	T:C	T:T	A:T	C:C	A:A	A:A	C:T	C:A	T:G	T:C	T:G	T:T	A:T	T:T	A:A	T:T	A:G	T:C	G:G	C:C	A:A	C:C	A:T	A:G	A:A	T:T
1198	C:C	G:T	A:G	A:A	G:G	A:G	G:T	T:T	A:A	A:G	A:A	A:G	T:C	T:C	A:T	G:G	T:C	T:C	G:T	A:A	T:T	T:C	A:A	C:C	A:C	A:G	T:T	C:A	T:T	C:C	T:G	A:T	T:T	T:T	A:T	T:T	A:A	T:T	G:A	G:G	A:A	C:C	A:T	A:G	A:G	T:T
1199	C:C	T:T	A:G	A:A	G:G	A:A	G:T	A:T	G:A	A:G	A:T	G:G	T:T	T:C	T:T	T:G	C:C	C:C	G:T	A:A	T:C	T:C	A:T	A:A	A:C	A:A	C:T	A:A	T:G	T:T	T:G	T:T	A:T	C:T	A:A	C:T	A:G	T:C	G:A	C:G	A:A	T:C	A:A	A:G	A:A	T:C
1200	C:C	T:T	A:A	A:A	G:G	G:G	G:T	A:T	A:A	A:G	A:T	G:G	T:T	T:T	T:T	T:G	C:C	T:C	T:T	C:A	T:C	T:C	A:A	A:C	A:C	G:G	T:T	A:A	T:G	T:T	T:G	A:T	A:T	C:T	A:A	C:T	A:A	T:T	G:A	G:G	A:A	C:C	A:T	G:G	A:G	T:T
